# Supplementary material for: Staphylococcus aureus sacculus mediates activities of M23 hydrolases
Source: Nat Commun. 2023 Oct 23;14:6706. doi: 10.1038/s41467-023-42506-w (PMC10593780; doi:10.1038/s41467-023-42506-w)
Supplement: Supplementary file 4 — Supplementary Datasets [file 41467_2023_42506_MOESM4_ESM.zip]

Archive with 4 entries (4 files):
- NCOMMS-23-16038C_SupplementaryDataset/Supplementary_dataset_1_LssCD_substrate_1st_best_structure.pdb
- NCOMMS-23-16038C_SupplementaryDataset/Supplementary_dataset_2_LytMCD_substrate_1st_best_structure.pdb
- NCOMMS-23-16038C_SupplementaryDataset/Supplementary_dataset_3_LssCD_hexadimuropeptide_1st_best_structure.pdb
- NCOMMS-23-16038C_SupplementaryDataset/Supplementary_dataset_4_LytMCD_hexadimuropeptide_1st_best_structure.pdb
