# Supplementary material for: Staphylococcus aureus sacculus mediates activities of M23 hydrolases
Source: Nat Commun. 2023 Oct 23;14:6706. doi: 10.1038/s41467-023-42506-w (PMC10593780; doi:10.1038/s41467-023-42506-w)
Supplement: Supplementary file 4 — Supplementary Datasets [file 41467_2023_42506_MOESM4_ESM.zip › NCOMMS-23-16038C_SupplementaryDataset/Supplementary_dataset_1_LssCD_substrate_1st_best_structure.pdb]

REMARK FILENAME="complex_5w.pdb0"
REMARK ===============================================================
REMARK HADDOCK run for complex
REMARK initial structure: complex_5.pdb
REMARK ===============================================================
REMARK            total,bonds,angles,improper,dihe,vdw,elec,air,cdih,coup,rdcs,vean,dani,xpcs,rg
REMARK energies: -80.2151, 0, 0, 0, 0, -49.812, -77.0311, 46.628, 0, 0, 0, 0, 0, 0, 0
REMARK ===============================================================
REMARK            bonds,angles,impropers,dihe,air,cdih,coup,rdcs,vean,dani,xpcs
REMARK rms-dev.: 0,0,0,0,0.882123,0,0, 0, 0, 0, 0
REMARK ===============================================================
REMARK               air,cdih,coup,rdcs,vean,dani,xpcs
REMARK               >0.3,>5,>1,>0,>5,>0.2,>0.2
REMARK violations.: 1, 0, 0, 0, 0, 0, 0
REMARK ===============================================================
REMARK                        CVpartition#,violations,rms
REMARK AIRs cross-validation: 2, 7, 2.49326
REMARK ===============================================================
REMARK NCS energy: 0
REMARK ===============================================================
REMARK Symmetry energy: 0
REMARK ===============================================================
REMARK Membrane restraining energy: 0
REMARK ===============================================================
REMARK Local cross-correlation:  0.0000
REMARK ===============================================================
REMARK Desolvation energy: -20.7653
REMARK Internal energy free molecules: -4683.63
REMARK Internal energy complex: -4624.69
REMARK Binding energy: -88.6719
REMARK ===============================================================
REMARK buried surface area: 1205.31
REMARK ===============================================================
REMARK water - chain_1: 0 0 0
REMARK water - chain_2: 0 0 0
REMARK ===============================================================
REMARK water - water: 0 0 0
REMARK ===============================================================
REMARK DATE:04-Jan-2023  17:11:24       created by user: enmr049
REMARK VERSION:1.3U
ATOM      1  N   GLY A  -1      11.354 -12.200 -13.801  1.00 15.00      A    N  
ATOM      2  HN  GLY A  -1      10.776 -12.571 -13.102  1.00 15.00      A    H  
ATOM      3  CA  GLY A  -1      11.470 -10.762 -13.947  1.00 15.00      A    C  
ATOM      4  C   GLY A  -1      11.951 -10.087 -12.678  1.00 15.00      A    C  
ATOM      5  O   GLY A  -1      11.223  -9.305 -12.069  1.00 15.00      A    O  
ATOM      6  N   SER A   0      13.180 -10.396 -12.279  1.00 15.00      A    N  
ATOM      7  HN  SER A   0      13.707 -11.033 -12.804  1.00 15.00      A    H  
ATOM      8  CA  SER A   0      13.764  -9.817 -11.076  1.00 15.00      A    C  
ATOM      9  CB  SER A   0      14.372 -10.921 -10.207  1.00 15.00      A    C  
ATOM     10  OG  SER A   0      13.449 -11.981 -10.020  1.00 15.00      A    O  
ATOM     11  HG  SER A   0      12.664 -11.648  -9.579  1.00 15.00      A    H  
ATOM     12  C   SER A   0      14.818  -8.768 -11.431  1.00 15.00      A    C  
ATOM     13  O   SER A   0      15.953  -8.824 -10.955  1.00 15.00      A    O  
ATOM     14  N   HIS A   1      14.429  -7.813 -12.274  1.00 15.00      A    N  
ATOM     15  HN  HIS A   1      13.512  -7.829 -12.622  1.00 15.00      A    H  
ATOM     16  CA  HIS A   1      15.333  -6.744 -12.703  1.00 15.00      A    C  
ATOM     17  CB  HIS A   1      15.051  -6.355 -14.159  1.00 15.00      A    C  
ATOM     18  CG  HIS A   1      15.232  -7.468 -15.144  1.00 15.00      A    C  
ATOM     19  ND1 HIS A   1      14.286  -8.454 -15.289  1.00 15.00      A    N  
ATOM     20  CD2 HIS A   1      16.253  -7.699 -16.006  1.00 15.00      A    C  
ATOM     21  CE1 HIS A   1      14.744  -9.259 -16.228  1.00 15.00      A    C  
ATOM     22  NE2 HIS A   1      15.931  -8.842 -16.690  1.00 15.00      A    N  
ATOM     23  HE2 HIS A   1      16.469  -9.271 -17.387  1.00 15.00      A    H  
ATOM     24  C   HIS A   1      15.186  -5.518 -11.809  1.00 15.00      A    C  
ATOM     25  O   HIS A   1      14.980  -4.403 -12.299  1.00 15.00      A    O  
ATOM     26  N   GLU A   2      15.295  -5.741 -10.494  1.00 15.00      A    N  
ATOM     27  HN  GLU A   2      15.473  -6.655 -10.187  1.00 15.00      A    H  
ATOM     28  CA  GLU A   2      15.167  -4.678  -9.488  1.00 15.00      A    C  
ATOM     29  CB  GLU A   2      16.074  -3.474  -9.788  1.00 15.00      A    C  
ATOM     30  CG  GLU A   2      17.502  -3.607  -9.271  1.00 15.00      A    C  
ATOM     31  CD  GLU A   2      18.246  -4.789  -9.866  1.00 15.00      A    C  
ATOM     32  OE1 GLU A   2      18.813  -4.641 -10.970  1.00 15.00      A    O  
ATOM     33  OE2 GLU A   2      18.263  -5.861  -9.225  1.00 15.00      A    O  
ATOM     34  C   GLU A   2      13.711  -4.243  -9.285  1.00 15.00      A    C  
ATOM     35  O   GLU A   2      13.379  -3.618  -8.276  1.00 15.00      A    O  
ATOM     36  N   HIS A   3      12.852  -4.569 -10.252  1.00 15.00      A    N  
ATOM     37  HN  HIS A   3      13.183  -5.049 -11.040  1.00 15.00      A    H  
ATOM     38  CA  HIS A   3      11.435  -4.219 -10.176  1.00 15.00      A    C  
ATOM     39  CB  HIS A   3      11.116  -3.009 -11.069  1.00 15.00      A    C  
ATOM     40  CG  HIS A   3      11.809  -1.744 -10.650  1.00 15.00      A    C  
ATOM     41  ND1 HIS A   3      11.348  -0.991  -9.597  1.00 15.00      A    N  
ATOM     42  CD2 HIS A   3      12.922  -1.158 -11.163  1.00 15.00      A    C  
ATOM     43  CE1 HIS A   3      12.181   0.028  -9.488  1.00 15.00      A    C  
ATOM     44  NE2 HIS A   3      13.148  -0.032 -10.414  1.00 15.00      A    N  
ATOM     45  HE2 HIS A   3      13.882   0.607 -10.535  1.00 15.00      A    H  
ATOM     46  C   HIS A   3      10.545  -5.407 -10.543  1.00 15.00      A    C  
ATOM     47  O   HIS A   3      10.564  -5.888 -11.678  1.00 15.00      A    O  
ATOM     48  N   SER A   4       9.768  -5.876  -9.570  1.00 15.00      A    N  
ATOM     49  HN  SER A   4       9.807  -5.457  -8.686  1.00 15.00      A    H  
ATOM     50  CA  SER A   4       8.864  -7.000  -9.780  1.00 15.00      A    C  
ATOM     51  CB  SER A   4       9.362  -8.231  -9.015  1.00 15.00      A    C  
ATOM     52  OG  SER A   4      10.764  -8.403  -9.173  1.00 15.00      A    O  
ATOM     53  HG  SER A   4      10.936  -9.145  -9.757  1.00 15.00      A    H  
ATOM     54  C   SER A   4       7.448  -6.641  -9.330  1.00 15.00      A    C  
ATOM     55  O   SER A   4       7.243  -6.159  -8.216  1.00 15.00      A    O  
ATOM     56  N   ALA A   5       6.479  -6.864 -10.211  1.00 15.00      A    N  
ATOM     57  HN  ALA A   5       6.710  -7.235 -11.089  1.00 15.00      A    H  
ATOM     58  CA  ALA A   5       5.080  -6.571  -9.910  1.00 15.00      A    C  
ATOM     59  CB  ALA A   5       4.774  -5.101 -10.160  1.00 15.00      A    C  
ATOM     60  C   ALA A   5       4.165  -7.461 -10.742  1.00 15.00      A    C  
ATOM     61  O   ALA A   5       2.995  -7.148 -10.956  1.00 15.00      A    O  
ATOM     62  N   GLN A   6       4.715  -8.582 -11.196  1.00 15.00      A    N  
ATOM     63  HN  GLN A   6       5.650  -8.775 -10.976  1.00 15.00      A    H  
ATOM     64  CA  GLN A   6       3.974  -9.535 -12.008  1.00 15.00      A    C  
ATOM     65  CB  GLN A   6       4.943 -10.374 -12.842  1.00 15.00      A    C  
ATOM     66  CG  GLN A   6       4.440 -10.700 -14.237  1.00 15.00      A    C  
ATOM     67  CD  GLN A   6       5.073 -11.952 -14.807  1.00 15.00      A    C  
ATOM     68  OE1 GLN A   6       6.225 -12.271 -14.511  1.00 15.00      A    O  
ATOM     69  NE2 GLN A   6       4.313 -12.671 -15.627  1.00 15.00      A    N  
ATOM     70 HE21 GLN A   6       3.405 -12.352 -15.813  1.00 15.00      A    H  
ATOM     71 HE22 GLN A   6       4.689 -13.492 -16.007  1.00 15.00      A    H  
ATOM     72  C   GLN A   6       3.119 -10.447 -11.131  1.00 15.00      A    C  
ATOM     73  O   GLN A   6       2.263 -11.178 -11.624  1.00 15.00      A    O  
ATOM     74  N   TRP A   7       3.360 -10.396  -9.826  1.00 15.00      A    N  
ATOM     75  HN  TRP A   7       4.059  -9.793  -9.491  1.00 15.00      A    H  
ATOM     76  CA  TRP A   7       2.614 -11.206  -8.875  1.00 15.00      A    C  
ATOM     77  CB  TRP A   7       3.430 -11.397  -7.592  1.00 15.00      A    C  
ATOM     78  CG  TRP A   7       3.733 -10.119  -6.866  1.00 15.00      A    C  
ATOM     79  CD1 TRP A   7       4.696  -9.203  -7.180  1.00 15.00      A    C  
ATOM     80  CD2 TRP A   7       3.066  -9.617  -5.700  1.00 15.00      A    C  
ATOM     81  NE1 TRP A   7       4.670  -8.161  -6.283  1.00 15.00      A    N  
ATOM     82  HE1 TRP A   7       5.263  -7.380  -6.301  1.00 15.00      A    H  
ATOM     83  CE2 TRP A   7       3.677  -8.392  -5.364  1.00 15.00      A    C  
ATOM     84  CE3 TRP A   7       2.011 -10.081  -4.907  1.00 15.00      A    C  
ATOM     85  CZ2 TRP A   7       3.269  -7.628  -4.270  1.00 15.00      A    C  
ATOM     86  CZ3 TRP A   7       1.609  -9.322  -3.822  1.00 15.00      A    C  
ATOM     87  CH2 TRP A   7       2.236  -8.108  -3.514  1.00 15.00      A    C  
ATOM     88  C   TRP A   7       1.257 -10.569  -8.563  1.00 15.00      A    C  
ATOM     89  O   TRP A   7       0.378 -11.206  -7.983  1.00 15.00      A    O  
ATOM     90  N   LEU A   8       1.096  -9.308  -8.960  1.00 15.00      A    N  
ATOM     91  HN  LEU A   8       1.832  -8.856  -9.423  1.00 15.00      A    H  
ATOM     92  CA  LEU A   8      -0.145  -8.577  -8.729  1.00 15.00      A    C  
ATOM     93  CB  LEU A   8       0.137  -7.077  -8.612  1.00 15.00      A    C  
ATOM     94  CG  LEU A   8       0.717  -6.602  -7.280  1.00 15.00      A    C  
ATOM     95  CD1 LEU A   8       1.145  -5.146  -7.374  1.00 15.00      A    C  
ATOM     96  CD2 LEU A   8      -0.297  -6.791  -6.162  1.00 15.00      A    C  
ATOM     97  C   LEU A   8      -1.157  -8.829  -9.843  1.00 15.00      A    C  
ATOM     98  O   LEU A   8      -2.259  -8.280  -9.823  1.00 15.00      A    O  
ATOM     99  N   ASN A   9      -0.778  -9.663 -10.811  1.00 15.00      A    N  
ATOM    100  HN  ASN A   9       0.111 -10.072 -10.769  1.00 15.00      A    H  
ATOM    101  CA  ASN A   9      -1.650  -9.982 -11.935  1.00 15.00      A    C  
ATOM    102  CB  ASN A   9      -0.828 -10.390 -13.161  1.00 15.00      A    C  
ATOM    103  CG  ASN A   9       0.036  -9.265 -13.702  1.00 15.00      A    C  
ATOM    104  OD1 ASN A   9      -0.047  -8.124 -13.248  1.00 15.00      A    O  
ATOM    105  ND2 ASN A   9       0.863  -9.583 -14.691  1.00 15.00      A    N  
ATOM    106 HD21 ASN A   9       0.867 -10.509 -15.010  1.00 15.00      A    H  
ATOM    107 HD22 ASN A   9       1.433  -8.878 -15.061  1.00 15.00      A    H  
ATOM    108  C   ASN A   9      -2.639 -11.089 -11.584  1.00 15.00      A    C  
ATOM    109  O   ASN A   9      -3.548 -11.380 -12.359  1.00 15.00      A    O  
ATOM    110  N   ASN A  10      -2.460 -11.700 -10.414  1.00 15.00      A    N  
ATOM    111  HN  ASN A  10      -1.725 -11.416  -9.832  1.00 15.00      A    H  
ATOM    112  CA  ASN A  10      -3.339 -12.778  -9.972  1.00 15.00      A    C  
ATOM    113  CB  ASN A  10      -2.523 -13.919  -9.350  1.00 15.00      A    C  
ATOM    114  CG  ASN A  10      -1.340 -14.340 -10.201  1.00 15.00      A    C  
ATOM    115  OD1 ASN A  10      -1.481 -15.131 -11.132  1.00 15.00      A    O  
ATOM    116  ND2 ASN A  10      -0.163 -13.815  -9.879  1.00 15.00      A    N  
ATOM    117 HD21 ASN A  10      -0.123 -13.197  -9.119  1.00 15.00      A    H  
ATOM    118 HD22 ASN A  10       0.617 -14.067 -10.416  1.00 15.00      A    H  
ATOM    119  C   ASN A  10      -4.370 -12.273  -8.964  1.00 15.00      A    C  
ATOM    120  O   ASN A  10      -5.215 -13.036  -8.496  1.00 15.00      A    O  
ATOM    121  N   TYR A  11      -4.303 -10.981  -8.639  1.00 15.00      A    N  
ATOM    122  HN  TYR A  11      -3.626 -10.414  -9.064  1.00 15.00      A    H  
ATOM    123  CA  TYR A  11      -5.224 -10.390  -7.673  1.00 15.00      A    C  
ATOM    124  CB  TYR A  11      -4.469  -9.922  -6.426  1.00 15.00      A    C  
ATOM    125  CG  TYR A  11      -3.698 -11.034  -5.748  1.00 15.00      A    C  
ATOM    126  CD1 TYR A  11      -2.319 -11.134  -5.885  1.00 15.00      A    C  
ATOM    127  CD2 TYR A  11      -4.351 -11.995  -4.986  1.00 15.00      A    C  
ATOM    128  CE1 TYR A  11      -1.612 -12.158  -5.283  1.00 15.00      A    C  
ATOM    129  CE2 TYR A  11      -3.652 -13.022  -4.377  1.00 15.00      A    C  
ATOM    130  CZ  TYR A  11      -2.282 -13.100  -4.530  1.00 15.00      A    C  
ATOM    131  OH  TYR A  11      -1.582 -14.124  -3.930  1.00 15.00      A    O  
ATOM    132  HH  TYR A  11      -0.681 -13.841  -3.759  1.00 15.00      A    H  
ATOM    133  C   TYR A  11      -6.038  -9.256  -8.287  1.00 15.00      A    C  
ATOM    134  O   TYR A  11      -5.584  -8.577  -9.209  1.00 15.00      A    O  
ATOM    135  N   LYS A  12      -7.245  -9.060  -7.763  1.00 15.00      A    N  
ATOM    136  HN  LYS A  12      -7.539  -9.630  -7.023  1.00 15.00      A    H  
ATOM    137  CA  LYS A  12      -8.145  -8.023  -8.260  1.00 15.00      A    C  
ATOM    138  CB  LYS A  12      -9.602  -8.465  -8.097  1.00 15.00      A    C  
ATOM    139  CG  LYS A  12      -9.843  -9.908  -8.512  1.00 15.00      A    C  
ATOM    140  CD  LYS A  12     -11.308 -10.299  -8.413  1.00 15.00      A    C  
ATOM    141  CE  LYS A  12     -11.473 -11.808  -8.512  1.00 15.00      A    C  
ATOM    142  NZ  LYS A  12     -10.691 -12.383  -9.644  1.00 15.00      A    N  
ATOM    143  HZ1 LYS A  12      -9.700 -12.073  -9.585  1.00 15.00      A    H  
ATOM    144  HZ2 LYS A  12     -11.089 -12.066 -10.551  1.00 15.00      A    H  
ATOM    145  HZ3 LYS A  12     -10.721 -13.422  -9.610  1.00 15.00      A    H  
ATOM    146  C   LYS A  12      -7.905  -6.684  -7.569  1.00 15.00      A    C  
ATOM    147  O   LYS A  12      -7.614  -6.633  -6.373  1.00 15.00      A    O  
ATOM    148  N   LYS A  13      -8.038  -5.604  -8.339  1.00 15.00      A    N  
ATOM    149  HN  LYS A  13      -8.287  -5.720  -9.278  1.00 15.00      A    H  
ATOM    150  CA  LYS A  13      -7.832  -4.252  -7.828  1.00 15.00      A    C  
ATOM    151  CB  LYS A  13      -7.387  -3.326  -8.969  1.00 15.00      A    C  
ATOM    152  CG  LYS A  13      -6.843  -1.977  -8.513  1.00 15.00      A    C  
ATOM    153  CD  LYS A  13      -6.698  -1.003  -9.673  1.00 15.00      A    C  
ATOM    154  CE  LYS A  13      -8.053  -0.536 -10.183  1.00 15.00      A    C  
ATOM    155  NZ  LYS A  13      -7.921   0.528 -11.218  1.00 15.00      A    N  
ATOM    156  HZ1 LYS A  13      -7.502   0.134 -12.085  1.00 15.00      A    H  
ATOM    157  HZ2 LYS A  13      -7.311   1.293 -10.869  1.00 15.00      A    H  
ATOM    158  HZ3 LYS A  13      -8.857   0.923 -11.446  1.00 15.00      A    H  
ATOM    159  C   LYS A  13      -9.104  -3.700  -7.190  1.00 15.00      A    C  
ATOM    160  O   LYS A  13     -10.209  -4.158  -7.484  1.00 15.00      A    O  
ATOM    161  N   GLY A  14      -8.933  -2.719  -6.311  1.00 15.00      A    N  
ATOM    162  HN  GLY A  14      -8.024  -2.415  -6.104  1.00 15.00      A    H  
ATOM    163  CA  GLY A  14     -10.063  -2.097  -5.655  1.00 15.00      A    C  
ATOM    164  C   GLY A  14     -10.231  -0.658  -6.095  1.00 15.00      A    C  
ATOM    165  O   GLY A  14     -11.130  -0.339  -6.874  1.00 15.00      A    O  
ATOM    166  N   TYR A  15      -9.359   0.212  -5.596  1.00 15.00      A    N  
ATOM    167  HN  TYR A  15      -8.674  -0.106  -4.970  1.00 15.00      A    H  
ATOM    168  CA  TYR A  15      -9.399   1.626  -5.949  1.00 15.00      A    C  
ATOM    169  CB  TYR A  15      -9.892   2.472  -4.770  1.00 15.00      A    C  
ATOM    170  CG  TYR A  15     -11.327   2.203  -4.377  1.00 15.00      A    C  
ATOM    171  CD1 TYR A  15     -12.376   2.592  -5.201  1.00 15.00      A    C  
ATOM    172  CD2 TYR A  15     -11.635   1.562  -3.184  1.00 15.00      A    C  
ATOM    173  CE1 TYR A  15     -13.690   2.350  -4.849  1.00 15.00      A    C  
ATOM    174  CE2 TYR A  15     -12.946   1.315  -2.823  1.00 15.00      A    C  
ATOM    175  CZ  TYR A  15     -13.969   1.711  -3.659  1.00 15.00      A    C  
ATOM    176  OH  TYR A  15     -15.276   1.468  -3.304  1.00 15.00      A    O  
ATOM    177  HH  TYR A  15     -15.731   1.041  -4.034  1.00 15.00      A    H  
ATOM    178  C   TYR A  15      -8.028   2.108  -6.409  1.00 15.00      A    C  
ATOM    179  O   TYR A  15      -7.048   2.008  -5.674  1.00 15.00      A    O  
ATOM    180  N   GLY A  16      -7.968   2.624  -7.633  1.00 15.00      A    N  
ATOM    181  HN  GLY A  16      -8.782   2.673  -8.174  1.00 15.00      A    H  
ATOM    182  CA  GLY A  16      -6.712   3.115  -8.172  1.00 15.00      A    C  
ATOM    183  C   GLY A  16      -6.552   4.614  -8.005  1.00 15.00      A    C  
ATOM    184  O   GLY A  16      -7.235   5.229  -7.188  1.00 15.00      A    O  
ATOM    185  N   TYR A  17      -5.651   5.203  -8.786  1.00 15.00      A    N  
ATOM    186  HN  TYR A  17      -5.141   4.659  -9.421  1.00 15.00      A    H  
ATOM    187  CA  TYR A  17      -5.404   6.640  -8.720  1.00 15.00      A    C  
ATOM    188  CB  TYR A  17      -4.060   6.982  -9.370  1.00 15.00      A    C  
ATOM    189  CG  TYR A  17      -3.503   8.339  -8.986  1.00 15.00      A    C  
ATOM    190  CD1 TYR A  17      -3.858   9.486  -9.687  1.00 15.00      A    C  
ATOM    191  CD2 TYR A  17      -2.617   8.470  -7.925  1.00 15.00      A    C  
ATOM    192  CE1 TYR A  17      -3.348  10.722  -9.342  1.00 15.00      A    C  
ATOM    193  CE2 TYR A  17      -2.103   9.703  -7.571  1.00 15.00      A    C  
ATOM    194  CZ  TYR A  17      -2.470  10.825  -8.283  1.00 15.00      A    C  
ATOM    195  OH  TYR A  17      -1.960  12.054  -7.935  1.00 15.00      A    O  
ATOM    196  HH  TYR A  17      -2.644  12.722  -8.023  1.00 15.00      A    H  
ATOM    197  C   TYR A  17      -6.531   7.416  -9.398  1.00 15.00      A    C  
ATOM    198  O   TYR A  17      -7.081   6.974 -10.408  1.00 15.00      A    O  
ATOM    199  N   GLY A  18      -6.864   8.574  -8.836  1.00 15.00      A    N  
ATOM    200  HN  GLY A  18      -6.380   8.876  -8.039  1.00 15.00      A    H  
ATOM    201  CA  GLY A  18      -7.927   9.394  -9.385  1.00 15.00      A    C  
ATOM    202  C   GLY A  18      -9.154   9.384  -8.498  1.00 15.00      A    C  
ATOM    203  O   GLY A  18      -9.136   8.772  -7.430  1.00 15.00      A    O  
ATOM    204  N   PRO A  19     -10.245  10.052  -8.911  1.00 15.00      A    N  
ATOM    205  CA  PRO A  19     -11.484  10.101  -8.126  1.00 15.00      A    C  
ATOM    206  CB  PRO A  19     -12.328  11.149  -8.856  1.00 15.00      A    C  
ATOM    207  CG  PRO A  19     -11.822  11.130 -10.257  1.00 15.00      A    C  
ATOM    208  CD  PRO A  19     -10.354  10.813 -10.169  1.00 15.00      A    C  
ATOM    209  C   PRO A  19     -12.207   8.757  -8.101  1.00 15.00      A    C  
ATOM    210  O   PRO A  19     -11.978   7.898  -8.955  1.00 15.00      A    O  
ATOM    211  N   TYR A  20     -13.080   8.582  -7.114  1.00 15.00      A    N  
ATOM    212  HN  TYR A  20     -13.217   9.305  -6.466  1.00 15.00      A    H  
ATOM    213  CA  TYR A  20     -13.838   7.345  -6.969  1.00 15.00      A    C  
ATOM    214  CB  TYR A  20     -14.373   7.210  -5.541  1.00 15.00      A    C  
ATOM    215  CG  TYR A  20     -13.289   7.108  -4.492  1.00 15.00      A    C  
ATOM    216  CD1 TYR A  20     -13.321   7.899  -3.351  1.00 15.00      A    C  
ATOM    217  CD2 TYR A  20     -12.230   6.224  -4.647  1.00 15.00      A    C  
ATOM    218  CE1 TYR A  20     -12.328   7.811  -2.394  1.00 15.00      A    C  
ATOM    219  CE2 TYR A  20     -11.235   6.128  -3.695  1.00 15.00      A    C  
ATOM    220  CZ  TYR A  20     -11.288   6.924  -2.571  1.00 15.00      A    C  
ATOM    221  OH  TYR A  20     -10.296   6.833  -1.623  1.00 15.00      A    O  
ATOM    222  HH  TYR A  20      -9.438   6.831  -2.056  1.00 15.00      A    H  
ATOM    223  C   TYR A  20     -14.984   7.274  -7.977  1.00 15.00      A    C  
ATOM    224  O   TYR A  20     -15.569   8.298  -8.332  1.00 15.00      A    O  
ATOM    225  N   PRO A  21     -15.316   6.056  -8.453  1.00 15.00      A    N  
ATOM    226  CA  PRO A  21     -16.398   5.850  -9.426  1.00 15.00      A    C  
ATOM    227  CB  PRO A  21     -16.207   4.396  -9.866  1.00 15.00      A    C  
ATOM    228  CG  PRO A  21     -15.536   3.741  -8.708  1.00 15.00      A    C  
ATOM    229  CD  PRO A  21     -14.653   4.789  -8.088  1.00 15.00      A    C  
ATOM    230  C   PRO A  21     -17.788   6.044  -8.816  1.00 15.00      A    C  
ATOM    231  O   PRO A  21     -18.792   6.036  -9.529  1.00 15.00      A    O  
ATOM    232  N   LEU A  22     -17.838   6.213  -7.496  1.00 15.00      A    N  
ATOM    233  HN  LEU A  22     -17.005   6.196  -6.981  1.00 15.00      A    H  
ATOM    234  CA  LEU A  22     -19.100   6.423  -6.798  1.00 15.00      A    C  
ATOM    235  CB  LEU A  22     -19.008   5.945  -5.341  1.00 15.00      A    C  
ATOM    236  CG  LEU A  22     -17.811   6.447  -4.524  1.00 15.00      A    C  
ATOM    237  CD1 LEU A  22     -18.179   7.686  -3.718  1.00 15.00      A    C  
ATOM    238  CD2 LEU A  22     -17.286   5.348  -3.613  1.00 15.00      A    C  
ATOM    239  C   LEU A  22     -19.522   7.888  -6.866  1.00 15.00      A    C  
ATOM    240  O   LEU A  22     -20.712   8.202  -6.839  1.00 15.00      A    O  
ATOM    241  N   GLY A  23     -18.537   8.779  -6.964  1.00 15.00      A    N  
ATOM    242  HN  GLY A  23     -17.608   8.467  -6.992  1.00 15.00      A    H  
ATOM    243  CA  GLY A  23     -18.822  10.198  -7.037  1.00 15.00      A    C  
ATOM    244  C   GLY A  23     -17.585  11.055  -6.852  1.00 15.00      A    C  
ATOM    245  O   GLY A  23     -16.616  10.633  -6.218  1.00 15.00      A    O  
ATOM    246  N   ILE A  24     -17.620  12.257  -7.419  1.00 15.00      A    N  
ATOM    247  HN  ILE A  24     -18.412  12.516  -7.932  1.00 15.00      A    H  
ATOM    248  CA  ILE A  24     -16.510  13.199  -7.311  1.00 15.00      A    C  
ATOM    249  CB  ILE A  24     -16.600  14.303  -8.389  1.00 15.00      A    C  
ATOM    250  CG1 ILE A  24     -16.711  13.691  -9.790  1.00 15.00      A    C  
ATOM    251  CG2 ILE A  24     -15.406  15.247  -8.307  1.00 15.00      A    C  
ATOM    252  CD1 ILE A  24     -15.518  12.850 -10.197  1.00 15.00      A    C  
ATOM    253  C   ILE A  24     -16.511  13.849  -5.931  1.00 15.00      A    C  
ATOM    254  O   ILE A  24     -15.454  14.110  -5.351  1.00 15.00      A    O  
ATOM    255  N   ASN A  25     -17.714  14.088  -5.407  1.00 15.00      A    N  
ATOM    256  HN  ASN A  25     -18.510  13.842  -5.922  1.00 15.00      A    H  
ATOM    257  CA  ASN A  25     -17.885  14.701  -4.094  1.00 15.00      A    C  
ATOM    258  CB  ASN A  25     -19.342  15.119  -3.878  1.00 15.00      A    C  
ATOM    259  CG  ASN A  25     -19.737  16.329  -4.702  1.00 15.00      A    C  
ATOM    260  OD1 ASN A  25     -19.546  17.469  -4.281  1.00 15.00      A    O  
ATOM    261  ND2 ASN A  25     -20.298  16.087  -5.881  1.00 15.00      A    N  
ATOM    262 HD21 ASN A  25     -20.423  15.154  -6.152  1.00 15.00      A    H  
ATOM    263 HD22 ASN A  25     -20.565  16.853  -6.431  1.00 15.00      A    H  
ATOM    264  C   ASN A  25     -17.443  13.762  -2.976  1.00 15.00      A    C  
ATOM    265  O   ASN A  25     -17.177  14.205  -1.858  1.00 15.00      A    O  
ATOM    266  N   GLY A  26     -17.374  12.465  -3.285  1.00 15.00      A    N  
ATOM    267  HN  GLY A  26     -17.605  12.175  -4.192  1.00 15.00      A    H  
ATOM    268  CA  GLY A  26     -16.957  11.481  -2.301  1.00 15.00      A    C  
ATOM    269  C   GLY A  26     -15.490  11.618  -1.945  1.00 15.00      A    C  
ATOM    270  O   GLY A  26     -15.116  11.511  -0.777  1.00 15.00      A    O  
ATOM    271  N   GLY A  27     -14.661  11.862  -2.956  1.00 15.00      A    N  
ATOM    272  HN  GLY A  27     -15.020  11.933  -3.866  1.00 15.00      A    H  
ATOM    273  CA  GLY A  27     -13.237  12.020  -2.732  1.00 15.00      A    C  
ATOM    274  C   GLY A  27     -12.408  11.355  -3.811  1.00 15.00      A    C  
ATOM    275  O   GLY A  27     -12.941  10.930  -4.837  1.00 15.00      A    O  
ATOM    276  N   MET A  28     -11.102  11.267  -3.582  1.00 15.00      A    N  
ATOM    277  HN  MET A  28     -10.737  11.625  -2.745  1.00 15.00      A    H  
ATOM    278  CA  MET A  28     -10.201  10.643  -4.543  1.00 15.00      A    C  
ATOM    279  CB  MET A  28      -9.578  11.684  -5.479  1.00 15.00      A    C  
ATOM    280  CG  MET A  28      -8.683  12.707  -4.795  1.00 15.00      A    C  
ATOM    281  SD  MET A  28      -7.885  13.820  -5.971  1.00 15.00      A    S  
ATOM    282  CE  MET A  28      -6.939  12.658  -6.954  1.00 15.00      A    C  
ATOM    283  C   MET A  28      -9.122   9.817  -3.848  1.00 15.00      A    C  
ATOM    284  O   MET A  28      -8.940   9.905  -2.633  1.00 15.00      A    O  
ATOM    285  N   HIS A  29      -8.413   9.015  -4.632  1.00 15.00      A    N  
ATOM    286  HN  HIS A  29      -8.608   8.995  -5.592  1.00 15.00      A    H  
ATOM    287  CA  HIS A  29      -7.356   8.163  -4.109  1.00 15.00      A    C  
ATOM    288  CB  HIS A  29      -7.678   6.700  -4.424  1.00 15.00      A    C  
ATOM    289  CG  HIS A  29      -7.059   5.711  -3.488  1.00 15.00      A    C  
ATOM    290  ND1 HIS A  29      -6.246   4.680  -3.896  1.00 15.00      A    N  
ATOM    291  HD1 HIS A  29      -5.981   4.487  -4.818  1.00 15.00      A    H  
ATOM    292  CD2 HIS A  29      -7.164   5.595  -2.136  1.00 15.00      A    C  
ATOM    293  CE1 HIS A  29      -5.891   3.982  -2.808  1.00 15.00      A    C  
ATOM    294  NE2 HIS A  29      -6.422   4.495  -1.709  1.00 15.00      A    N  
ATOM    295  C   HIS A  29      -6.012   8.551  -4.718  1.00 15.00      A    C  
ATOM    296  O   HIS A  29      -5.954   9.076  -5.829  1.00 15.00      A    O  
ATOM    297  N   TYR A  30      -4.934   8.294  -3.982  1.00 15.00      A    N  
ATOM    298  HN  TYR A  30      -5.043   7.869  -3.107  1.00 15.00      A    H  
ATOM    299  CA  TYR A  30      -3.592   8.626  -4.448  1.00 15.00      A    C  
ATOM    300  CB  TYR A  30      -2.955   9.680  -3.538  1.00 15.00      A    C  
ATOM    301  CG  TYR A  30      -3.605  11.043  -3.628  1.00 15.00      A    C  
ATOM    302  CD1 TYR A  30      -3.201  11.963  -4.587  1.00 15.00      A    C  
ATOM    303  CD2 TYR A  30      -4.622  11.409  -2.756  1.00 15.00      A    C  
ATOM    304  CE1 TYR A  30      -3.791  13.208  -4.674  1.00 15.00      A    C  
ATOM    305  CE2 TYR A  30      -5.218  12.653  -2.836  1.00 15.00      A    C  
ATOM    306  CZ  TYR A  30      -4.799  13.548  -3.797  1.00 15.00      A    C  
ATOM    307  OH  TYR A  30      -5.389  14.787  -3.883  1.00 15.00      A    O  
ATOM    308  HH  TYR A  30      -5.622  14.969  -4.796  1.00 15.00      A    H  
ATOM    309  C   TYR A  30      -2.695   7.394  -4.533  1.00 15.00      A    C  
ATOM    310  O   TYR A  30      -1.483   7.511  -4.722  1.00 15.00      A    O  
ATOM    311  N   GLY A  31      -3.293   6.217  -4.403  1.00 15.00      A    N  
ATOM    312  HN  GLY A  31      -4.264   6.183  -4.269  1.00 15.00      A    H  
ATOM    313  CA  GLY A  31      -2.530   4.984  -4.469  1.00 15.00      A    C  
ATOM    314  C   GLY A  31      -3.276   3.891  -5.206  1.00 15.00      A    C  
ATOM    315  O   GLY A  31      -3.847   4.136  -6.269  1.00 15.00      A    O  
ATOM    316  N   VAL A  32      -3.266   2.685  -4.640  1.00 15.00      A    N  
ATOM    317  HN  VAL A  32      -2.774   2.559  -3.802  1.00 15.00      A    H  
ATOM    318  CA  VAL A  32      -3.952   1.543  -5.233  1.00 15.00      A    C  
ATOM    319  CB  VAL A  32      -3.139   0.935  -6.407  1.00 15.00      A    C  
ATOM    320  CG1 VAL A  32      -1.808   0.369  -5.933  1.00 15.00      A    C  
ATOM    321  CG2 VAL A  32      -3.943  -0.109  -7.165  1.00 15.00      A    C  
ATOM    322  C   VAL A  32      -4.267   0.476  -4.174  1.00 15.00      A    C  
ATOM    323  O   VAL A  32      -3.443   0.183  -3.300  1.00 15.00      A    O  
ATOM    324  N   ASP A  33      -5.475  -0.088  -4.239  1.00 15.00      A    N  
ATOM    325  HN  ASP A  33      -6.100   0.189  -4.941  1.00 15.00      A    H  
ATOM    326  CA  ASP A  33      -5.890  -1.116  -3.294  1.00 15.00      A    C  
ATOM    327  CB  ASP A  33      -7.250  -0.769  -2.686  1.00 15.00      A    C  
ATOM    328  CG  ASP A  33      -7.280   0.598  -2.039  1.00 15.00      A    C  
ATOM    329  OD1 ASP A  33      -6.330   0.931  -1.301  1.00 15.00      A    O  
ATOM    330  OD2 ASP A  33      -8.264   1.334  -2.261  1.00 15.00      A    O  
ATOM    331  C   ASP A  33      -5.977  -2.470  -3.983  1.00 15.00      A    C  
ATOM    332  O   ASP A  33      -6.226  -2.544  -5.187  1.00 15.00      A    O  
ATOM    333  N   PHE A  34      -5.759  -3.537  -3.220  1.00 15.00      A    N  
ATOM    334  HN  PHE A  34      -5.544  -3.410  -2.271  1.00 15.00      A    H  
ATOM    335  CA  PHE A  34      -5.823  -4.897  -3.752  1.00 15.00      A    C  
ATOM    336  CB  PHE A  34      -4.423  -5.403  -4.110  1.00 15.00      A    C  
ATOM    337  CG  PHE A  34      -3.973  -5.011  -5.486  1.00 15.00      A    C  
ATOM    338  CD1 PHE A  34      -3.065  -3.982  -5.665  1.00 15.00      A    C  
ATOM    339  CD2 PHE A  34      -4.464  -5.669  -6.602  1.00 15.00      A    C  
ATOM    340  CE1 PHE A  34      -2.654  -3.615  -6.930  1.00 15.00      A    C  
ATOM    341  CE2 PHE A  34      -4.058  -5.309  -7.871  1.00 15.00      A    C  
ATOM    342  CZ  PHE A  34      -3.151  -4.280  -8.036  1.00 15.00      A    C  
ATOM    343  C   PHE A  34      -6.464  -5.830  -2.734  1.00 15.00      A    C  
ATOM    344  O   PHE A  34      -5.967  -5.974  -1.618  1.00 15.00      A    O  
ATOM    345  N   PHE A  35      -7.572  -6.456  -3.122  1.00 15.00      A    N  
ATOM    346  HN  PHE A  35      -7.917  -6.300  -4.027  1.00 15.00      A    H  
ATOM    347  CA  PHE A  35      -8.296  -7.361  -2.235  1.00 15.00      A    C  
ATOM    348  CB  PHE A  35      -9.729  -7.570  -2.726  1.00 15.00      A    C  
ATOM    349  CG  PHE A  35     -10.500  -6.296  -2.919  1.00 15.00      A    C  
ATOM    350  CD1 PHE A  35     -11.057  -5.988  -4.149  1.00 15.00      A    C  
ATOM    351  CD2 PHE A  35     -10.667  -5.407  -1.870  1.00 15.00      A    C  
ATOM    352  CE1 PHE A  35     -11.767  -4.817  -4.330  1.00 15.00      A    C  
ATOM    353  CE2 PHE A  35     -11.375  -4.235  -2.044  1.00 15.00      A    C  
ATOM    354  CZ  PHE A  35     -11.925  -3.940  -3.276  1.00 15.00      A    C  
ATOM    355  C   PHE A  35      -7.594  -8.703  -2.082  1.00 15.00      A    C  
ATOM    356  O   PHE A  35      -7.215  -9.333  -3.067  1.00 15.00      A    O  
ATOM    357  N   MET A  36      -7.433  -9.133  -0.833  1.00 15.00      A    N  
ATOM    358  HN  MET A  36      -7.758  -8.576  -0.094  1.00 15.00      A    H  
ATOM    359  CA  MET A  36      -6.792 -10.407  -0.526  1.00 15.00      A    C  
ATOM    360  CB  MET A  36      -5.264 -10.268  -0.513  1.00 15.00      A    C  
ATOM    361  CG  MET A  36      -4.739  -9.120   0.337  1.00 15.00      A    C  
ATOM    362  SD  MET A  36      -2.957  -8.888   0.173  1.00 15.00      A    S  
ATOM    363  CE  MET A  36      -2.814  -8.535  -1.578  1.00 15.00      A    C  
ATOM    364  C   MET A  36      -7.295 -10.942   0.810  1.00 15.00      A    C  
ATOM    365  O   MET A  36      -7.700 -10.172   1.679  1.00 15.00      A    O  
ATOM    366  N   ASN A  37      -7.270 -12.261   0.971  1.00 15.00      A    N  
ATOM    367  HN  ASN A  37      -6.932 -12.825   0.245  1.00 15.00      A    H  
ATOM    368  CA  ASN A  37      -7.736 -12.891   2.204  1.00 15.00      A    C  
ATOM    369  CB  ASN A  37      -7.923 -14.397   1.996  1.00 15.00      A    C  
ATOM    370  CG  ASN A  37      -8.973 -14.718   0.947  1.00 15.00      A    C  
ATOM    371  OD1 ASN A  37      -9.932 -13.968   0.761  1.00 15.00      A    O  
ATOM    372  ND2 ASN A  37      -8.799 -15.839   0.255  1.00 15.00      A    N  
ATOM    373 HD21 ASN A  37      -8.014 -16.391   0.457  1.00 15.00      A    H  
ATOM    374 HD22 ASN A  37      -9.462 -16.068  -0.429  1.00 15.00      A    H  
ATOM    375  C   ASN A  37      -6.789 -12.621   3.376  1.00 15.00      A    C  
ATOM    376  O   ASN A  37      -5.728 -12.017   3.207  1.00 15.00      A    O  
ATOM    377  N   ILE A  38      -7.181 -13.069   4.567  1.00 15.00      A    N  
ATOM    378  HN  ILE A  38      -8.031 -13.549   4.643  1.00 15.00      A    H  
ATOM    379  CA  ILE A  38      -6.365 -12.872   5.760  1.00 15.00      A    C  
ATOM    380  CB  ILE A  38      -7.207 -12.859   7.060  1.00 15.00      A    C  
ATOM    381  CG1 ILE A  38      -6.303 -12.708   8.290  1.00 15.00      A    C  
ATOM    382  CG2 ILE A  38      -8.082 -14.103   7.169  1.00 15.00      A    C  
ATOM    383  CD1 ILE A  38      -7.044 -12.364   9.564  1.00 15.00      A    C  
ATOM    384  C   ILE A  38      -5.249 -13.912   5.844  1.00 15.00      A    C  
ATOM    385  O   ILE A  38      -5.490 -15.114   5.722  1.00 15.00      A    O  
ATOM    386  N   GLY A  39      -4.023 -13.435   6.042  1.00 15.00      A    N  
ATOM    387  HN  GLY A  39      -3.893 -12.468   6.136  1.00 15.00      A    H  
ATOM    388  CA  GLY A  39      -2.881 -14.324   6.121  1.00 15.00      A    C  
ATOM    389  C   GLY A  39      -2.114 -14.376   4.814  1.00 15.00      A    C  
ATOM    390  O   GLY A  39      -1.201 -15.186   4.654  1.00 15.00      A    O  
ATOM    391  N   THR A  40      -2.501 -13.514   3.874  1.00 15.00      A    N  
ATOM    392  HN  THR A  40      -3.244 -12.904   4.066  1.00 15.00      A    H  
ATOM    393  CA  THR A  40      -1.853 -13.447   2.568  1.00 15.00      A    C  
ATOM    394  CB  THR A  40      -2.792 -12.822   1.511  1.00 15.00      A    C  
ATOM    395  OG1 THR A  40      -3.969 -13.628   1.382  1.00 15.00      A    O  
ATOM    396  HG1 THR A  40      -3.802 -14.344   0.764  1.00 15.00      A    H  
ATOM    397  CG2 THR A  40      -2.103 -12.718   0.157  1.00 15.00      A    C  
ATOM    398  C   THR A  40      -0.561 -12.637   2.653  1.00 15.00      A    C  
ATOM    399  O   THR A  40      -0.581 -11.464   3.025  1.00 15.00      A    O  
ATOM    400  N   PRO A  41       0.581 -13.263   2.314  1.00 15.00      A    N  
ATOM    401  CA  PRO A  41       1.895 -12.608   2.362  1.00 15.00      A    C  
ATOM    402  CB  PRO A  41       2.872 -13.712   1.939  1.00 15.00      A    C  
ATOM    403  CG  PRO A  41       2.033 -14.710   1.216  1.00 15.00      A    C  
ATOM    404  CD  PRO A  41       0.681 -14.663   1.866  1.00 15.00      A    C  
ATOM    405  C   PRO A  41       2.014 -11.402   1.429  1.00 15.00      A    C  
ATOM    406  O   PRO A  41       1.525 -11.415   0.298  1.00 15.00      A    O  
ATOM    407  N   VAL A  42       2.664 -10.358   1.934  1.00 15.00      A    N  
ATOM    408  HN  VAL A  42       3.006 -10.416   2.850  1.00 15.00      A    H  
ATOM    409  CA  VAL A  42       2.884  -9.129   1.178  1.00 15.00      A    C  
ATOM    410  CB  VAL A  42       2.450  -7.890   1.993  1.00 15.00      A    C  
ATOM    411  CG1 VAL A  42       2.555  -6.622   1.157  1.00 15.00      A    C  
ATOM    412  CG2 VAL A  42       1.037  -8.062   2.528  1.00 15.00      A    C  
ATOM    413  C   VAL A  42       4.366  -9.003   0.829  1.00 15.00      A    C  
ATOM    414  O   VAL A  42       5.226  -9.115   1.702  1.00 15.00      A    O  
ATOM    415  N   LYS A  43       4.661  -8.778  -0.448  1.00 15.00      A    N  
ATOM    416  HN  LYS A  43       3.936  -8.690  -1.099  1.00 15.00      A    H  
ATOM    417  CA  LYS A  43       6.044  -8.655  -0.897  1.00 15.00      A    C  
ATOM    418  CB  LYS A  43       6.238  -9.382  -2.231  1.00 15.00      A    C  
ATOM    419  CG  LYS A  43       5.727 -10.814  -2.260  1.00 15.00      A    C  
ATOM    420  CD  LYS A  43       6.572 -11.734  -1.392  1.00 15.00      A    C  
ATOM    421  CE  LYS A  43       6.531 -13.166  -1.905  1.00 15.00      A    C  
ATOM    422  NZ  LYS A  43       5.140 -13.621  -2.175  1.00 15.00      A    N  
ATOM    423  HZ1 LYS A  43       5.150 -14.561  -2.621  1.00 15.00      A    H  
ATOM    424  HZ2 LYS A  43       4.666 -12.952  -2.815  1.00 15.00      A    H  
ATOM    425  HZ3 LYS A  43       4.603 -13.675  -1.287  1.00 15.00      A    H  
ATOM    426  C   LYS A  43       6.452  -7.193  -1.058  1.00 15.00      A    C  
ATOM    427  O   LYS A  43       5.602  -6.310  -1.183  1.00 15.00      A    O  
ATOM    428  N   ALA A  44       7.761  -6.947  -1.045  1.00 15.00      A    N  
ATOM    429  HN  ALA A  44       8.386  -7.690  -0.910  1.00 15.00      A    H  
ATOM    430  CA  ALA A  44       8.287  -5.598  -1.215  1.00 15.00      A    C  
ATOM    431  CB  ALA A  44       9.600  -5.437  -0.467  1.00 15.00      A    C  
ATOM    432  C   ALA A  44       8.471  -5.289  -2.699  1.00 15.00      A    C  
ATOM    433  O   ALA A  44       9.282  -5.922  -3.377  1.00 15.00      A    O  
ATOM    434  N   ILE A  45       7.701  -4.320  -3.190  1.00 15.00      A    N  
ATOM    435  HN  ILE A  45       7.075  -3.866  -2.591  1.00 15.00      A    H  
ATOM    436  CA  ILE A  45       7.751  -3.911  -4.593  1.00 15.00      A    C  
ATOM    437  CB  ILE A  45       6.776  -2.744  -4.868  1.00 15.00      A    C  
ATOM    438  CG1 ILE A  45       5.336  -3.165  -4.560  1.00 15.00      A    C  
ATOM    439  CG2 ILE A  45       6.897  -2.246  -6.303  1.00 15.00      A    C  
ATOM    440  CD1 ILE A  45       4.877  -4.397  -5.313  1.00 15.00      A    C  
ATOM    441  C   ILE A  45       9.164  -3.515  -5.023  1.00 15.00      A    C  
ATOM    442  O   ILE A  45       9.671  -4.005  -6.033  1.00 15.00      A    O  
ATOM    443  N   SER A  46       9.798  -2.639  -4.246  1.00 15.00      A    N  
ATOM    444  HN  SER A  46       9.348  -2.296  -3.445  1.00 15.00      A    H  
ATOM    445  CA  SER A  46      11.148  -2.180  -4.554  1.00 15.00      A    C  
ATOM    446  CB  SER A  46      11.118  -0.721  -5.014  1.00 15.00      A    C  
ATOM    447  OG  SER A  46      10.291  -0.562  -6.153  1.00 15.00      A    O  
ATOM    448  HG  SER A  46      10.816  -0.237  -6.888  1.00 15.00      A    H  
ATOM    449  C   SER A  46      12.076  -2.333  -3.352  1.00 15.00      A    C  
ATOM    450  O   SER A  46      11.618  -2.447  -2.214  1.00 15.00      A    O  
ATOM    451  N   SER A  47      13.382  -2.348  -3.614  1.00 15.00      A    N  
ATOM    452  HN  SER A  47      13.683  -2.269  -4.544  1.00 15.00      A    H  
ATOM    453  CA  SER A  47      14.376  -2.482  -2.553  1.00 15.00      A    C  
ATOM    454  CB  SER A  47      15.728  -2.910  -3.132  1.00 15.00      A    C  
ATOM    455  OG  SER A  47      15.609  -4.078  -3.924  1.00 15.00      A    O  
ATOM    456  HG  SER A  47      16.348  -4.129  -4.534  1.00 15.00      A    H  
ATOM    457  C   SER A  47      14.533  -1.169  -1.790  1.00 15.00      A    C  
ATOM    458  O   SER A  47      14.527  -0.090  -2.385  1.00 15.00      A    O  
ATOM    459  N   GLY A  48      14.673  -1.268  -0.472  1.00 15.00      A    N  
ATOM    460  HN  GLY A  48      14.666  -2.152  -0.052  1.00 15.00      A    H  
ATOM    461  CA  GLY A  48      14.831  -0.083   0.344  1.00 15.00      A    C  
ATOM    462  C   GLY A  48      14.993  -0.394   1.819  1.00 15.00      A    C  
ATOM    463  O   GLY A  48      15.046  -1.557   2.214  1.00 15.00      A    O  
ATOM    464  N   LYS A  49      15.074   0.654   2.633  1.00 15.00      A    N  
ATOM    465  HN  LYS A  49      15.022   1.556   2.253  1.00 15.00      A    H  
ATOM    466  CA  LYS A  49      15.236   0.498   4.073  1.00 15.00      A    C  
ATOM    467  CB  LYS A  49      16.326   1.447   4.583  1.00 15.00      A    C  
ATOM    468  CG  LYS A  49      16.654   1.296   6.061  1.00 15.00      A    C  
ATOM    469  CD  LYS A  49      17.630   2.368   6.517  1.00 15.00      A    C  
ATOM    470  CE  LYS A  49      17.916   2.264   8.006  1.00 15.00      A    C  
ATOM    471  NZ  LYS A  49      18.840   3.339   8.464  1.00 15.00      A    N  
ATOM    472  HZ1 LYS A  49      19.725   3.305   7.919  1.00 15.00      A    H  
ATOM    473  HZ2 LYS A  49      19.062   3.215   9.472  1.00 15.00      A    H  
ATOM    474  HZ3 LYS A  49      18.398   4.271   8.330  1.00 15.00      A    H  
ATOM    475  C   LYS A  49      13.925   0.773   4.804  1.00 15.00      A    C  
ATOM    476  O   LYS A  49      13.210   1.723   4.481  1.00 15.00      A    O  
ATOM    477  N   ILE A  50      13.617  -0.068   5.787  1.00 15.00      A    N  
ATOM    478  HN  ILE A  50      14.224  -0.813   5.984  1.00 15.00      A    H  
ATOM    479  CA  ILE A  50      12.402   0.085   6.578  1.00 15.00      A    C  
ATOM    480  CB  ILE A  50      11.978  -1.249   7.233  1.00 15.00      A    C  
ATOM    481  CG1 ILE A  50      11.772  -2.332   6.169  1.00 15.00      A    C  
ATOM    482  CG2 ILE A  50      10.717  -1.069   8.069  1.00 15.00      A    C  
ATOM    483  CD1 ILE A  50      10.720  -1.991   5.133  1.00 15.00      A    C  
ATOM    484  C   ILE A  50      12.612   1.139   7.660  1.00 15.00      A    C  
ATOM    485  O   ILE A  50      13.449   0.975   8.549  1.00 15.00      A    O  
ATOM    486  N   VAL A  51      11.854   2.225   7.570  1.00 15.00      A    N  
ATOM    487  HN  VAL A  51      11.205   2.296   6.841  1.00 15.00      A    H  
ATOM    488  CA  VAL A  51      11.959   3.313   8.532  1.00 15.00      A    C  
ATOM    489  CB  VAL A  51      11.931   4.692   7.841  1.00 15.00      A    C  
ATOM    490  CG1 VAL A  51      13.263   4.977   7.167  1.00 15.00      A    C  
ATOM    491  CG2 VAL A  51      10.789   4.772   6.835  1.00 15.00      A    C  
ATOM    492  C   VAL A  51      10.846   3.259   9.570  1.00 15.00      A    C  
ATOM    493  O   VAL A  51      10.961   3.851  10.644  1.00 15.00      A    O  
ATOM    494  N   GLU A  52       9.773   2.544   9.251  1.00 15.00      A    N  
ATOM    495  HN  GLU A  52       9.747   2.074   8.391  1.00 15.00      A    H  
ATOM    496  CA  GLU A  52       8.639   2.441  10.155  1.00 15.00      A    C  
ATOM    497  CB  GLU A  52       7.716   3.645   9.949  1.00 15.00      A    C  
ATOM    498  CG  GLU A  52       6.621   3.793  10.992  1.00 15.00      A    C  
ATOM    499  CD  GLU A  52       5.766   5.023  10.760  1.00 15.00      A    C  
ATOM    500  OE1 GLU A  52       4.875   5.289  11.592  1.00 15.00      A    O  
ATOM    501  OE2 GLU A  52       5.988   5.721   9.747  1.00 15.00      A    O  
ATOM    502  C   GLU A  52       7.865   1.145   9.930  1.00 15.00      A    C  
ATOM    503  O   GLU A  52       7.750   0.668   8.803  1.00 15.00      A    O  
ATOM    504  N   ALA A  53       7.345   0.584  11.019  1.00 15.00      A    N  
ATOM    505  HN  ALA A  53       7.489   1.015  11.887  1.00 15.00      A    H  
ATOM    506  CA  ALA A  53       6.569  -0.651  10.968  1.00 15.00      A    C  
ATOM    507  CB  ALA A  53       7.474  -1.847  10.689  1.00 15.00      A    C  
ATOM    508  C   ALA A  53       5.815  -0.853  12.280  1.00 15.00      A    C  
ATOM    509  O   ALA A  53       6.360  -1.407  13.237  1.00 15.00      A    O  
ATOM    510  N   GLY A  54       4.567  -0.389  12.329  1.00 15.00      A    N  
ATOM    511  HN  GLY A  54       4.183   0.050  11.541  1.00 15.00      A    H  
ATOM    512  CA  GLY A  54       3.781  -0.532  13.544  1.00 15.00      A    C  
ATOM    513  C   GLY A  54       2.321  -0.143  13.378  1.00 15.00      A    C  
ATOM    514  O   GLY A  54       1.846   0.058  12.261  1.00 15.00      A    O  
ATOM    515  N   TRP A  55       1.613  -0.041  14.505  1.00 15.00      A    N  
ATOM    516  HN  TRP A  55       2.060  -0.213  15.360  1.00 15.00      A    H  
ATOM    517  CA  TRP A  55       0.194   0.318  14.510  1.00 15.00      A    C  
ATOM    518  CB  TRP A  55      -0.535  -0.481  15.602  1.00 15.00      A    C  
ATOM    519  CG  TRP A  55      -2.006  -0.198  15.709  1.00 15.00      A    C  
ATOM    520  CD1 TRP A  55      -2.606   0.709  16.534  1.00 15.00      A    C  
ATOM    521  CD2 TRP A  55      -3.065  -0.831  14.974  1.00 15.00      A    C  
ATOM    522  NE1 TRP A  55      -3.966   0.690  16.353  1.00 15.00      A    N  
ATOM    523  HE1 TRP A  55      -4.609   1.255  16.828  1.00 15.00      A    H  
ATOM    524  CE2 TRP A  55      -4.275  -0.249  15.402  1.00 15.00      A    C  
ATOM    525  CE3 TRP A  55      -3.110  -1.829  13.996  1.00 15.00      A    C  
ATOM    526  CZ2 TRP A  55      -5.514  -0.630  14.886  1.00 15.00      A    C  
ATOM    527  CZ3 TRP A  55      -4.339  -2.206  13.486  1.00 15.00      A    C  
ATOM    528  CH2 TRP A  55      -5.524  -1.609  13.931  1.00 15.00      A    C  
ATOM    529  C   TRP A  55      -0.002   1.820  14.731  1.00 15.00      A    C  
ATOM    530  O   TRP A  55       0.778   2.465  15.432  1.00 15.00      A    O  
ATOM    531  N   SER A  56      -1.050   2.369  14.123  1.00 15.00      A    N  
ATOM    532  HN  SER A  56      -1.627   1.806  13.565  1.00 15.00      A    H  
ATOM    533  CA  SER A  56      -1.361   3.786  14.261  1.00 15.00      A    C  
ATOM    534  CB  SER A  56      -1.509   4.440  12.889  1.00 15.00      A    C  
ATOM    535  OG  SER A  56      -0.295   4.367  12.163  1.00 15.00      A    O  
ATOM    536  HG  SER A  56       0.119   3.513  12.314  1.00 15.00      A    H  
ATOM    537  C   SER A  56      -2.627   3.990  15.087  1.00 15.00      A    C  
ATOM    538  O   SER A  56      -3.689   3.460  14.757  1.00 15.00      A    O  
ATOM    539  N   ASN A  57      -2.507   4.777  16.152  1.00 15.00      A    N  
ATOM    540  HN  ASN A  57      -1.639   5.190  16.343  1.00 15.00      A    H  
ATOM    541  CA  ASN A  57      -3.631   5.042  17.048  1.00 15.00      A    C  
ATOM    542  CB  ASN A  57      -3.127   5.278  18.476  1.00 15.00      A    C  
ATOM    543  CG  ASN A  57      -2.530   4.035  19.108  1.00 15.00      A    C  
ATOM    544  OD1 ASN A  57      -2.981   2.917  18.860  1.00 15.00      A    O  
ATOM    545  ND2 ASN A  57      -1.508   4.227  19.933  1.00 15.00      A    N  
ATOM    546 HD21 ASN A  57      -1.202   5.146  20.084  1.00 15.00      A    H  
ATOM    547 HD22 ASN A  57      -1.101   3.443  20.356  1.00 15.00      A    H  
ATOM    548  C   ASN A  57      -4.483   6.230  16.600  1.00 15.00      A    C  
ATOM    549  O   ASN A  57      -5.403   6.634  17.311  1.00 15.00      A    O  
ATOM    550  N   TYR A  58      -4.188   6.785  15.428  1.00 15.00      A    N  
ATOM    551  HN  TYR A  58      -3.453   6.421  14.892  1.00 15.00      A    H  
ATOM    552  CA  TYR A  58      -4.941   7.931  14.925  1.00 15.00      A    C  
ATOM    553  CB  TYR A  58      -4.000   9.053  14.481  1.00 15.00      A    C  
ATOM    554  CG  TYR A  58      -3.337   9.767  15.637  1.00 15.00      A    C  
ATOM    555  CD1 TYR A  58      -2.001   9.545  15.946  1.00 15.00      A    C  
ATOM    556  CD2 TYR A  58      -4.053  10.658  16.426  1.00 15.00      A    C  
ATOM    557  CE1 TYR A  58      -1.398  10.191  17.010  1.00 15.00      A    C  
ATOM    558  CE2 TYR A  58      -3.459  11.309  17.489  1.00 15.00      A    C  
ATOM    559  CZ  TYR A  58      -2.132  11.072  17.777  1.00 15.00      A    C  
ATOM    560  OH  TYR A  58      -1.538  11.716  18.838  1.00 15.00      A    O  
ATOM    561  HH  TYR A  58      -2.095  11.634  19.615  1.00 15.00      A    H  
ATOM    562  C   TYR A  58      -5.914   7.557  13.808  1.00 15.00      A    C  
ATOM    563  O   TYR A  58      -6.580   8.425  13.242  1.00 15.00      A    O  
ATOM    564  N   GLY A  59      -5.999   6.267  13.495  1.00 15.00      A    N  
ATOM    565  HN  GLY A  59      -5.443   5.617  13.973  1.00 15.00      A    H  
ATOM    566  CA  GLY A  59      -6.908   5.819  12.453  1.00 15.00      A    C  
ATOM    567  C   GLY A  59      -6.195   5.311  11.214  1.00 15.00      A    C  
ATOM    568  O   GLY A  59      -6.837   4.959  10.225  1.00 15.00      A    O  
ATOM    569  N   GLY A  60      -4.867   5.275  11.265  1.00 15.00      A    N  
ATOM    570  HN  GLY A  60      -4.409   5.575  12.076  1.00 15.00      A    H  
ATOM    571  CA  GLY A  60      -4.096   4.797  10.133  1.00 15.00      A    C  
ATOM    572  C   GLY A  60      -4.024   3.283  10.095  1.00 15.00      A    C  
ATOM    573  O   GLY A  60      -4.011   2.681   9.021  1.00 15.00      A    O  
ATOM    574  N   GLY A  61      -3.981   2.671  11.277  1.00 15.00      A    N  
ATOM    575  HN  GLY A  61      -3.995   3.209  12.095  1.00 15.00      A    H  
ATOM    576  CA  GLY A  61      -3.912   1.225  11.368  1.00 15.00      A    C  
ATOM    577  C   GLY A  61      -2.502   0.702  11.192  1.00 15.00      A    C  
ATOM    578  O   GLY A  61      -1.532   1.431  11.399  1.00 15.00      A    O  
ATOM    579  N   ASN A  62      -2.387  -0.562  10.807  1.00 15.00      A    N  
ATOM    580  HN  ASN A  62      -3.197  -1.092  10.659  1.00 15.00      A    H  
ATOM    581  CA  ASN A  62      -1.085  -1.181  10.597  1.00 15.00      A    C  
ATOM    582  CB  ASN A  62      -1.219  -2.706  10.618  1.00 15.00      A    C  
ATOM    583  CG  ASN A  62       0.111  -3.433  10.719  1.00 15.00      A    C  
ATOM    584  OD1 ASN A  62       1.120  -3.004  10.159  1.00 15.00      A    O  
ATOM    585  ND2 ASN A  62       0.117  -4.549  11.438  1.00 15.00      A    N  
ATOM    586 HD21 ASN A  62      -0.723  -4.835  11.854  1.00 15.00      A    H  
ATOM    587 HD22 ASN A  62       0.962  -5.037  11.527  1.00 15.00      A    H  
ATOM    588  C   ASN A  62      -0.487  -0.718   9.274  1.00 15.00      A    C  
ATOM    589  O   ASN A  62      -1.087  -0.900   8.215  1.00 15.00      A    O  
ATOM    590  N   GLN A  63       0.696  -0.116   9.340  1.00 15.00      A    N  
ATOM    591  HN  GLN A  63       1.131  -0.003  10.213  1.00 15.00      A    H  
ATOM    592  CA  GLN A  63       1.365   0.371   8.142  1.00 15.00      A    C  
ATOM    593  CB  GLN A  63       0.884   1.775   7.753  1.00 15.00      A    C  
ATOM    594  CG  GLN A  63       0.811   2.772   8.899  1.00 15.00      A    C  
ATOM    595  CD  GLN A  63       2.101   3.542   9.095  1.00 15.00      A    C  
ATOM    596  OE1 GLN A  63       2.863   3.756   8.150  1.00 15.00      A    O  
ATOM    597  NE2 GLN A  63       2.347   3.971  10.325  1.00 15.00      A    N  
ATOM    598 HE21 GLN A  63       1.692   3.769  11.025  1.00 15.00      A    H  
ATOM    599 HE22 GLN A  63       3.174   4.474  10.484  1.00 15.00      A    H  
ATOM    600  C   GLN A  63       2.884   0.310   8.253  1.00 15.00      A    C  
ATOM    601  O   GLN A  63       3.447   0.376   9.347  1.00 15.00      A    O  
ATOM    602  N   ILE A  64       3.532   0.175   7.098  1.00 15.00      A    N  
ATOM    603  HN  ILE A  64       3.012   0.132   6.269  1.00 15.00      A    H  
ATOM    604  CA  ILE A  64       4.986   0.090   7.020  1.00 15.00      A    C  
ATOM    605  CB  ILE A  64       5.434  -1.336   6.618  1.00 15.00      A    C  
ATOM    606  CG1 ILE A  64       4.957  -2.363   7.651  1.00 15.00      A    C  
ATOM    607  CG2 ILE A  64       6.948  -1.410   6.445  1.00 15.00      A    C  
ATOM    608  CD1 ILE A  64       5.209  -3.801   7.254  1.00 15.00      A    C  
ATOM    609  C   ILE A  64       5.531   1.084   5.993  1.00 15.00      A    C  
ATOM    610  O   ILE A  64       4.989   1.214   4.895  1.00 15.00      A    O  
ATOM    611  N   GLY A  65       6.599   1.785   6.363  1.00 15.00      A    N  
ATOM    612  HN  GLY A  65       6.970   1.654   7.260  1.00 15.00      A    H  
ATOM    613  CA  GLY A  65       7.214   2.741   5.461  1.00 15.00      A    C  
ATOM    614  C   GLY A  65       8.488   2.190   4.850  1.00 15.00      A    C  
ATOM    615  O   GLY A  65       9.116   1.297   5.418  1.00 15.00      A    O  
ATOM    616  N   LEU A  66       8.876   2.715   3.693  1.00 15.00      A    N  
ATOM    617  HN  LEU A  66       8.340   3.426   3.284  1.00 15.00      A    H  
ATOM    618  CA  LEU A  66      10.081   2.247   3.020  1.00 15.00      A    C  
ATOM    619  CB  LEU A  66       9.760   1.042   2.124  1.00 15.00      A    C  
ATOM    620  CG  LEU A  66      10.914   0.489   1.280  1.00 15.00      A    C  
ATOM    621  CD1 LEU A  66      11.077  -1.004   1.508  1.00 15.00      A    C  
ATOM    622  CD2 LEU A  66      10.687   0.777  -0.197  1.00 15.00      A    C  
ATOM    623  C   LEU A  66      10.753   3.352   2.205  1.00 15.00      A    C  
ATOM    624  O   LEU A  66      10.086   4.180   1.583  1.00 15.00      A    O  
ATOM    625  N   ILE A  67      12.082   3.363   2.238  1.00 15.00      A    N  
ATOM    626  HN  ILE A  67      12.547   2.697   2.787  1.00 15.00      A    H  
ATOM    627  CA  ILE A  67      12.871   4.335   1.488  1.00 15.00      A    C  
ATOM    628  CB  ILE A  67      13.889   5.056   2.399  1.00 15.00      A    C  
ATOM    629  CG1 ILE A  67      13.188   5.676   3.615  1.00 15.00      A    C  
ATOM    630  CG2 ILE A  67      14.659   6.116   1.622  1.00 15.00      A    C  
ATOM    631  CD1 ILE A  67      12.123   6.698   3.271  1.00 15.00      A    C  
ATOM    632  C   ILE A  67      13.624   3.603   0.382  1.00 15.00      A    C  
ATOM    633  O   ILE A  67      14.461   2.755   0.666  1.00 15.00      A    O  
ATOM    634  N   GLU A  68      13.330   3.934  -0.874  1.00 15.00      A    N  
ATOM    635  HN  GLU A  68      12.668   4.639  -1.039  1.00 15.00      A    H  
ATOM    636  CA  GLU A  68      13.967   3.267  -2.017  1.00 15.00      A    C  
ATOM    637  CB  GLU A  68      13.324   3.675  -3.341  1.00 15.00      A    C  
ATOM    638  CG  GLU A  68      11.998   2.973  -3.594  1.00 15.00      A    C  
ATOM    639  CD  GLU A  68      11.337   3.380  -4.894  1.00 15.00      A    C  
ATOM    640  OE1 GLU A  68      11.997   3.297  -5.950  1.00 15.00      A    O  
ATOM    641  OE2 GLU A  68      10.151   3.770  -4.856  1.00 15.00      A    O  
ATOM    642  C   GLU A  68      15.499   3.369  -2.049  1.00 15.00      A    C  
ATOM    643  O   GLU A  68      16.115   4.003  -1.192  1.00 15.00      A    O  
ATOM    644  N   ASN A  69      16.106   2.737  -3.057  1.00 15.00      A    N  
ATOM    645  HN  ASN A  69      15.558   2.283  -3.728  1.00 15.00      A    H  
ATOM    646  CA  ASN A  69      17.564   2.703  -3.196  1.00 15.00      A    C  
ATOM    647  CB  ASN A  69      18.001   1.674  -4.249  1.00 15.00      A    C  
ATOM    648  CG  ASN A  69      17.811   0.239  -3.788  1.00 15.00      A    C  
ATOM    649  OD1 ASN A  69      17.652  -0.028  -2.597  1.00 15.00      A    O  
ATOM    650  ND2 ASN A  69      17.850  -0.700  -4.727  1.00 15.00      A    N  
ATOM    651 HD21 ASN A  69      17.999  -0.422  -5.655  1.00 15.00      A    H  
ATOM    652 HD22 ASN A  69      17.723  -1.633  -4.454  1.00 15.00      A    H  
ATOM    653  C   ASN A  69      18.206   4.064  -3.477  1.00 15.00      A    C  
ATOM    654  O   ASN A  69      19.385   4.259  -3.187  1.00 15.00      A    O  
ATOM    655  N   ASP A  70      17.447   5.002  -4.036  1.00 15.00      A    N  
ATOM    656  HN  ASP A  70      16.510   4.809  -4.247  1.00 15.00      A    H  
ATOM    657  CA  ASP A  70      17.998   6.320  -4.343  1.00 15.00      A    C  
ATOM    658  CB  ASP A  70      17.553   6.791  -5.729  1.00 15.00      A    C  
ATOM    659  CG  ASP A  70      18.077   5.899  -6.837  1.00 15.00      A    C  
ATOM    660  OD1 ASP A  70      19.292   5.957  -7.122  1.00 15.00      A    O  
ATOM    661  OD2 ASP A  70      17.273   5.140  -7.419  1.00 15.00      A    O  
ATOM    662  C   ASP A  70      17.653   7.356  -3.274  1.00 15.00      A    C  
ATOM    663  O   ASP A  70      18.248   8.433  -3.231  1.00 15.00      A    O  
ATOM    664  N   GLY A  71      16.691   7.025  -2.414  1.00 15.00      A    N  
ATOM    665  HN  GLY A  71      16.256   6.151  -2.494  1.00 15.00      A    H  
ATOM    666  CA  GLY A  71      16.287   7.939  -1.356  1.00 15.00      A    C  
ATOM    667  C   GLY A  71      15.420   9.078  -1.864  1.00 15.00      A    C  
ATOM    668  O   GLY A  71      15.087   9.996  -1.115  1.00 15.00      A    O  
ATOM    669  N   VAL A  72      15.057   9.015  -3.140  1.00 15.00      A    N  
ATOM    670  HN  VAL A  72      15.355   8.256  -3.682  1.00 15.00      A    H  
ATOM    671  CA  VAL A  72      14.230  10.039  -3.758  1.00 15.00      A    C  
ATOM    672  CB  VAL A  72      14.714  10.352  -5.196  1.00 15.00      A    C  
ATOM    673  CG1 VAL A  72      14.580   9.137  -6.104  1.00 15.00      A    C  
ATOM    674  CG2 VAL A  72      13.989  11.556  -5.781  1.00 15.00      A    C  
ATOM    675  C   VAL A  72      12.762   9.614  -3.773  1.00 15.00      A    C  
ATOM    676  O   VAL A  72      11.865  10.444  -3.900  1.00 15.00      A    O  
ATOM    677  N   HIS A  73      12.527   8.312  -3.632  1.00 15.00      A    N  
ATOM    678  HN  HIS A  73      13.282   7.698  -3.531  1.00 15.00      A    H  
ATOM    679  CA  HIS A  73      11.171   7.780  -3.634  1.00 15.00      A    C  
ATOM    680  CB  HIS A  73      10.965   6.841  -4.822  1.00 15.00      A    C  
ATOM    681  CG  HIS A  73      10.921   7.538  -6.146  1.00 15.00      A    C  
ATOM    682  ND1 HIS A  73      11.870   7.301  -7.110  1.00 15.00      A    N  
ATOM    683  CD2 HIS A  73      10.030   8.446  -6.611  1.00 15.00      A    C  
ATOM    684  CE1 HIS A  73      11.542   8.065  -8.136  1.00 15.00      A    C  
ATOM    685  NE2 HIS A  73      10.436   8.776  -7.878  1.00 15.00      A    N  
ATOM    686  HE2 HIS A  73      10.001   9.418  -8.478  1.00 15.00      A    H  
ATOM    687  C   HIS A  73      10.842   7.061  -2.331  1.00 15.00      A    C  
ATOM    688  O   HIS A  73      11.724   6.518  -1.663  1.00 15.00      A    O  
ATOM    689  N   ARG A  74       9.561   7.071  -1.977  1.00 15.00      A    N  
ATOM    690  HN  ARG A  74       8.913   7.526  -2.555  1.00 15.00      A    H  
ATOM    691  CA  ARG A  74       9.089   6.422  -0.759  1.00 15.00      A    C  
ATOM    692  CB  ARG A  74       8.672   7.468   0.282  1.00 15.00      A    C  
ATOM    693  CG  ARG A  74       9.759   8.465   0.655  1.00 15.00      A    C  
ATOM    694  CD  ARG A  74       9.283   9.409   1.750  1.00 15.00      A    C  
ATOM    695  NE  ARG A  74      10.228  10.497   1.988  1.00 15.00      A    N  
ATOM    696  HE  ARG A  74      10.839  10.732   1.258  1.00 15.00      A    H  
ATOM    697  CZ  ARG A  74      10.305  11.183   3.129  1.00 15.00      A    C  
ATOM    698  NH1 ARG A  74       9.495  10.898   4.142  1.00 15.00      A    N  
ATOM    699 HH11 ARG A  74       9.560  11.438   5.029  1.00 15.00      A    H  
ATOM    700 HH12 ARG A  74       8.796  10.132   4.051  1.00 15.00      A    H  
ATOM    701  NH2 ARG A  74      11.196  12.157   3.255  1.00 15.00      A    N  
ATOM    702 HH21 ARG A  74      11.835  12.382   2.465  1.00 15.00      A    H  
ATOM    703 HH22 ARG A  74      11.257  12.696   4.142  1.00 15.00      A    H  
ATOM    704  C   ARG A  74       7.903   5.515  -1.071  1.00 15.00      A    C  
ATOM    705  O   ARG A  74       7.124   5.793  -1.983  1.00 15.00      A    O  
ATOM    706  N   GLN A  75       7.771   4.430  -0.315  1.00 15.00      A    N  
ATOM    707  HN  GLN A  75       8.426   4.256   0.393  1.00 15.00      A    H  
ATOM    708  CA  GLN A  75       6.673   3.490  -0.518  1.00 15.00      A    C  
ATOM    709  CB  GLN A  75       7.174   2.195  -1.157  1.00 15.00      A    C  
ATOM    710  CG  GLN A  75       7.087   2.193  -2.676  1.00 15.00      A    C  
ATOM    711  CD  GLN A  75       7.807   1.020  -3.313  1.00 15.00      A    C  
ATOM    712  OE1 GLN A  75       8.000  -0.022  -2.688  1.00 15.00      A    O  
ATOM    713  NE2 GLN A  75       8.193   1.180  -4.572  1.00 15.00      A    N  
ATOM    714 HE21 GLN A  75       7.995   2.032  -5.013  1.00 15.00      A    H  
ATOM    715 HE22 GLN A  75       8.662   0.438  -5.010  1.00 15.00      A    H  
ATOM    716  C   GLN A  75       5.928   3.208   0.782  1.00 15.00      A    C  
ATOM    717  O   GLN A  75       6.522   3.196   1.861  1.00 15.00      A    O  
ATOM    718  N   TRP A  76       4.621   2.983   0.669  1.00 15.00      A    N  
ATOM    719  HN  TRP A  76       4.211   2.999  -0.221  1.00 15.00      A    H  
ATOM    720  CA  TRP A  76       3.783   2.713   1.831  1.00 15.00      A    C  
ATOM    721  CB  TRP A  76       2.818   3.876   2.077  1.00 15.00      A    C  
ATOM    722  CG  TRP A  76       3.295   4.870   3.092  1.00 15.00      A    C  
ATOM    723  CD1 TRP A  76       4.420   4.788   3.863  1.00 15.00      A    C  
ATOM    724  CD2 TRP A  76       2.651   6.097   3.452  1.00 15.00      A    C  
ATOM    725  NE1 TRP A  76       4.517   5.890   4.677  1.00 15.00      A    N  
ATOM    726  HE1 TRP A  76       5.237   6.061   5.320  1.00 15.00      A    H  
ATOM    727  CE2 TRP A  76       3.443   6.709   4.444  1.00 15.00      A    C  
ATOM    728  CE3 TRP A  76       1.483   6.739   3.030  1.00 15.00      A    C  
ATOM    729  CZ2 TRP A  76       3.102   7.931   5.021  1.00 15.00      A    C  
ATOM    730  CZ3 TRP A  76       1.148   7.950   3.603  1.00 15.00      A    C  
ATOM    731  CH2 TRP A  76       1.954   8.534   4.587  1.00 15.00      A    C  
ATOM    732  C   TRP A  76       2.992   1.420   1.679  1.00 15.00      A    C  
ATOM    733  O   TRP A  76       2.542   1.073   0.586  1.00 15.00      A    O  
ATOM    734  N   TYR A  77       2.831   0.717   2.794  1.00 15.00      A    N  
ATOM    735  HN  TYR A  77       3.234   1.050   3.623  1.00 15.00      A    H  
ATOM    736  CA  TYR A  77       2.082  -0.534   2.833  1.00 15.00      A    C  
ATOM    737  CB  TYR A  77       3.036  -1.726   2.979  1.00 15.00      A    C  
ATOM    738  CG  TYR A  77       4.073  -1.839   1.881  1.00 15.00      A    C  
ATOM    739  CD1 TYR A  77       5.334  -1.271   2.027  1.00 15.00      A    C  
ATOM    740  CD2 TYR A  77       3.794  -2.520   0.703  1.00 15.00      A    C  
ATOM    741  CE1 TYR A  77       6.285  -1.378   1.031  1.00 15.00      A    C  
ATOM    742  CE2 TYR A  77       4.740  -2.631  -0.299  1.00 15.00      A    C  
ATOM    743  CZ  TYR A  77       5.983  -2.059  -0.130  1.00 15.00      A    C  
ATOM    744  OH  TYR A  77       6.927  -2.170  -1.122  1.00 15.00      A    O  
ATOM    745  HH  TYR A  77       7.793  -2.298  -0.728  1.00 15.00      A    H  
ATOM    746  C   TYR A  77       1.127  -0.498   4.021  1.00 15.00      A    C  
ATOM    747  O   TYR A  77       1.563  -0.353   5.158  1.00 15.00      A    O  
ATOM    748  N   MET A  78      -0.172  -0.624   3.766  1.00 15.00      A    N  
ATOM    749  HN  MET A  78      -0.473  -0.755   2.842  1.00 15.00      A    H  
ATOM    750  CA  MET A  78      -1.155  -0.571   4.847  1.00 15.00      A    C  
ATOM    751  CB  MET A  78      -1.984   0.716   4.764  1.00 15.00      A    C  
ATOM    752  CG  MET A  78      -1.180   1.993   4.945  1.00 15.00      A    C  
ATOM    753  SD  MET A  78      -2.212   3.471   4.970  1.00 15.00      A    S  
ATOM    754  CE  MET A  78      -0.984   4.731   5.307  1.00 15.00      A    C  
ATOM    755  C   MET A  78      -2.082  -1.782   4.866  1.00 15.00      A    C  
ATOM    756  O   MET A  78      -2.130  -2.558   3.912  1.00 15.00      A    O  
ATOM    757  N   HIS A  79      -2.808  -1.923   5.980  1.00 15.00      A    N  
ATOM    758  HN  HIS A  79      -2.685  -1.270   6.702  1.00 15.00      A    H  
ATOM    759  CA  HIS A  79      -3.773  -3.008   6.182  1.00 15.00      A    C  
ATOM    760  CB  HIS A  79      -4.850  -3.036   5.096  1.00 15.00      A    C  
ATOM    761  CG  HIS A  79      -5.779  -1.866   5.158  1.00 15.00      A    C  
ATOM    762  ND1 HIS A  79      -6.823  -1.830   6.050  1.00 15.00      A    N  
ATOM    763  CD2 HIS A  79      -5.763  -0.717   4.439  1.00 15.00      A    C  
ATOM    764  CE1 HIS A  79      -7.418  -0.668   5.862  1.00 15.00      A    C  
ATOM    765  NE2 HIS A  79      -6.812   0.038   4.898  1.00 15.00      A    N  
ATOM    766  HE2 HIS A  79      -7.069   0.927   4.578  1.00 15.00      A    H  
ATOM    767  C   HIS A  79      -3.130  -4.376   6.382  1.00 15.00      A    C  
ATOM    768  O   HIS A  79      -3.514  -5.357   5.742  1.00 15.00      A    O  
ATOM    769  N   LEU A  80      -2.155  -4.437   7.281  1.00 15.00      A    N  
ATOM    770  HN  LEU A  80      -1.882  -3.619   7.747  1.00 15.00      A    H  
ATOM    771  CA  LEU A  80      -1.478  -5.691   7.587  1.00 15.00      A    C  
ATOM    772  CB  LEU A  80       0.045  -5.522   7.540  1.00 15.00      A    C  
ATOM    773  CG  LEU A  80       0.640  -5.095   6.194  1.00 15.00      A    C  
ATOM    774  CD1 LEU A  80       1.000  -3.619   6.212  1.00 15.00      A    C  
ATOM    775  CD2 LEU A  80       1.854  -5.941   5.847  1.00 15.00      A    C  
ATOM    776  C   LEU A  80      -1.921  -6.204   8.956  1.00 15.00      A    C  
ATOM    777  O   LEU A  80      -2.482  -5.454   9.754  1.00 15.00      A    O  
ATOM    778  N   SER A  81      -1.679  -7.483   9.222  1.00 15.00      A    N  
ATOM    779  HN  SER A  81      -1.236  -8.035   8.545  1.00 15.00      A    H  
ATOM    780  CA  SER A  81      -2.060  -8.087  10.493  1.00 15.00      A    C  
ATOM    781  CB  SER A  81      -2.958  -9.302  10.241  1.00 15.00      A    C  
ATOM    782  OG  SER A  81      -3.475  -9.819  11.452  1.00 15.00      A    O  
ATOM    783  HG  SER A  81      -2.839  -9.677  12.155  1.00 15.00      A    H  
ATOM    784  C   SER A  81      -0.825  -8.499  11.291  1.00 15.00      A    C  
ATOM    785  O   SER A  81      -0.850  -8.539  12.523  1.00 15.00      A    O  
ATOM    786  N   LYS A  82       0.254  -8.801  10.574  1.00 15.00      A    N  
ATOM    787  HN  LYS A  82       0.210  -8.738   9.599  1.00 15.00      A    H  
ATOM    788  CA  LYS A  82       1.504  -9.216  11.196  1.00 15.00      A    C  
ATOM    789  CB  LYS A  82       1.553 -10.746  11.301  1.00 15.00      A    C  
ATOM    790  CG  LYS A  82       2.765 -11.297  12.041  1.00 15.00      A    C  
ATOM    791  CD  LYS A  82       2.796 -10.838  13.492  1.00 15.00      A    C  
ATOM    792  CE  LYS A  82       1.734 -11.540  14.322  1.00 15.00      A    C  
ATOM    793  NZ  LYS A  82       1.836 -11.189  15.766  1.00 15.00      A    N  
ATOM    794  HZ1 LYS A  82       2.793 -11.395  16.116  1.00 15.00      A    H  
ATOM    795  HZ2 LYS A  82       1.151 -11.744  16.317  1.00 15.00      A    H  
ATOM    796  HZ3 LYS A  82       1.637 -10.178  15.903  1.00 15.00      A    H  
ATOM    797  C   LYS A  82       2.693  -8.713  10.386  1.00 15.00      A    C  
ATOM    798  O   LYS A  82       2.635  -8.645   9.159  1.00 15.00      A    O  
ATOM    799  N   TYR A  83       3.764  -8.347  11.080  1.00 15.00      A    N  
ATOM    800  HN  TYR A  83       3.740  -8.401  12.058  1.00 15.00      A    H  
ATOM    801  CA  TYR A  83       4.973  -7.866  10.421  1.00 15.00      A    C  
ATOM    802  CB  TYR A  83       5.583  -6.668  11.166  1.00 15.00      A    C  
ATOM    803  CG  TYR A  83       4.618  -5.845  11.991  1.00 15.00      A    C  
ATOM    804  CD1 TYR A  83       4.243  -6.253  13.267  1.00 15.00      A    C  
ATOM    805  CD2 TYR A  83       4.095  -4.654  11.505  1.00 15.00      A    C  
ATOM    806  CE1 TYR A  83       3.375  -5.501  14.032  1.00 15.00      A    C  
ATOM    807  CE2 TYR A  83       3.226  -3.896  12.264  1.00 15.00      A    C  
ATOM    808  CZ  TYR A  83       2.869  -4.324  13.526  1.00 15.00      A    C  
ATOM    809  OH  TYR A  83       2.003  -3.570  14.285  1.00 15.00      A    O  
ATOM    810  HH  TYR A  83       1.237  -3.329  13.758  1.00 15.00      A    H  
ATOM    811  C   TYR A  83       6.011  -8.980  10.353  1.00 15.00      A    C  
ATOM    812  O   TYR A  83       5.973  -9.924  11.143  1.00 15.00      A    O  
ATOM    813  N   ASN A  84       6.929  -8.870   9.401  1.00 15.00      A    N  
ATOM    814  HN  ASN A  84       6.890  -8.109   8.787  1.00 15.00      A    H  
ATOM    815  CA  ASN A  84       7.992  -9.854   9.243  1.00 15.00      A    C  
ATOM    816  CB  ASN A  84       7.826 -10.616   7.923  1.00 15.00      A    C  
ATOM    817  CG  ASN A  84       8.503 -11.976   7.932  1.00 15.00      A    C  
ATOM    818  OD1 ASN A  84       8.601 -12.627   8.971  1.00 15.00      A    O  
ATOM    819  ND2 ASN A  84       8.975 -12.412   6.769  1.00 15.00      A    N  
ATOM    820 HD21 ASN A  84       8.862 -11.842   5.980  1.00 15.00      A    H  
ATOM    821 HD22 ASN A  84       9.418 -13.287   6.748  1.00 15.00      A    H  
ATOM    822  C   ASN A  84       9.350  -9.155   9.283  1.00 15.00      A    C  
ATOM    823  O   ASN A  84      10.396  -9.783   9.111  1.00 15.00      A    O  
ATOM    824  N   VAL A  85       9.320  -7.843   9.528  1.00 15.00      A    N  
ATOM    825  HN  VAL A  85       8.455  -7.410   9.683  1.00 15.00      A    H  
ATOM    826  CA  VAL A  85      10.536  -7.036   9.583  1.00 15.00      A    C  
ATOM    827  CB  VAL A  85      10.709  -6.189   8.301  1.00 15.00      A    C  
ATOM    828  CG1 VAL A  85      11.084  -7.070   7.120  1.00 15.00      A    C  
ATOM    829  CG2 VAL A  85       9.442  -5.398   7.998  1.00 15.00      A    C  
ATOM    830  C   VAL A  85      10.532  -6.102  10.789  1.00 15.00      A    C  
ATOM    831  O   VAL A  85       9.528  -5.981  11.493  1.00 15.00      A    O  
ATOM    832  N   LYS A  86      11.665  -5.443  11.015  1.00 15.00      A    N  
ATOM    833  HN  LYS A  86      12.426  -5.586  10.414  1.00 15.00      A    H  
ATOM    834  CA  LYS A  86      11.806  -4.506  12.126  1.00 15.00      A    C  
ATOM    835  CB  LYS A  86      12.712  -5.089  13.222  1.00 15.00      A    C  
ATOM    836  CG  LYS A  86      14.080  -5.543  12.729  1.00 15.00      A    C  
ATOM    837  CD  LYS A  86      14.956  -6.041  13.870  1.00 15.00      A    C  
ATOM    838  CE  LYS A  86      14.412  -7.326  14.472  1.00 15.00      A    C  
ATOM    839  NZ  LYS A  86      15.225  -7.785  15.632  1.00 15.00      A    N  
ATOM    840  HZ1 LYS A  86      16.231  -7.828  15.369  1.00 15.00      A    H  
ATOM    841  HZ2 LYS A  86      14.917  -8.731  15.930  1.00 15.00      A    H  
ATOM    842  HZ3 LYS A  86      15.113  -7.128  16.431  1.00 15.00      A    H  
ATOM    843  C   LYS A  86      12.357  -3.169  11.633  1.00 15.00      A    C  
ATOM    844  O   LYS A  86      12.935  -3.091  10.547  1.00 15.00      A    O  
ATOM    845  N   VAL A  87      12.165  -2.121  12.431  1.00 15.00      A    N  
ATOM    846  HN  VAL A  87      11.684  -2.246  13.275  1.00 15.00      A    H  
ATOM    847  CA  VAL A  87      12.650  -0.788  12.078  1.00 15.00      A    C  
ATOM    848  CB  VAL A  87      12.152   0.285  13.076  1.00 15.00      A    C  
ATOM    849  CG1 VAL A  87      12.585   1.675  12.632  1.00 15.00      A    C  
ATOM    850  CG2 VAL A  87      10.640   0.223  13.234  1.00 15.00      A    C  
ATOM    851  C   VAL A  87      14.178  -0.763  12.036  1.00 15.00      A    C  
ATOM    852  O   VAL A  87      14.841  -1.123  13.010  1.00 15.00      A    O  
ATOM    853  N   GLY A  88      14.729  -0.343  10.898  1.00 15.00      A    N  
ATOM    854  HN  GLY A  88      14.150  -0.069  10.156  1.00 15.00      A    H  
ATOM    855  CA  GLY A  88      16.170  -0.280  10.745  1.00 15.00      A    C  
ATOM    856  C   GLY A  88      16.720  -1.368   9.838  1.00 15.00      A    C  
ATOM    857  O   GLY A  88      17.875  -1.302   9.415  1.00 15.00      A    O  
ATOM    858  N   ASP A  89      15.898  -2.371   9.536  1.00 15.00      A    N  
ATOM    859  HN  ASP A  89      14.984  -2.367   9.893  1.00 15.00      A    H  
ATOM    860  CA  ASP A  89      16.322  -3.475   8.681  1.00 15.00      A    C  
ATOM    861  CB  ASP A  89      15.539  -4.747   9.020  1.00 15.00      A    C  
ATOM    862  CG  ASP A  89      16.122  -5.987   8.368  1.00 15.00      A    C  
ATOM    863  OD1 ASP A  89      15.337  -6.824   7.876  1.00 15.00      A    O  
ATOM    864  OD2 ASP A  89      17.364  -6.116   8.346  1.00 15.00      A    O  
ATOM    865  C   ASP A  89      16.160  -3.130   7.201  1.00 15.00      A    C  
ATOM    866  O   ASP A  89      15.219  -2.435   6.815  1.00 15.00      A    O  
ATOM    867  N   TYR A  90      17.087  -3.622   6.382  1.00 15.00      A    N  
ATOM    868  HN  TYR A  90      17.806  -4.172   6.756  1.00 15.00      A    H  
ATOM    869  CA  TYR A  90      17.059  -3.376   4.945  1.00 15.00      A    C  
ATOM    870  CB  TYR A  90      18.477  -3.127   4.425  1.00 15.00      A    C  
ATOM    871  CG  TYR A  90      18.546  -2.193   3.237  1.00 15.00      A    C  
ATOM    872  CD1 TYR A  90      18.827  -0.844   3.410  1.00 15.00      A    C  
ATOM    873  CD2 TYR A  90      18.332  -2.657   1.944  1.00 15.00      A    C  
ATOM    874  CE1 TYR A  90      18.893   0.016   2.333  1.00 15.00      A    C  
ATOM    875  CE2 TYR A  90      18.396  -1.803   0.859  1.00 15.00      A    C  
ATOM    876  CZ  TYR A  90      18.677  -0.468   1.060  1.00 15.00      A    C  
ATOM    877  OH  TYR A  90      18.743   0.388  -0.013  1.00 15.00      A    O  
ATOM    878  HH  TYR A  90      18.015   0.207  -0.614  1.00 15.00      A    H  
ATOM    879  C   TYR A  90      16.440  -4.565   4.214  1.00 15.00      A    C  
ATOM    880  O   TYR A  90      16.781  -5.716   4.486  1.00 15.00      A    O  
ATOM    881  N   VAL A  91      15.533  -4.283   3.283  1.00 15.00      A    N  
ATOM    882  HN  VAL A  91      15.310  -3.346   3.100  1.00 15.00      A    H  
ATOM    883  CA  VAL A  91      14.865  -5.339   2.526  1.00 15.00      A    C  
ATOM    884  CB  VAL A  91      13.350  -5.395   2.822  1.00 15.00      A    C  
ATOM    885  CG1 VAL A  91      13.104  -5.745   4.279  1.00 15.00      A    C  
ATOM    886  CG2 VAL A  91      12.673  -4.079   2.467  1.00 15.00      A    C  
ATOM    887  C   VAL A  91      15.079  -5.189   1.023  1.00 15.00      A    C  
ATOM    888  O   VAL A  91      15.348  -4.095   0.525  1.00 15.00      A    O  
ATOM    889  N   LYS A  92      14.964  -6.304   0.310  1.00 15.00      A    N  
ATOM    890  HN  LYS A  92      14.763  -7.146   0.771  1.00 15.00      A    H  
ATOM    891  CA  LYS A  92      15.128  -6.313  -1.139  1.00 15.00      A    C  
ATOM    892  CB  LYS A  92      16.169  -7.357  -1.563  1.00 15.00      A    C  
ATOM    893  CG  LYS A  92      17.620  -6.907  -1.426  1.00 15.00      A    C  
ATOM    894  CD  LYS A  92      18.093  -6.942   0.021  1.00 15.00      A    C  
ATOM    895  CE  LYS A  92      19.555  -6.537   0.140  1.00 15.00      A    C  
ATOM    896  NZ  LYS A  92      20.468  -7.531  -0.495  1.00 15.00      A    N  
ATOM    897  HZ1 LYS A  92      20.257  -7.614  -1.510  1.00 15.00      A    H  
ATOM    898  HZ2 LYS A  92      20.347  -8.464  -0.050  1.00 15.00      A    H  
ATOM    899  HZ3 LYS A  92      21.457  -7.232  -0.380  1.00 15.00      A    H  
ATOM    900  C   LYS A  92      13.791  -6.590  -1.823  1.00 15.00      A    C  
ATOM    901  O   LYS A  92      12.823  -6.980  -1.169  1.00 15.00      A    O  
ATOM    902  N   ALA A  93      13.743  -6.389  -3.137  1.00 15.00      A    N  
ATOM    903  HN  ALA A  93      14.548  -6.080  -3.604  1.00 15.00      A    H  
ATOM    904  CA  ALA A  93      12.519  -6.615  -3.901  1.00 15.00      A    C  
ATOM    905  CB  ALA A  93      12.646  -6.020  -5.295  1.00 15.00      A    C  
ATOM    906  C   ALA A  93      12.173  -8.102  -3.975  1.00 15.00      A    C  
ATOM    907  O   ALA A  93      12.969  -8.914  -4.450  1.00 15.00      A    O  
ATOM    908  N   GLY A  94      10.981  -8.449  -3.495  1.00 15.00      A    N  
ATOM    909  HN  GLY A  94      10.391  -7.755  -3.132  1.00 15.00      A    H  
ATOM    910  CA  GLY A  94      10.542  -9.834  -3.506  1.00 15.00      A    C  
ATOM    911  C   GLY A  94      10.541 -10.460  -2.122  1.00 15.00      A    C  
ATOM    912  O   GLY A  94      10.054 -11.576  -1.939  1.00 15.00      A    O  
ATOM    913  N   GLN A  95      11.095  -9.740  -1.147  1.00 15.00      A    N  
ATOM    914  HN  GLN A  95      11.469  -8.858  -1.360  1.00 15.00      A    H  
ATOM    915  CA  GLN A  95      11.164 -10.223   0.230  1.00 15.00      A    C  
ATOM    916  CB  GLN A  95      12.309  -9.519   0.971  1.00 15.00      A    C  
ATOM    917  CG  GLN A  95      12.575 -10.034   2.377  1.00 15.00      A    C  
ATOM    918  CD  GLN A  95      13.737  -9.325   3.047  1.00 15.00      A    C  
ATOM    919  OE1 GLN A  95      14.671  -8.873   2.383  1.00 15.00      A    O  
ATOM    920  NE2 GLN A  95      13.686  -9.224   4.370  1.00 15.00      A    N  
ATOM    921 HE21 GLN A  95      12.913  -9.608   4.834  1.00 15.00      A    H  
ATOM    922 HE22 GLN A  95      14.422  -8.766   4.829  1.00 15.00      A    H  
ATOM    923  C   GLN A  95       9.842  -9.985   0.959  1.00 15.00      A    C  
ATOM    924  O   GLN A  95       9.227  -8.928   0.816  1.00 15.00      A    O  
ATOM    925  N   ILE A  96       9.407 -10.979   1.732  1.00 15.00      A    N  
ATOM    926  HN  ILE A  96       9.935 -11.801   1.793  1.00 15.00      A    H  
ATOM    927  CA  ILE A  96       8.162 -10.875   2.490  1.00 15.00      A    C  
ATOM    928  CB  ILE A  96       7.712 -12.250   3.031  1.00 15.00      A    C  
ATOM    929  CG1 ILE A  96       7.638 -13.277   1.895  1.00 15.00      A    C  
ATOM    930  CG2 ILE A  96       6.366 -12.134   3.735  1.00 15.00      A    C  
ATOM    931  CD1 ILE A  96       7.311 -14.683   2.352  1.00 15.00      A    C  
ATOM    932  C   ILE A  96       8.332  -9.904   3.657  1.00 15.00      A    C  
ATOM    933  O   ILE A  96       9.219 -10.078   4.493  1.00 15.00      A    O  
ATOM    934  N   ILE A  97       7.479  -8.881   3.708  1.00 15.00      A    N  
ATOM    935  HN  ILE A  97       6.786  -8.800   3.021  1.00 15.00      A    H  
ATOM    936  CA  ILE A  97       7.554  -7.881   4.768  1.00 15.00      A    C  
ATOM    937  CB  ILE A  97       7.570  -6.443   4.211  1.00 15.00      A    C  
ATOM    938  CG1 ILE A  97       6.385  -6.213   3.266  1.00 15.00      A    C  
ATOM    939  CG2 ILE A  97       8.891  -6.158   3.511  1.00 15.00      A    C  
ATOM    940  CD1 ILE A  97       6.178  -4.763   2.891  1.00 15.00      A    C  
ATOM    941  C   ILE A  97       6.421  -8.016   5.783  1.00 15.00      A    C  
ATOM    942  O   ILE A  97       6.429  -7.345   6.815  1.00 15.00      A    O  
ATOM    943  N   GLY A  98       5.451  -8.876   5.492  1.00 15.00      A    N  
ATOM    944  HN  GLY A  98       5.490  -9.388   4.659  1.00 15.00      A    H  
ATOM    945  CA  GLY A  98       4.339  -9.060   6.405  1.00 15.00      A    C  
ATOM    946  C   GLY A  98       3.190  -9.828   5.788  1.00 15.00      A    C  
ATOM    947  O   GLY A  98       3.345 -10.460   4.745  1.00 15.00      A    O  
ATOM    948  N   TRP A  99       2.035  -9.778   6.445  1.00 15.00      A    N  
ATOM    949  HN  TRP A  99       1.983  -9.254   7.273  1.00 15.00      A    H  
ATOM    950  CA  TRP A  99       0.843 -10.472   5.968  1.00 15.00      A    C  
ATOM    951  CB  TRP A  99       0.608 -11.761   6.766  1.00 15.00      A    C  
ATOM    952  CG  TRP A  99       1.657 -12.813   6.554  1.00 15.00      A    C  
ATOM    953  CD1 TRP A  99       1.653 -13.794   5.608  1.00 15.00      A    C  
ATOM    954  CD2 TRP A  99       2.866 -12.989   7.309  1.00 15.00      A    C  
ATOM    955  NE1 TRP A  99       2.782 -14.567   5.719  1.00 15.00      A    N  
ATOM    956  HE1 TRP A  99       3.006 -15.331   5.149  1.00 15.00      A    H  
ATOM    957  CE2 TRP A  99       3.544 -14.093   6.758  1.00 15.00      A    C  
ATOM    958  CE3 TRP A  99       3.442 -12.319   8.394  1.00 15.00      A    C  
ATOM    959  CZ2 TRP A  99       4.768 -14.543   7.254  1.00 15.00      A    C  
ATOM    960  CZ3 TRP A  99       4.655 -12.767   8.885  1.00 15.00      A    C  
ATOM    961  CH2 TRP A  99       5.305 -13.867   8.315  1.00 15.00      A    C  
ATOM    962  C   TRP A  99      -0.379  -9.573   6.086  1.00 15.00      A    C  
ATOM    963  O   TRP A  99      -0.503  -8.812   7.042  1.00 15.00      A    O  
ATOM    964  N   SER A 100      -1.274  -9.661   5.108  1.00 15.00      A    N  
ATOM    965  HN  SER A 100      -1.109 -10.278   4.364  1.00 15.00      A    H  
ATOM    966  CA  SER A 100      -2.494  -8.860   5.108  1.00 15.00      A    C  
ATOM    967  CB  SER A 100      -3.082  -8.792   3.697  1.00 15.00      A    C  
ATOM    968  OG  SER A 100      -4.234  -7.966   3.657  1.00 15.00      A    O  
ATOM    969  HG  SER A 100      -4.022  -7.141   3.212  1.00 15.00      A    H  
ATOM    970  C   SER A 100      -3.524  -9.437   6.078  1.00 15.00      A    C  
ATOM    971  O   SER A 100      -3.460 -10.611   6.441  1.00 15.00      A    O  
ATOM    972  N   GLY A 101      -4.468  -8.601   6.495  1.00 15.00      A    N  
ATOM    973  HN  GLY A 101      -4.465  -7.676   6.174  1.00 15.00      A    H  
ATOM    974  CA  GLY A 101      -5.497  -9.041   7.415  1.00 15.00      A    C  
ATOM    975  C   GLY A 101      -6.308  -7.884   7.957  1.00 15.00      A    C  
ATOM    976  O   GLY A 101      -6.437  -6.847   7.304  1.00 15.00      A    O  
ATOM    977  N   SER A 102      -6.859  -8.063   9.151  1.00 15.00      A    N  
ATOM    978  HN  SER A 102      -6.721  -8.912   9.621  1.00 15.00      A    H  
ATOM    979  CA  SER A 102      -7.664  -7.026   9.778  1.00 15.00      A    C  
ATOM    980  CB  SER A 102      -9.128  -7.144   9.349  1.00 15.00      A    C  
ATOM    981  OG  SER A 102      -9.664  -8.412   9.683  1.00 15.00      A    O  
ATOM    982  HG  SER A 102     -10.451  -8.296  10.220  1.00 15.00      A    H  
ATOM    983  C   SER A 102      -7.555  -7.078  11.297  1.00 15.00      A    C  
ATOM    984  O   SER A 102      -7.581  -8.152  11.900  1.00 15.00      A    O  
ATOM    985  N   THR A 103      -7.434  -5.906  11.908  1.00 15.00      A    N  
ATOM    986  HN  THR A 103      -7.423  -5.086  11.373  1.00 15.00      A    H  
ATOM    987  CA  THR A 103      -7.325  -5.810  13.356  1.00 15.00      A    C  
ATOM    988  CB  THR A 103      -5.946  -5.265  13.788  1.00 15.00      A    C  
ATOM    989  OG1 THR A 103      -4.929  -5.768  12.908  1.00 15.00      A    O  
ATOM    990  HG1 THR A 103      -5.032  -5.373  12.039  1.00 15.00      A    H  
ATOM    991  CG2 THR A 103      -5.624  -5.700  15.212  1.00 15.00      A    C  
ATOM    992  C   THR A 103      -8.433  -4.915  13.914  1.00 15.00      A    C  
ATOM    993  O   THR A 103      -8.168  -3.893  14.552  1.00 15.00      A    O  
ATOM    994  N   GLY A 104      -9.680  -5.306  13.657  1.00 15.00      A    N  
ATOM    995  HN  GLY A 104      -9.828  -6.127  13.143  1.00 15.00      A    H  
ATOM    996  CA  GLY A 104     -10.818  -4.535  14.128  1.00 15.00      A    C  
ATOM    997  C   GLY A 104     -12.067  -4.775  13.298  1.00 15.00      A    C  
ATOM    998  O   GLY A 104     -12.356  -5.910  12.918  1.00 15.00      A    O  
ATOM    999  N   TYR A 105     -12.806  -3.702  13.016  1.00 15.00      A    N  
ATOM   1000  HN  TYR A 105     -12.518  -2.825  13.344  1.00 15.00      A    H  
ATOM   1001  CA  TYR A 105     -14.033  -3.797  12.227  1.00 15.00      A    C  
ATOM   1002  CB  TYR A 105     -14.925  -2.572  12.465  1.00 15.00      A    C  
ATOM   1003  CG  TYR A 105     -16.155  -2.521  11.582  1.00 15.00      A    C  
ATOM   1004  CD1 TYR A 105     -16.263  -1.584  10.560  1.00 15.00      A    C  
ATOM   1005  CD2 TYR A 105     -17.206  -3.411  11.766  1.00 15.00      A    C  
ATOM   1006  CE1 TYR A 105     -17.381  -1.536   9.749  1.00 15.00      A    C  
ATOM   1007  CE2 TYR A 105     -18.328  -3.370  10.959  1.00 15.00      A    C  
ATOM   1008  CZ  TYR A 105     -18.410  -2.431   9.953  1.00 15.00      A    C  
ATOM   1009  OH  TYR A 105     -19.526  -2.387   9.148  1.00 15.00      A    O  
ATOM   1010  HH  TYR A 105     -19.257  -2.306   8.230  1.00 15.00      A    H  
ATOM   1011  C   TYR A 105     -13.723  -3.946  10.741  1.00 15.00      A    C  
ATOM   1012  O   TYR A 105     -13.164  -3.040  10.119  1.00 15.00      A    O  
ATOM   1013  N   SER A 106     -14.096  -5.093  10.179  1.00 15.00      A    N  
ATOM   1014  HN  SER A 106     -14.542  -5.771  10.728  1.00 15.00      A    H  
ATOM   1015  CA  SER A 106     -13.858  -5.366   8.767  1.00 15.00      A    C  
ATOM   1016  CB  SER A 106     -12.375  -5.667   8.525  1.00 15.00      A    C  
ATOM   1017  OG  SER A 106     -12.120  -5.943   7.158  1.00 15.00      A    O  
ATOM   1018  HG  SER A 106     -11.723  -6.814   7.076  1.00 15.00      A    H  
ATOM   1019  C   SER A 106     -14.712  -6.531   8.274  1.00 15.00      A    C  
ATOM   1020  O   SER A 106     -15.005  -7.463   9.024  1.00 15.00      A    O  
ATOM   1021  N   THR A 107     -15.113  -6.459   7.009  1.00 15.00      A    N  
ATOM   1022  HN  THR A 107     -14.863  -5.678   6.475  1.00 15.00      A    H  
ATOM   1023  CA  THR A 107     -15.916  -7.509   6.392  1.00 15.00      A    C  
ATOM   1024  CB  THR A 107     -17.195  -6.942   5.745  1.00 15.00      A    C  
ATOM   1025  OG1 THR A 107     -16.864  -5.819   4.918  1.00 15.00      A    O  
ATOM   1026  HG1 THR A 107     -17.666  -5.461   4.528  1.00 15.00      A    H  
ATOM   1027  CG2 THR A 107     -18.190  -6.508   6.811  1.00 15.00      A    C  
ATOM   1028  C   THR A 107     -15.093  -8.236   5.332  1.00 15.00      A    C  
ATOM   1029  O   THR A 107     -15.243  -9.440   5.126  1.00 15.00      A    O  
ATOM   1030  N   ALA A 108     -14.219  -7.482   4.668  1.00 15.00      A    N  
ATOM   1031  HN  ALA A 108     -14.159  -6.528   4.882  1.00 15.00      A    H  
ATOM   1032  CA  ALA A 108     -13.347  -8.024   3.632  1.00 15.00      A    C  
ATOM   1033  CB  ALA A 108     -13.986  -7.861   2.260  1.00 15.00      A    C  
ATOM   1034  C   ALA A 108     -11.985  -7.334   3.676  1.00 15.00      A    C  
ATOM   1035  O   ALA A 108     -11.881  -6.137   3.405  1.00 15.00      A    O  
ATOM   1036  N   PRO A 109     -10.924  -8.082   4.032  1.00 15.00      A    N  
ATOM   1037  CA  PRO A 109      -9.561  -7.538   4.123  1.00 15.00      A    C  
ATOM   1038  CB  PRO A 109      -8.761  -8.678   4.761  1.00 15.00      A    C  
ATOM   1039  CG  PRO A 109      -9.525  -9.913   4.426  1.00 15.00      A    C  
ATOM   1040  CD  PRO A 109     -10.974  -9.514   4.380  1.00 15.00      A    C  
ATOM   1041  C   PRO A 109      -8.970  -7.165   2.763  1.00 15.00      A    C  
ATOM   1042  O   PRO A 109      -9.327  -7.743   1.734  1.00 15.00      A    O  
ATOM   1043  N   HIS A 110      -8.065  -6.188   2.773  1.00 15.00      A    N  
ATOM   1044  HN  HIS A 110      -7.833  -5.766   3.627  1.00 15.00      A    H  
ATOM   1045  CA  HIS A 110      -7.407  -5.723   1.553  1.00 15.00      A    C  
ATOM   1046  CB  HIS A 110      -8.251  -4.666   0.823  1.00 15.00      A    C  
ATOM   1047  CG  HIS A 110      -8.860  -3.620   1.709  1.00 15.00      A    C  
ATOM   1048  ND1 HIS A 110      -8.114  -2.581   2.211  1.00 15.00      A    N  
ATOM   1049  CD2 HIS A 110     -10.140  -3.501   2.144  1.00 15.00      A    C  
ATOM   1050  CE1 HIS A 110      -8.946  -1.857   2.935  1.00 15.00      A    C  
ATOM   1051  NE2 HIS A 110     -10.181  -2.374   2.924  1.00 15.00      A    N  
ATOM   1052  HE2 HIS A 110     -10.968  -2.015   3.385  1.00 15.00      A    H  
ATOM   1053  C   HIS A 110      -5.999  -5.200   1.843  1.00 15.00      A    C  
ATOM   1054  O   HIS A 110      -5.473  -5.387   2.940  1.00 15.00      A    O  
ATOM   1055  N   LEU A 111      -5.396  -4.546   0.852  1.00 15.00      A    N  
ATOM   1056  HN  LEU A 111      -5.871  -4.424   0.004  1.00 15.00      A    H  
ATOM   1057  CA  LEU A 111      -4.044  -4.008   0.992  1.00 15.00      A    C  
ATOM   1058  CB  LEU A 111      -3.036  -4.975   0.353  1.00 15.00      A    C  
ATOM   1059  CG  LEU A 111      -1.711  -5.205   1.095  1.00 15.00      A    C  
ATOM   1060  CD1 LEU A 111      -0.754  -4.040   0.898  1.00 15.00      A    C  
ATOM   1061  CD2 LEU A 111      -1.947  -5.472   2.574  1.00 15.00      A    C  
ATOM   1062  C   LEU A 111      -3.936  -2.633   0.330  1.00 15.00      A    C  
ATOM   1063  O   LEU A 111      -4.575  -2.374  -0.688  1.00 15.00      A    O  
ATOM   1064  N   HIS A 112      -3.129  -1.754   0.918  1.00 15.00      A    N  
ATOM   1065  HN  HIS A 112      -2.653  -2.015   1.735  1.00 15.00      A    H  
ATOM   1066  CA  HIS A 112      -2.936  -0.410   0.377  1.00 15.00      A    C  
ATOM   1067  CB  HIS A 112      -3.397   0.658   1.385  1.00 15.00      A    C  
ATOM   1068  CG  HIS A 112      -3.138   2.072   0.956  1.00 15.00      A    C  
ATOM   1069  ND1 HIS A 112      -3.880   2.664  -0.042  1.00 15.00      A    N  
ATOM   1070  CD2 HIS A 112      -2.205   2.956   1.400  1.00 15.00      A    C  
ATOM   1071  CE1 HIS A 112      -3.385   3.880  -0.185  1.00 15.00      A    C  
ATOM   1072  NE2 HIS A 112      -2.377   4.100   0.663  1.00 15.00      A    N  
ATOM   1073  HE2 HIS A 112      -1.853   4.918   0.737  1.00 15.00      A    H  
ATOM   1074  C   HIS A 112      -1.481  -0.179  -0.029  1.00 15.00      A    C  
ATOM   1075  O   HIS A 112      -0.555  -0.579   0.679  1.00 15.00      A    O  
ATOM   1076  N   PHE A 113      -1.296   0.478  -1.168  1.00 15.00      A    N  
ATOM   1077  HN  PHE A 113      -2.079   0.766  -1.683  1.00 15.00      A    H  
ATOM   1078  CA  PHE A 113       0.033   0.783  -1.678  1.00 15.00      A    C  
ATOM   1079  CB  PHE A 113       0.429  -0.225  -2.763  1.00 15.00      A    C  
ATOM   1080  CG  PHE A 113       1.781   0.025  -3.373  1.00 15.00      A    C  
ATOM   1081  CD1 PHE A 113       2.936  -0.193  -2.642  1.00 15.00      A    C  
ATOM   1082  CD2 PHE A 113       1.895   0.475  -4.679  1.00 15.00      A    C  
ATOM   1083  CE1 PHE A 113       4.180   0.034  -3.199  1.00 15.00      A    C  
ATOM   1084  CE2 PHE A 113       3.135   0.704  -5.243  1.00 15.00      A    C  
ATOM   1085  CZ  PHE A 113       4.279   0.484  -4.502  1.00 15.00      A    C  
ATOM   1086  C   PHE A 113       0.072   2.205  -2.230  1.00 15.00      A    C  
ATOM   1087  O   PHE A 113      -0.728   2.565  -3.092  1.00 15.00      A    O  
ATOM   1088  N   GLN A 114       1.000   3.012  -1.727  1.00 15.00      A    N  
ATOM   1089  HN  GLN A 114       1.611   2.672  -1.041  1.00 15.00      A    H  
ATOM   1090  CA  GLN A 114       1.129   4.393  -2.177  1.00 15.00      A    C  
ATOM   1091  CB  GLN A 114       0.456   5.347  -1.186  1.00 15.00      A    C  
ATOM   1092  CG  GLN A 114       0.305   6.773  -1.697  1.00 15.00      A    C  
ATOM   1093  CD  GLN A 114      -0.539   7.640  -0.782  1.00 15.00      A    C  
ATOM   1094  OE1 GLN A 114      -1.446   7.153  -0.105  1.00 15.00      A    O  
ATOM   1095  NE2 GLN A 114      -0.247   8.935  -0.759  1.00 15.00      A    N  
ATOM   1096 HE21 GLN A 114       0.487   9.254  -1.325  1.00 15.00      A    H  
ATOM   1097 HE22 GLN A 114      -0.776   9.518  -0.176  1.00 15.00      A    H  
ATOM   1098  C   GLN A 114       2.592   4.775  -2.375  1.00 15.00      A    C  
ATOM   1099  O   GLN A 114       3.442   4.471  -1.539  1.00 15.00      A    O  
ATOM   1100  N   ARG A 115       2.878   5.440  -3.488  1.00 15.00      A    N  
ATOM   1101  HN  ARG A 115       2.156   5.651  -4.117  1.00 15.00      A    H  
ATOM   1102  CA  ARG A 115       4.237   5.867  -3.796  1.00 15.00      A    C  
ATOM   1103  CB  ARG A 115       4.724   5.208  -5.089  1.00 15.00      A    C  
ATOM   1104  CG  ARG A 115       6.231   5.255  -5.285  1.00 15.00      A    C  
ATOM   1105  CD  ARG A 115       6.617   4.782  -6.676  1.00 15.00      A    C  
ATOM   1106  NE  ARG A 115       8.050   4.530  -6.798  1.00 15.00      A    N  
ATOM   1107  HE  ARG A 115       8.481   4.008  -6.086  1.00 15.00      A    H  
ATOM   1108  CZ  ARG A 115       8.797   4.967  -7.810  1.00 15.00      A    C  
ATOM   1109  NH1 ARG A 115       8.251   5.685  -8.784  1.00 15.00      A    N  
ATOM   1110 HH11 ARG A 115       8.839   6.025  -9.572  1.00 15.00      A    H  
ATOM   1111 HH12 ARG A 115       7.236   5.910  -8.759  1.00 15.00      A    H  
ATOM   1112  NH2 ARG A 115      10.090   4.675  -7.855  1.00 15.00      A    N  
ATOM   1113 HH21 ARG A 115      10.522   4.103  -7.098  1.00 15.00      A    H  
ATOM   1114 HH22 ARG A 115      10.674   5.016  -8.645  1.00 15.00      A    H  
ATOM   1115  C   ARG A 115       4.315   7.385  -3.919  1.00 15.00      A    C  
ATOM   1116  O   ARG A 115       3.488   8.008  -4.587  1.00 15.00      A    O  
ATOM   1117  N   MET A 116       5.309   7.975  -3.263  1.00 15.00      A    N  
ATOM   1118  HN  MET A 116       5.931   7.423  -2.743  1.00 15.00      A    H  
ATOM   1119  CA  MET A 116       5.502   9.421  -3.296  1.00 15.00      A    C  
ATOM   1120  CB  MET A 116       5.103  10.047  -1.959  1.00 15.00      A    C  
ATOM   1121  CG  MET A 116       3.600  10.146  -1.754  1.00 15.00      A    C  
ATOM   1122  SD  MET A 116       3.135  10.201  -0.015  1.00 15.00      A    S  
ATOM   1123  CE  MET A 116       3.703   8.595   0.537  1.00 15.00      A    C  
ATOM   1124  C   MET A 116       6.943   9.775  -3.646  1.00 15.00      A    C  
ATOM   1125  O   MET A 116       7.814   8.907  -3.678  1.00 15.00      A    O  
ATOM   1126  N   VAL A 117       7.189  11.053  -3.918  1.00 15.00      A    N  
ATOM   1127  HN  VAL A 117       6.453  11.701  -3.881  1.00 15.00      A    H  
ATOM   1128  CA  VAL A 117       8.529  11.511  -4.277  1.00 15.00      A    C  
ATOM   1129  CB  VAL A 117       8.578  12.017  -5.739  1.00 15.00      A    C  
ATOM   1130  CG1 VAL A 117      10.013  12.249  -6.188  1.00 15.00      A    C  
ATOM   1131  CG2 VAL A 117       7.873  11.046  -6.676  1.00 15.00      A    C  
ATOM   1132  C   VAL A 117       9.007  12.626  -3.345  1.00 15.00      A    C  
ATOM   1133  O   VAL A 117       8.288  13.597  -3.118  1.00 15.00      A    O  
ATOM   1134  N   ASN A 118      10.229  12.466  -2.813  1.00 15.00      A    N  
ATOM   1135  HN  ASN A 118      10.737  11.660  -3.044  1.00 15.00      A    H  
ATOM   1136  CA  ASN A 118      10.848  13.448  -1.908  1.00 15.00      A    C  
ATOM   1137  CB  ASN A 118      10.786  14.871  -2.481  1.00 15.00      A    C  
ATOM   1138  CG  ASN A 118      11.467  14.982  -3.832  1.00 15.00      A    C  
ATOM   1139  OD1 ASN A 118      12.522  14.390  -4.057  1.00 15.00      A    O  
ATOM   1140  ND2 ASN A 118      10.855  15.727  -4.747  1.00 15.00      A    N  
ATOM   1141 HD21 ASN A 118      10.009  16.158  -4.504  1.00 15.00      A    H  
ATOM   1142 HD22 ASN A 118      11.275  15.813  -5.629  1.00 15.00      A    H  
ATOM   1143  C   ASN A 118      10.287  13.396  -0.485  1.00 15.00      A    C  
ATOM   1144  O   ASN A 118      11.026  13.158   0.470  1.00 15.00      A    O  
ATOM   1145  N   SER A 119       8.983  13.627  -0.349  1.00 15.00      A    N  
ATOM   1146  HN  SER A 119       8.448  13.810  -1.149  1.00 15.00      A    H  
ATOM   1147  CA  SER A 119       8.328  13.611   0.955  1.00 15.00      A    C  
ATOM   1148  CB  SER A 119       8.224  15.037   1.511  1.00 15.00      A    C  
ATOM   1149  OG  SER A 119       7.877  15.034   2.887  1.00 15.00      A    O  
ATOM   1150  HG  SER A 119       7.339  15.806   3.083  1.00 15.00      A    H  
ATOM   1151  C   SER A 119       6.939  12.978   0.858  1.00 15.00      A    C  
ATOM   1152  O   SER A 119       6.502  12.585  -0.224  1.00 15.00      A    O  
ATOM   1153  N   PHE A 120       6.255  12.877   1.995  1.00 15.00      A    N  
ATOM   1154  HN  PHE A 120       6.660  13.203   2.826  1.00 15.00      A    H  
ATOM   1155  CA  PHE A 120       4.917  12.298   2.036  1.00 15.00      A    C  
ATOM   1156  CB  PHE A 120       4.714  11.421   3.285  1.00 15.00      A    C  
ATOM   1157  CG  PHE A 120       5.121  12.056   4.591  1.00 15.00      A    C  
ATOM   1158  CD1 PHE A 120       6.451  12.085   4.980  1.00 15.00      A    C  
ATOM   1159  CD2 PHE A 120       4.172  12.617   5.432  1.00 15.00      A    C  
ATOM   1160  CE1 PHE A 120       6.827  12.662   6.178  1.00 15.00      A    C  
ATOM   1161  CE2 PHE A 120       4.541  13.196   6.631  1.00 15.00      A    C  
ATOM   1162  CZ  PHE A 120       5.870  13.218   7.005  1.00 15.00      A    C  
ATOM   1163  C   PHE A 120       3.842  13.378   1.926  1.00 15.00      A    C  
ATOM   1164  O   PHE A 120       3.605  14.136   2.867  1.00 15.00      A    O  
ATOM   1165  N   SER A 121       3.204  13.451   0.759  1.00 15.00      A    N  
ATOM   1166  HN  SER A 121       3.441  12.821   0.046  1.00 15.00      A    H  
ATOM   1167  CA  SER A 121       2.159  14.439   0.513  1.00 15.00      A    C  
ATOM   1168  CB  SER A 121       2.766  15.843   0.401  1.00 15.00      A    C  
ATOM   1169  OG  SER A 121       1.762  16.844   0.449  1.00 15.00      A    O  
ATOM   1170  HG  SER A 121       2.009  17.516   1.088  1.00 15.00      A    H  
ATOM   1171  C   SER A 121       1.372  14.107  -0.753  1.00 15.00      A    C  
ATOM   1172  O   SER A 121       1.802  13.289  -1.568  1.00 15.00      A    O  
ATOM   1173  N   ASN A 122       0.214  14.748  -0.906  1.00 15.00      A    N  
ATOM   1174  HN  ASN A 122      -0.074  15.377  -0.212  1.00 15.00      A    H  
ATOM   1175  CA  ASN A 122      -0.640  14.541  -2.073  1.00 15.00      A    C  
ATOM   1176  CB  ASN A 122      -2.070  15.013  -1.782  1.00 15.00      A    C  
ATOM   1177  CG  ASN A 122      -2.720  14.287  -0.617  1.00 15.00      A    C  
ATOM   1178  OD1 ASN A 122      -2.414  13.127  -0.340  1.00 15.00      A    O  
ATOM   1179  ND2 ASN A 122      -3.631  14.969   0.068  1.00 15.00      A    N  
ATOM   1180 HD21 ASN A 122      -3.828  15.888  -0.212  1.00 15.00      A    H  
ATOM   1181 HD22 ASN A 122      -4.069  14.527   0.825  1.00 15.00      A    H  
ATOM   1182  C   ASN A 122      -0.091  15.287  -3.290  1.00 15.00      A    C  
ATOM   1183  O   ASN A 122      -0.478  15.014  -4.426  1.00 15.00      A    O  
ATOM   1184  N   SER A 123       0.818  16.227  -3.041  1.00 15.00      A    N  
ATOM   1185  HN  SER A 123       1.087  16.395  -2.113  1.00 15.00      A    H  
ATOM   1186  CA  SER A 123       1.422  17.020  -4.107  1.00 15.00      A    C  
ATOM   1187  CB  SER A 123       1.780  18.410  -3.583  1.00 15.00      A    C  
ATOM   1188  OG  SER A 123       0.755  18.907  -2.738  1.00 15.00      A    O  
ATOM   1189  HG  SER A 123       0.090  19.350  -3.269  1.00 15.00      A    H  
ATOM   1190  C   SER A 123       2.666  16.342  -4.677  1.00 15.00      A    C  
ATOM   1191  O   SER A 123       3.283  16.846  -5.615  1.00 15.00      A    O  
ATOM   1192  N   THR A 124       3.029  15.201  -4.104  1.00 15.00      A    N  
ATOM   1193  HN  THR A 124       2.498  14.848  -3.361  1.00 15.00      A    H  
ATOM   1194  CA  THR A 124       4.195  14.455  -4.553  1.00 15.00      A    C  
ATOM   1195  CB  THR A 124       5.279  14.392  -3.459  1.00 15.00      A    C  
ATOM   1196  OG1 THR A 124       4.733  13.810  -2.271  1.00 15.00      A    O  
ATOM   1197  HG1 THR A 124       5.342  13.152  -1.926  1.00 15.00      A    H  
ATOM   1198  CG2 THR A 124       5.805  15.788  -3.141  1.00 15.00      A    C  
ATOM   1199  C   THR A 124       3.803  13.038  -4.959  1.00 15.00      A    C  
ATOM   1200  O   THR A 124       4.656  12.216  -5.294  1.00 15.00      A    O  
ATOM   1201  N   ALA A 125       2.502  12.764  -4.928  1.00 15.00      A    N  
ATOM   1202  HN  ALA A 125       1.873  13.465  -4.655  1.00 15.00      A    H  
ATOM   1203  CA  ALA A 125       1.981  11.455  -5.292  1.00 15.00      A    C  
ATOM   1204  CB  ALA A 125       0.651  11.209  -4.597  1.00 15.00      A    C  
ATOM   1205  C   ALA A 125       1.821  11.339  -6.802  1.00 15.00      A    C  
ATOM   1206  O   ALA A 125       1.401  12.287  -7.466  1.00 15.00      A    O  
ATOM   1207  N   GLN A 126       2.165  10.172  -7.336  1.00 15.00      A    N  
ATOM   1208  HN  GLN A 126       2.494   9.459  -6.751  1.00 15.00      A    H  
ATOM   1209  CA  GLN A 126       2.062   9.927  -8.771  1.00 15.00      A    C  
ATOM   1210  CB  GLN A 126       3.453   9.738  -9.389  1.00 15.00      A    C  
ATOM   1211  CG  GLN A 126       4.426  10.877  -9.112  1.00 15.00      A    C  
ATOM   1212  CD  GLN A 126       5.772  10.684  -9.786  1.00 15.00      A    C  
ATOM   1213  OE1 GLN A 126       6.227   9.557  -9.980  1.00 15.00      A    O  
ATOM   1214  NE2 GLN A 126       6.420  11.789 -10.140  1.00 15.00      A    N  
ATOM   1215 HE21 GLN A 126       6.001  12.654  -9.946  1.00 15.00      A    H  
ATOM   1216 HE22 GLN A 126       7.286  11.694 -10.587  1.00 15.00      A    H  
ATOM   1217  C   GLN A 126       1.187   8.707  -9.056  1.00 15.00      A    C  
ATOM   1218  O   GLN A 126       0.760   8.008  -8.134  1.00 15.00      A    O  
ATOM   1219  N   ASP A 127       0.914   8.468 -10.335  1.00 15.00      A    N  
ATOM   1220  HN  ASP A 127       1.271   9.072 -11.019  1.00 15.00      A    H  
ATOM   1221  CA  ASP A 127       0.098   7.333 -10.749  1.00 15.00      A    C  
ATOM   1222  CB  ASP A 127      -0.401   7.531 -12.183  1.00 15.00      A    C  
ATOM   1223  CG  ASP A 127      -1.583   8.479 -12.273  1.00 15.00      A    C  
ATOM   1224  OD1 ASP A 127      -1.374   9.706 -12.158  1.00 15.00      A    O  
ATOM   1225  OD2 ASP A 127      -2.718   7.993 -12.461  1.00 15.00      A    O  
ATOM   1226  C   ASP A 127       0.900   6.038 -10.639  1.00 15.00      A    C  
ATOM   1227  O   ASP A 127       1.956   5.898 -11.261  1.00 15.00      A    O  
ATOM   1228  N   PRO A 128       0.411   5.078  -9.834  1.00 15.00      A    N  
ATOM   1229  CA  PRO A 128       1.091   3.800  -9.622  1.00 15.00      A    C  
ATOM   1230  CB  PRO A 128       0.524   3.339  -8.281  1.00 15.00      A    C  
ATOM   1231  CG  PRO A 128      -0.862   3.893  -8.253  1.00 15.00      A    C  
ATOM   1232  CD  PRO A 128      -0.839   5.171  -9.054  1.00 15.00      A    C  
ATOM   1233  C   PRO A 128       0.797   2.760 -10.701  1.00 15.00      A    C  
ATOM   1234  O   PRO A 128       1.566   1.821 -10.875  1.00 15.00      A    O  
ATOM   1235  N   MET A 129      -0.309   2.932 -11.425  1.00 15.00      A    N  
ATOM   1236  HN  MET A 129      -0.876   3.710 -11.254  1.00 15.00      A    H  
ATOM   1237  CA  MET A 129      -0.700   1.990 -12.474  1.00 15.00      A    C  
ATOM   1238  CB  MET A 129      -2.116   2.275 -12.984  1.00 15.00      A    C  
ATOM   1239  CG  MET A 129      -3.197   2.156 -11.918  1.00 15.00      A    C  
ATOM   1240  SD  MET A 129      -3.212   0.546 -11.100  1.00 15.00      A    S  
ATOM   1241  CE  MET A 129      -3.424  -0.557 -12.496  1.00 15.00      A    C  
ATOM   1242  C   MET A 129       0.315   1.900 -13.627  1.00 15.00      A    C  
ATOM   1243  O   MET A 129       0.789   0.805 -13.935  1.00 15.00      A    O  
ATOM   1244  N   PRO A 130       0.661   3.034 -14.292  1.00 15.00      A    N  
ATOM   1245  CA  PRO A 130       1.635   3.030 -15.399  1.00 15.00      A    C  
ATOM   1246  CB  PRO A 130       1.593   4.468 -15.930  1.00 15.00      A    C  
ATOM   1247  CG  PRO A 130       1.079   5.278 -14.790  1.00 15.00      A    C  
ATOM   1248  CD  PRO A 130       0.128   4.389 -14.043  1.00 15.00      A    C  
ATOM   1249  C   PRO A 130       3.050   2.669 -14.935  1.00 15.00      A    C  
ATOM   1250  O   PRO A 130       3.861   2.177 -15.721  1.00 15.00      A    O  
ATOM   1251  N   PHE A 131       3.333   2.911 -13.653  1.00 15.00      A    N  
ATOM   1252  HN  PHE A 131       2.644   3.306 -13.081  1.00 15.00      A    H  
ATOM   1253  CA  PHE A 131       4.639   2.607 -13.076  1.00 15.00      A    C  
ATOM   1254  CB  PHE A 131       4.857   3.388 -11.768  1.00 15.00      A    C  
ATOM   1255  CG  PHE A 131       5.931   2.820 -10.875  1.00 15.00      A    C  
ATOM   1256  CD1 PHE A 131       7.274   2.947 -11.203  1.00 15.00      A    C  
ATOM   1257  CD2 PHE A 131       5.593   2.155  -9.706  1.00 15.00      A    C  
ATOM   1258  CE1 PHE A 131       8.255   2.419 -10.384  1.00 15.00      A    C  
ATOM   1259  CE2 PHE A 131       6.569   1.627  -8.883  1.00 15.00      A    C  
ATOM   1260  CZ  PHE A 131       7.901   1.759  -9.222  1.00 15.00      A    C  
ATOM   1261  C   PHE A 131       4.813   1.104 -12.845  1.00 15.00      A    C  
ATOM   1262  O   PHE A 131       5.912   0.572 -13.001  1.00 15.00      A    O  
ATOM   1263  N   LEU A 132       3.724   0.427 -12.477  1.00 15.00      A    N  
ATOM   1264  HN  LEU A 132       2.875   0.907 -12.369  1.00 15.00      A    H  
ATOM   1265  CA  LEU A 132       3.761  -1.015 -12.226  1.00 15.00      A    C  
ATOM   1266  CB  LEU A 132       2.465  -1.485 -11.557  1.00 15.00      A    C  
ATOM   1267  CG  LEU A 132       2.223  -0.997 -10.125  1.00 15.00      A    C  
ATOM   1268  CD1 LEU A 132       0.843  -1.416  -9.642  1.00 15.00      A    C  
ATOM   1269  CD2 LEU A 132       3.303  -1.512  -9.186  1.00 15.00      A    C  
ATOM   1270  C   LEU A 132       4.011  -1.806 -13.510  1.00 15.00      A    C  
ATOM   1271  O   LEU A 132       4.555  -2.910 -13.473  1.00 15.00      A    O  
ATOM   1272  N   LYS A 133       3.608  -1.233 -14.644  1.00 15.00      A    N  
ATOM   1273  HN  LYS A 133       3.172  -0.358 -14.605  1.00 15.00      A    H  
ATOM   1274  CA  LYS A 133       3.793  -1.874 -15.943  1.00 15.00      A    C  
ATOM   1275  CB  LYS A 133       2.911  -1.202 -16.999  1.00 15.00      A    C  
ATOM   1276  CG  LYS A 133       1.444  -1.087 -16.623  1.00 15.00      A    C  
ATOM   1277  CD  LYS A 133       0.647  -0.456 -17.751  1.00 15.00      A    C  
ATOM   1278  CE  LYS A 133      -0.808  -0.257 -17.363  1.00 15.00      A    C  
ATOM   1279  NZ  LYS A 133      -1.618   0.261 -18.503  1.00 15.00      A    N  
ATOM   1280  HZ1 LYS A 133      -1.874  -0.518 -19.144  1.00 15.00      A    H  
ATOM   1281  HZ2 LYS A 133      -1.072   0.967 -19.038  1.00 15.00      A    H  
ATOM   1282  HZ3 LYS A 133      -2.489   0.708 -18.150  1.00 15.00      A    H  
ATOM   1283  C   LYS A 133       5.251  -1.789 -16.385  1.00 15.00      A    C  
ATOM   1284  O   LYS A 133       5.752  -2.674 -17.080  1.00 15.00      A    O  
ATOM   1285  N   SER A 134       5.918  -0.708 -15.983  1.00 15.00      A    N  
ATOM   1286  HN  SER A 134       5.455  -0.045 -15.431  1.00 15.00      A    H  
ATOM   1287  CA  SER A 134       7.316  -0.482 -16.333  1.00 15.00      A    C  
ATOM   1288  CB  SER A 134       7.646   1.012 -16.245  1.00 15.00      A    C  
ATOM   1289  OG  SER A 134       9.003   1.259 -16.570  1.00 15.00      A    O  
ATOM   1290  HG  SER A 134       9.175   2.202 -16.529  1.00 15.00      A    H  
ATOM   1291  C   SER A 134       8.250  -1.277 -15.427  1.00 15.00      A    C  
ATOM   1292  O   SER A 134       9.129  -1.998 -15.902  1.00 15.00      A    O  
ATOM   1293 ZN+2 ZN2 A 401      -6.019   2.680  -0.614  1.00 15.00      A   ZN+2
ATOM   1294  CDN DRG B   1      -5.712  18.308  13.152  1.00 15.00      B    C  
ATOM   1295  CDL DRG B   1      -6.806  17.819  12.200  1.00 15.00      B    C  
ATOM   1296  ODM DRG B   1      -7.952  17.624  12.600  1.00 15.00      B    O  
ATOM   1297  NDK DRG B   1      -6.415  17.630  10.943  1.00 15.00      B    N  
ATOM   1298  HDK DRG B   1      -7.033  17.312  10.223  1.00 15.00      B    H  
ATOM   1299  CDO DRG B   1      -5.033  17.876  10.509  1.00 15.00      B    C  
ATOM   1300  CDP DRG B   1      -4.974  19.151   9.667  1.00 15.00      B    C  
ATOM   1301  ODQ DRG B   1      -5.318  20.273  10.483  1.00 15.00      B    O  
ATOM   1302  HAA DRG B   1      -6.258  20.173  10.810  1.00 15.00      B    H  
ATOM   1303  CDR DRG B   1      -3.553  19.331   9.131  1.00 15.00      B    C  
ATOM   1304  ODS DRG B   1      -3.519  20.447   8.237  1.00 15.00      B    O  
ATOM   1305  HAB DRG B   1      -2.598  20.548   7.863  1.00 15.00      B    H  
ATOM   1306  CDT DRG B   1      -3.114  18.068   8.388  1.00 15.00      B    C  
ATOM   1307  CDV DRG B   1      -1.682  18.251   7.880  1.00 15.00      B    C  
ATOM   1308  ODW DRG B   1      -0.807  18.477   8.989  1.00 15.00      B    O  
ATOM   1309  HAC DRG B   1       0.129  18.586   8.657  1.00 15.00      B    H  
ATOM   1310  ODU DRG B   1      -3.172  16.937   9.271  1.00 15.00      B    O  
ATOM   1311  CDJ DRG B   1      -4.520  16.684   9.698  1.00 15.00      B    C  
ATOM   1312  OEH DRG B   1      -4.545  15.509  10.521  1.00 15.00      B    O  
ATOM   1313  CEG DRG B   1      -4.220  14.356   9.730  1.00 15.00      B    C  
ATOM   1314  CEI DRG B   1      -5.252  14.123   8.638  1.00 15.00      B    C  
ATOM   1315  CEK DRG B   1      -4.681  13.217   7.543  1.00 15.00      B    C  
ATOM   1316  OEL DRG B   1      -3.522  13.832   6.972  1.00 15.00      B    O  
ATOM   1317  HAD DRG B   1      -3.161  13.249   6.244  1.00 15.00      B    H  
ATOM   1318  OEJ DRG B   1      -6.448  13.548   9.186  1.00 15.00      B    O  
ATOM   1319  CDX DRG B   1      -6.225  12.198   9.623  1.00 15.00      B    C  
ATOM   1320  OEC DRG B   1      -6.686  11.291   8.618  1.00 15.00      B    O  
ATOM   1321  HEC DRG B   1      -6.218  11.481   7.755  1.00 15.00      B    H  
ATOM   1322  CED DRG B   1      -4.739  11.949   9.890  1.00 15.00      B    C  
ATOM   1323  NDY DRG B   1      -4.579  10.728  10.692  1.00 15.00      B    N  
ATOM   1324  HDY DRG B   1      -4.953  10.778  11.618  1.00 15.00      B    H  
ATOM   1325  CDZ DRG B   1      -3.979   9.644  10.209  1.00 15.00      B    C  
ATOM   1326  CEB DRG B   1      -3.901   8.462  11.177  1.00 15.00      B    C  
ATOM   1327  OEA DRG B   1      -3.513   9.564   9.074  1.00 15.00      B    O  
ATOM   1328  CEE DRG B   1      -4.149  13.142  10.642  1.00 15.00      B    C  
ATOM   1329  OEF DRG B   1      -2.809  12.898  11.096  1.00 15.00      B    O  
ATOM   1330  CEM DRG B   1      -1.914  12.704   9.990  1.00 15.00      B    C  
ATOM   1331  CEN DRG B   1      -0.641  12.009  10.476  1.00 15.00      B    C  
ATOM   1332  CEO DRG B   1      -1.557  14.056   9.368  1.00 15.00      B    C  
ATOM   1333  OEP DRG B   1      -1.705  15.069  10.049  1.00 15.00      B    O  
ATOM   1334  NEQ DRG B   1      -1.091  14.090   8.123  1.00 15.00      B    N  
ATOM   1335  HEQ DRG B   1      -0.952  13.270   7.568  1.00 15.00      B    H  
ATOM   1336  CER DRG B   1      -0.738  15.357   7.469  1.00 15.00      B    C  
ATOM   1337  CES DRG B   1       0.756  15.389   7.138  1.00 15.00      B    C  
ATOM   1338  CET DRG B   1      -1.590  15.546   6.211  1.00 15.00      B    C  
ATOM   1339  OEU DRG B   1      -2.625  16.209   6.260  1.00 15.00      B    O  
ATOM   1340  NEV DRG B   1      -1.156  14.962   5.097  1.00 15.00      B    N  
ATOM   1341  HEV DRG B   1      -1.653  15.031   4.232  1.00 15.00      B    H  
ATOM   1342  CEW DRG B   1       0.080  14.168   5.022  1.00 15.00      B    C  
ATOM   1343  CFB DRG B   1      -0.230  12.689   5.258  1.00 15.00      B    C  
ATOM   1344  OFC DRG B   1      -1.265  12.344   5.826  1.00 15.00      B    O  
ATOM   1345  NFD DRG B   1       0.699  11.843   4.822  1.00 15.00      B    N  
ATOM   1346  H99 DRG B   1       0.572  10.858   4.938  1.00 15.00      B    H  
ATOM   1347  HFD DRG B   1       1.524  12.192   4.378  1.00 15.00      B    H  
ATOM   1348  CEX DRG B   1       0.716  14.369   3.645  1.00 15.00      B    C  
ATOM   1349  CEY DRG B   1      -0.243  13.989   2.513  1.00 15.00      B    C  
ATOM   1350  CEZ DRG B   1      -0.422  12.474   2.397  1.00 15.00      B    C  
ATOM   1351  OFA DRG B   1       0.552  11.723   2.386  1.00 15.00      B    O  
ATOM   1352  NFE DRG B   1      -1.681  12.057   2.302  1.00 15.00      B    N  
ATOM   1353  HFE DRG B   1      -2.465  12.678   2.311  1.00 15.00      B    H  
ATOM   1354  CFF DRG B   1      -2.018  10.632   2.173  1.00 15.00      B    C  
ATOM   1355  CFG DRG B   1      -1.602   9.876   3.437  1.00 15.00      B    C  
ATOM   1356  CFH DRG B   1      -2.386  10.361   4.658  1.00 15.00      B    C  
ATOM   1357  CFI DRG B   1      -1.977   9.585   5.911  1.00 15.00      B    C  
ATOM   1358  CFJ DRG B   1      -2.242   8.088   5.737  1.00 15.00      B    C  
ATOM   1359  NFK DRG B   1      -1.825   7.370   6.951  1.00 15.00      B    N  
ATOM   1360  HAL DRG B   1      -2.352   7.711   7.730  1.00 15.00      B    H  
ATOM   1361  HAM DRG B   1      -2.004   6.393   6.839  1.00 15.00      B    H  
ATOM   1362  HAK DRG B   1      -0.850   7.519   7.112  1.00 15.00      B    H  
ATOM   1363  CFL DRG B   1      -3.525  10.475   1.961  1.00 15.00      B    C  
ATOM   1364  OFM DRG B   1      -4.322  11.263   2.467  1.00 15.00      B    O  
ATOM   1365  NFN DRG B   1      -3.877   9.439   1.204  1.00 15.00      B    N  
ATOM   1366  HFN DRG B   1      -3.213   8.810   0.801  1.00 15.00      B    H  
ATOM   1367  CFO DRG B   1      -5.283   9.137   0.898  1.00 15.00      B    C  
ATOM   1368  CFP DRG B   1      -5.951  10.367   0.280  1.00 15.00      B    C  
ATOM   1369  CFQ DRG B   1      -5.344   7.971  -0.091  1.00 15.00      B    C  
ATOM   1370  OFR DRG B   1      -5.509   8.171  -1.294  1.00 15.00      B    O  
ATOM   1371  NDF DRG B   1      -5.206   6.763   0.449  1.00 15.00      B    N  
ATOM   1372  HDF DRG B   1      -5.226   5.922  -0.091  1.00 15.00      B    H  
ATOM   1373  CDG DRG B   1      -5.011   6.569   1.892  1.00 15.00      B    C  
ATOM   1374  CDH DRG B   1      -5.913   5.431   2.375  1.00 15.00      B    C  
ATOM   1375  ODI DRG B   1      -7.101   5.626   2.625  1.00 15.00      B    O  
ATOM   1376  NDB DRG B   1      -5.312   4.250   2.496  1.00 15.00      B    N  
ATOM   1377  HDB DRG B   1      -4.343   4.109   2.294  1.00 15.00      B    H  
ATOM   1378  CDC DRG B   1      -6.034   3.051   2.944  1.00 15.00      B    C  
ATOM   1379  CDD DRG B   1      -6.932   2.551   1.810  1.00 15.00      B    C  
ATOM   1380  ODE DRG B   1      -7.010   3.165   0.747  1.00 15.00      B    O  
ATOM   1381  NCX DRG B   1      -7.596   1.427   2.070  1.00 15.00      B    N  
ATOM   1382  HCX DRG B   1      -7.519   0.937   2.939  1.00 15.00      B    H  
ATOM   1383  CCY DRG B   1      -8.501   0.814   1.088  1.00 15.00      B    C  
ATOM   1384  CCZ DRG B   1      -9.945   1.193   1.423  1.00 15.00      B    C  
ATOM   1385  ODA DRG B   1     -10.339   1.220   2.588  1.00 15.00      B    O  
ATOM   1386  NCT DRG B   1     -10.709   1.479   0.372  1.00 15.00      B    N  
ATOM   1387  HCT DRG B   1     -10.373   1.451  -0.569  1.00 15.00      B    H  
ATOM   1388  CCU DRG B   1     -12.121   1.863   0.517  1.00 15.00      B    C  
ATOM   1389  CCV DRG B   1     -12.967   0.616   0.785  1.00 15.00      B    C  
ATOM   1390  OCW DRG B   1     -12.443  -0.445   1.119  1.00 15.00      B    O  
ATOM   1391  NCP DRG B   1     -14.277   0.780   0.629  1.00 15.00      B    N  
ATOM   1392  HCP DRG B   1     -14.938   0.043   0.772  1.00 15.00      B    H  
ATOM   1393  CCQ DRG B   1     -14.863   2.067   0.227  1.00 15.00      B    C  
ATOM   1394  CCR DRG B   1     -15.210   2.883   1.474  1.00 15.00      B    C  
ATOM   1395  OCS DRG B   1     -14.433   3.731   1.911  1.00 15.00      B    O  
ATOM   1396  NCB DRG B   1     -16.387   2.600   2.025  1.00 15.00      B    N  
ATOM   1397  HCB DRG B   1     -16.730   3.064   2.842  1.00 15.00      B    H  
ATOM   1398  CCA DRG B   1     -17.284   1.577   1.470  1.00 15.00      B    C  
ATOM   1399  CBZ DRG B   1     -17.982   0.834   2.611  1.00 15.00      B    C  
ATOM   1400  CBY DRG B   1     -16.964   0.154   3.528  1.00 15.00      B    C  
ATOM   1401  CBX DRG B   1     -16.111  -0.850   2.751  1.00 15.00      B    C  
ATOM   1402  CBW DRG B   1     -16.973  -1.961   2.148  1.00 15.00      B    C  
ATOM   1403  CCC DRG B   1     -16.098  -2.891   1.308  1.00 15.00      B    C  
ATOM   1404  OCD DRG B   1     -16.521  -3.979   0.921  1.00 15.00      B    O  
ATOM   1405  NCE DRG B   1     -14.877  -2.435   1.043  1.00 15.00      B    N  
ATOM   1406  HCE DRG B   1     -14.542  -1.550   1.367  1.00 15.00      B    H  
ATOM   1407  CCF DRG B   1     -13.916  -3.207   0.243  1.00 15.00      B    C  
ATOM   1408  CCG DRG B   1     -13.535  -4.486   0.992  1.00 15.00      B    C  
ATOM   1409  CCH DRG B   1     -14.556  -3.568  -1.099  1.00 15.00      B    C  
ATOM   1410  OCI DRG B   1     -14.400  -2.851  -2.086  1.00 15.00      B    O  
ATOM   1411  NCJ DRG B   1     -15.279  -4.684  -1.094  1.00 15.00      B    N  
ATOM   1412  HCJ DRG B   1     -15.398  -5.251  -0.279  1.00 15.00      B    H  
ATOM   1413  CCL DRG B   1     -15.967  -5.178  -2.296  1.00 15.00      B    C  
ATOM   1414  CCK DRG B   1     -16.584  -4.004  -3.058  1.00 15.00      B    C  
ATOM   1415  CCM DRG B   1     -14.967  -5.907  -3.196  1.00 15.00      B    C  
ATOM   1416  OCN DRG B   1     -14.045  -6.532  -2.629  1.00 15.00      B    O  
ATOM   1417  OCO DRG B   1     -15.149  -5.825  -4.431  1.00 15.00      B    O  
ATOM   1418  NBV DRG B   1     -17.617  -2.726   3.225  1.00 15.00      B    N  
ATOM   1419  HBV DRG B   1     -17.250  -2.555   4.139  1.00 15.00      B    H  
ATOM   1420  CBQ DRG B   1     -18.615  -3.575   2.997  1.00 15.00      B    C  
ATOM   1421  OBR DRG B   1     -19.170  -4.231   3.877  1.00 15.00      B    O  
ATOM   1422  CBP DRG B   1     -19.046  -3.703   1.535  1.00 15.00      B    C  
ATOM   1423  CBO DRG B   1     -20.570  -3.744   1.417  1.00 15.00      B    C  
ATOM   1424  CBN DRG B   1     -21.013  -3.847  -0.044  1.00 15.00      B    C  
ATOM   1425  CBS DRG B   1     -22.541  -3.804  -0.120  1.00 15.00      B    C  
ATOM   1426  OBT DRG B   1     -23.231  -3.943   0.889  1.00 15.00      B    O  
ATOM   1427  NBU DRG B   1     -23.037  -3.608  -1.339  1.00 15.00      B    N  
ATOM   1428  HBU DRG B   1     -22.420  -3.503  -2.119  1.00 15.00      B    H  
ATOM   1429  H98 DRG B   1     -24.027  -3.567  -1.475  1.00 15.00      B    H  
ATOM   1430  NBM DRG B   1     -20.535  -5.109  -0.627  1.00 15.00      B    N  
ATOM   1431  HBM DRG B   1     -20.058  -5.014  -1.501  1.00 15.00      B    H  
ATOM   1432  C   DRG B   1     -20.726  -6.284  -0.033  1.00 15.00      B    C  
ATOM   1433  O   DRG B   1     -21.303  -6.425   1.044  1.00 15.00      B    O  
ATOM   1434 CA   DRG B   1     -20.167  -7.489  -0.791  1.00 15.00      B   CA  
ATOM   1435  CB  DRG B   1     -18.806  -7.131  -1.390  1.00 15.00      B    C  
ATOM   1436  N   DRG B   1     -21.102  -7.849  -1.868  1.00 15.00      B    N  
ATOM   1437  H2  DRG B   1     -21.799  -7.160  -2.063  1.00 15.00      B    H  
ATOM   1438  CBF DRG B   1     -21.021  -8.998  -2.532  1.00 15.00      B    C  
ATOM   1439  OBG DRG B   1     -21.810  -9.303  -3.425  1.00 15.00      B    O  
ATOM   1440  CBD DRG B   1     -19.917  -9.992  -2.168  1.00 15.00      B    C  
ATOM   1441  CBE DRG B   1     -20.312 -10.761  -0.905  1.00 15.00      B    C  
ATOM   1442  OAW DRG B   1     -19.706 -10.917  -3.246  1.00 15.00      B    O  
ATOM   1443  CAV DRG B   1     -18.928 -10.315  -4.292  1.00 15.00      B    C  
ATOM   1444  CAU DRG B   1     -19.694  -9.161  -4.943  1.00 15.00      B    C  
ATOM   1445  NAP DRG B   1     -19.235  -7.885  -4.376  1.00 15.00      B    N  
ATOM   1446  HAP DRG B   1     -18.459  -7.956  -3.748  1.00 15.00      B    H  
ATOM   1447  CAQ DRG B   1     -19.817  -6.730  -4.682  1.00 15.00      B    C  
ATOM   1448  CAS DRG B   1     -19.212  -5.499  -4.004  1.00 15.00      B    C  
ATOM   1449  OAR DRG B   1     -20.772  -6.624  -5.450  1.00 15.00      B    O  
ATOM   1450  CAO DRG B   1     -19.458  -9.153  -6.455  1.00 15.00      B    C  
ATOM   1451  OAT DRG B   1     -20.202 -10.209  -7.068  1.00 15.00      B    O  
ATOM   1452  HAF DRG B   1     -21.177 -10.081  -6.883  1.00 15.00      B    H  
ATOM   1453  OBA DRG B   1     -18.057  -9.322  -6.721  1.00 15.00      B    O  
ATOM   1454  CAZ DRG B   1     -17.617 -10.640  -6.359  1.00 15.00      B    C  
ATOM   1455  CBB DRG B   1     -17.467 -11.505  -7.612  1.00 15.00      B    C  
ATOM   1456  OBC DRG B   1     -18.724 -11.599  -8.287  1.00 15.00      B    O  
ATOM   1457  HAG DRG B   1     -18.998 -10.693  -8.610  1.00 15.00      B    H  
ATOM   1458  CAX DRG B   1     -18.588 -11.304  -5.395  1.00 15.00      B    C  
ATOM   1459  O1  DRG B   1     -17.990 -12.498  -4.869  1.00 15.00      B    O  
ATOM   1460  C1  DRG B   1     -18.951 -13.259  -4.122  1.00 15.00      B    C  
ATOM   1461  O5  DRG B   1     -18.238 -14.244  -3.357  1.00 15.00      B    O  
ATOM   1462  C5  DRG B   1     -19.020 -15.409  -3.044  1.00 15.00      B    C  
ATOM   1463  C6  DRG B   1     -18.858 -16.457  -4.148  1.00 15.00      B    C  
ATOM   1464  O6  DRG B   1     -17.481 -16.825  -4.259  1.00 15.00      B    O  
ATOM   1465  HAH DRG B   1     -16.939 -16.021  -4.505  1.00 15.00      B    H  
ATOM   1466  C4  DRG B   1     -20.498 -15.045  -2.891  1.00 15.00      B    C  
ATOM   1467  O4  DRG B   1     -20.625 -13.970  -1.956  1.00 15.00      B    O  
ATOM   1468  HAI DRG B   1     -20.254 -14.252  -1.071  1.00 15.00      B    H  
ATOM   1469  C3  DRG B   1     -21.063 -14.609  -4.244  1.00 15.00      B    C  
ATOM   1470  O3  DRG B   1     -21.549 -15.753  -4.951  1.00 15.00      B    O  
ATOM   1471  HAJ DRG B   1     -21.880 -15.472  -5.852  1.00 15.00      B    H  
ATOM   1472  C2  DRG B   1     -19.959 -13.931  -5.057  1.00 15.00      B    C  
ATOM   1473  N2  DRG B   1     -20.565 -12.977  -5.997  1.00 15.00      B    N  
ATOM   1474  H22 DRG B   1     -20.617 -12.033  -5.670  1.00 15.00      B    H  
ATOM   1475  C7  DRG B   1     -21.014 -13.358  -7.189  1.00 15.00      B    C  
ATOM   1476  C8  DRG B   1     -21.628 -12.243  -8.039  1.00 15.00      B    C  
ATOM   1477  O7  DRG B   1     -20.963 -14.515  -7.605  1.00 15.00      B    O  
END
