# Supplementary material for: Staphylococcus aureus sacculus mediates activities of M23 hydrolases
Source: Nat Commun. 2023 Oct 23;14:6706. doi: 10.1038/s41467-023-42506-w (PMC10593780; doi:10.1038/s41467-023-42506-w)
Supplement: Supplementary file 4 — Supplementary Datasets [file 41467_2023_42506_MOESM4_ESM.zip › NCOMMS-23-16038C_SupplementaryDataset/Supplementary_dataset_2_LytMCD_substrate_1st_best_structure.pdb]

ATOM      1  N   ALA A   0     -19.659  11.325  -7.456  1.00 15.00      A    N  
ATOM      2  CA  ALA A   0     -18.484  11.959  -8.042  1.00 15.00      A    C  
ATOM      3  C   ALA A   0     -17.338  12.031  -7.039  1.00 15.00      A    C  
ATOM      4  O   ALA A   0     -17.561  12.104  -5.830  1.00 15.00      A    O  
ATOM      5  CB  ALA A   0     -18.832  13.348  -8.552  1.00 15.00      A    C  
ATOM      6  HN  ALA A   0     -19.861  10.393  -7.678  1.00 15.00      A    H  
ATOM      7  N   HIS A   1     -16.110  12.007  -7.550  1.00 15.00      A    N  
ATOM      8  CA  HIS A   1     -14.927  12.075  -6.700  1.00 15.00      A    C  
ATOM      9  C   HIS A   1     -14.498  13.523  -6.489  1.00 15.00      A    C  
ATOM     10  O   HIS A   1     -14.074  14.199  -7.427  1.00 15.00      A    O  
ATOM     11  CB  HIS A   1     -13.774  11.263  -7.303  1.00 15.00      A    C  
ATOM     12  CG  HIS A   1     -13.939   9.774  -7.197  1.00 15.00      A    C  
ATOM     13  CD2 HIS A   1     -15.063   9.037  -7.000  1.00 15.00      A    C  
ATOM     14  ND1 HIS A   1     -12.861   8.928  -7.309  1.00 15.00      A    N  
ATOM     15  CE1 HIS A   1     -13.343   7.706  -7.179  1.00 15.00      A    C  
ATOM     16  NE2 HIS A   1     -14.671   7.724  -6.991  1.00 15.00      A    N  
ATOM     17  HN  HIS A   1     -15.997  11.943  -8.521  1.00 15.00      A    H  
ATOM     18  HE2 HIS A   1     -15.253   6.944  -6.871  1.00 15.00      A    H  
ATOM     19  N   ALA A   2     -14.622  13.996  -5.252  1.00 15.00      A    N  
ATOM     20  CA  ALA A   2     -14.250  15.367  -4.912  1.00 15.00      A    C  
ATOM     21  C   ALA A   2     -12.820  15.430  -4.386  1.00 15.00      A    C  
ATOM     22  O   ALA A   2     -12.307  16.504  -4.069  1.00 15.00      A    O  
ATOM     23  CB  ALA A   2     -15.220  15.937  -3.888  1.00 15.00      A    C  
ATOM     24  HN  ALA A   2     -14.970  13.408  -4.549  1.00 15.00      A    H  
ATOM     25  N   LYS A   3     -12.185  14.267  -4.300  1.00 15.00      A    N  
ATOM     26  CA  LYS A   3     -10.819  14.167  -3.815  1.00 15.00      A    C  
ATOM     27  C   LYS A   3      -9.984  13.316  -4.764  1.00 15.00      A    C  
ATOM     28  O   LYS A   3     -10.463  12.315  -5.298  1.00 15.00      A    O  
ATOM     29  CB  LYS A   3     -10.811  13.546  -2.416  1.00 15.00      A    C  
ATOM     30  CG  LYS A   3      -9.438  13.449  -1.774  1.00 15.00      A    C  
ATOM     31  CD  LYS A   3      -9.260  12.115  -1.069  1.00 15.00      A    C  
ATOM     32  CE  LYS A   3      -8.201  12.202   0.015  1.00 15.00      A    C  
ATOM     33  NZ  LYS A   3      -8.610  13.125   1.108  1.00 15.00      A    N1+
ATOM     34  HN  LYS A   3     -12.651  13.450  -4.574  1.00 15.00      A    H  
ATOM     35  HZ1 LYS A   3      -7.845  13.214   1.807  1.00 15.00      A    H  
ATOM     36  HZ2 LYS A   3      -9.460  12.760   1.585  1.00 15.00      A    H  
ATOM     37  HZ3 LYS A   3      -8.822  14.066   0.719  1.00 15.00      A    H  
ATOM     38  N   ASP A   4      -8.739  13.721  -4.973  1.00 15.00      A    N  
ATOM     39  CA  ASP A   4      -7.836  12.995  -5.855  1.00 15.00      A    C  
ATOM     40  C   ASP A   4      -6.874  12.119  -5.058  1.00 15.00      A    C  
ATOM     41  O   ASP A   4      -7.058  11.903  -3.859  1.00 15.00      A    O  
ATOM     42  CB  ASP A   4      -7.061  13.966  -6.755  1.00 15.00      A    C  
ATOM     43  CG  ASP A   4      -6.597  15.218  -6.029  1.00 15.00      A    C  
ATOM     44  OD1 ASP A   4      -6.151  15.106  -4.868  1.00 15.00      A    O  
ATOM     45  OD2 ASP A   4      -6.679  16.312  -6.627  1.00 15.00      A    O1-
ATOM     46  HN  ASP A   4      -8.416  14.529  -4.521  1.00 15.00      A    H  
ATOM     47  N   ALA A   5      -5.850  11.615  -5.734  1.00 15.00      A    N  
ATOM     48  CA  ALA A   5      -4.852  10.772  -5.092  1.00 15.00      A    C  
ATOM     49  C   ALA A   5      -3.541  11.530  -4.935  1.00 15.00      A    C  
ATOM     50  O   ALA A   5      -2.481  10.922  -4.803  1.00 15.00      A    O  
ATOM     51  CB  ALA A   5      -4.637   9.503  -5.901  1.00 15.00      A    C  
ATOM     52  HN  ALA A   5      -5.761  11.818  -6.688  1.00 15.00      A    H  
ATOM     53  N   SER A   6      -3.629  12.863  -4.929  1.00 15.00      A    N  
ATOM     54  CA  SER A   6      -2.452  13.723  -4.802  1.00 15.00      A    C  
ATOM     55  C   SER A   6      -1.744  13.528  -3.466  1.00 15.00      A    C  
ATOM     56  O   SER A   6      -0.556  13.806  -3.345  1.00 15.00      A    O  
ATOM     57  CB  SER A   6      -2.833  15.195  -4.978  1.00 15.00      A    C  
ATOM     58  OG  SER A   6      -3.472  15.702  -3.818  1.00 15.00      A    O  
ATOM     59  HN  SER A   6      -4.514  13.280  -5.009  1.00 15.00      A    H  
ATOM     60  HG  SER A   6      -2.811  16.058  -3.218  1.00 15.00      A    H  
ATOM     61  N   TRP A   7      -2.479  13.046  -2.470  1.00 15.00      A    N  
ATOM     62  CA  TRP A   7      -1.921  12.818  -1.141  1.00 15.00      A    C  
ATOM     63  C   TRP A   7      -0.864  11.708  -1.148  1.00 15.00      A    C  
ATOM     64  O   TRP A   7      -0.030  11.628  -0.246  1.00 15.00      A    O  
ATOM     65  CB  TRP A   7      -3.041  12.487  -0.146  1.00 15.00      A    C  
ATOM     66  CG  TRP A   7      -3.734  11.185  -0.421  1.00 15.00      A    C  
ATOM     67  CD1 TRP A   7      -4.816  10.981  -1.230  1.00 15.00      A    C  
ATOM     68  CD2 TRP A   7      -3.389   9.904   0.116  1.00 15.00      A    C  
ATOM     69  CE2 TRP A   7      -4.298   8.969  -0.412  1.00 15.00      A    C  
ATOM     70  CE3 TRP A   7      -2.395   9.458   0.992  1.00 15.00      A    C  
ATOM     71  NE1 TRP A   7      -5.161   9.651  -1.232  1.00 15.00      A    N  
ATOM     72  CZ2 TRP A   7      -4.242   7.615  -0.094  1.00 15.00      A    C  
ATOM     73  CZ3 TRP A   7      -2.341   8.115   1.307  1.00 15.00      A    C  
ATOM     74  CH2 TRP A   7      -3.258   7.209   0.765  1.00 15.00      A    C  
ATOM     75  HN  TRP A   7      -3.423  12.839  -2.632  1.00 15.00      A    H  
ATOM     76  HE1 TRP A   7      -5.902   9.255  -1.737  1.00 15.00      A    H  
ATOM     77  N   LEU A   8      -0.905  10.860  -2.175  1.00 15.00      A    N  
ATOM     78  CA  LEU A   8       0.034   9.750  -2.296  1.00 15.00      A    C  
ATOM     79  C   LEU A   8       0.916   9.892  -3.536  1.00 15.00      A    C  
ATOM     80  O   LEU A   8       2.088   9.519  -3.517  1.00 15.00      A    O  
ATOM     81  CB  LEU A   8      -0.739   8.428  -2.360  1.00 15.00      A    C  
ATOM     82  CG  LEU A   8       0.094   7.149  -2.465  1.00 15.00      A    C  
ATOM     83  CD1 LEU A   8       0.720   6.800  -1.123  1.00 15.00      A    C  
ATOM     84  CD2 LEU A   8      -0.755   5.998  -2.980  1.00 15.00      A    C  
ATOM     85  HN  LEU A   8      -1.585  10.985  -2.869  1.00 15.00      A    H  
ATOM     86  N   THR A   9       0.347  10.442  -4.607  1.00 15.00      A    N  
ATOM     87  CA  THR A   9       1.072  10.612  -5.866  1.00 15.00      A    C  
ATOM     88  C   THR A   9       2.073  11.770  -5.836  1.00 15.00      A    C  
ATOM     89  O   THR A   9       2.993  11.814  -6.652  1.00 15.00      A    O  
ATOM     90  CB  THR A   9       0.121  10.779  -7.068  1.00 15.00      A    C  
ATOM     91  CG2 THR A   9      -0.710   9.521  -7.275  1.00 15.00      A    C  
ATOM     92  OG1 THR A   9      -0.751  11.895  -6.848  1.00 15.00      A    O  
ATOM     93  HN  THR A   9      -0.586  10.741  -4.551  1.00 15.00      A    H  
ATOM     94  HG1 THR A   9      -0.259  12.711  -6.957  1.00 15.00      A    H  
ATOM     95  N   SER A  10       1.896  12.705  -4.902  1.00 15.00      A    N  
ATOM     96  CA  SER A  10       2.808  13.845  -4.793  1.00 15.00      A    C  
ATOM     97  C   SER A  10       4.020  13.501  -3.933  1.00 15.00      A    C  
ATOM     98  O   SER A  10       4.915  14.325  -3.742  1.00 15.00      A    O  
ATOM     99  CB  SER A  10       2.094  15.078  -4.231  1.00 15.00      A    C  
ATOM    100  OG  SER A  10       1.895  14.962  -2.832  1.00 15.00      A    O  
ATOM    101  HN  SER A  10       1.145  12.627  -4.278  1.00 15.00      A    H  
ATOM    102  HG  SER A  10       1.074  14.492  -2.663  1.00 15.00      A    H  
ATOM    103  N   ARG A  11       4.039  12.276  -3.415  1.00 15.00      A    N  
ATOM    104  CA  ARG A  11       5.137  11.815  -2.579  1.00 15.00      A    C  
ATOM    105  C   ARG A  11       6.280  11.281  -3.434  1.00 15.00      A    C  
ATOM    106  O   ARG A  11       6.082  10.908  -4.591  1.00 15.00      A    O  
ATOM    107  CB  ARG A  11       4.653  10.728  -1.617  1.00 15.00      A    C  
ATOM    108  CG  ARG A  11       3.565  11.182  -0.657  1.00 15.00      A    C  
ATOM    109  CD  ARG A  11       4.056  12.297   0.252  1.00 15.00      A    C  
ATOM    110  NE  ARG A  11       3.071  12.644   1.273  1.00 15.00      A    N  
ATOM    111  CZ  ARG A  11       3.260  13.583   2.197  1.00 15.00      A    C  
ATOM    112  NH1 ARG A  11       4.394  14.271   2.230  1.00 15.00      A    N1+
ATOM    113  NH2 ARG A  11       2.314  13.831   3.093  1.00 15.00      A    N  
ATOM    114  HN  ARG A  11       3.296  11.667  -3.604  1.00 15.00      A    H  
ATOM    115  HE  ARG A  11       2.224  12.150   1.270  1.00 15.00      A    H  
ATOM    116 HH11 ARG A  11       5.141  14.077   1.532  1.00 15.00      A    H  
ATOM    117 HH12 ARG A  11       4.538  15.004   2.954  1.00 15.00      A    H  
ATOM    118 HH21 ARG A  11       2.461  14.564   3.816  1.00 15.00      A    H  
ATOM    119 HH22 ARG A  11       1.425  13.291   3.074  1.00 15.00      A    H  
ATOM    120  N   LYS A  12       7.475  11.252  -2.857  1.00 15.00      A    N  
ATOM    121  CA  LYS A  12       8.653  10.761  -3.559  1.00 15.00      A    C  
ATOM    122  C   LYS A  12       8.653   9.235  -3.598  1.00 15.00      A    C  
ATOM    123  O   LYS A  12       8.550   8.581  -2.563  1.00 15.00      A    O  
ATOM    124  CB  LYS A  12       9.922  11.275  -2.875  1.00 15.00      A    C  
ATOM    125  CG  LYS A  12      11.220  10.832  -3.533  1.00 15.00      A    C  
ATOM    126  CD  LYS A  12      12.427  11.261  -2.713  1.00 15.00      A    C  
ATOM    127  CE  LYS A  12      12.392  10.652  -1.320  1.00 15.00      A    C  
ATOM    128  NZ  LYS A  12      13.530  11.115  -0.481  1.00 15.00      A    N1+
ATOM    129  HN  LYS A  12       7.567  11.568  -1.934  1.00 15.00      A    H  
ATOM    130  HZ1 LYS A  12      13.470  12.142  -0.331  1.00 15.00      A    H  
ATOM    131  HZ2 LYS A  12      14.432  10.895  -0.950  1.00 15.00      A    H  
ATOM    132  HZ3 LYS A  12      13.509  10.638   0.444  1.00 15.00      A    H  
ATOM    133  N   GLN A  13       8.761   8.675  -4.797  1.00 15.00      A    N  
ATOM    134  CA  GLN A  13       8.768   7.226  -4.961  1.00 15.00      A    C  
ATOM    135  C   GLN A  13      10.134   6.637  -4.622  1.00 15.00      A    C  
ATOM    136  O   GLN A  13      11.155   7.053  -5.171  1.00 15.00      A    O  
ATOM    137  CB  GLN A  13       8.357   6.844  -6.384  1.00 15.00      A    C  
ATOM    138  CG  GLN A  13       8.143   5.352  -6.589  1.00 15.00      A    C  
ATOM    139  CD  GLN A  13       7.600   5.019  -7.966  1.00 15.00      A    C  
ATOM    140  NE2 GLN A  13       6.814   5.929  -8.532  1.00 15.00      A    N  
ATOM    141  OE1 GLN A  13       7.880   3.954  -8.514  1.00 15.00      A    O  
ATOM    142  HN  GLN A  13       8.840   9.247  -5.589  1.00 15.00      A    H  
ATOM    143 HE21 GLN A  13       6.630   6.754  -8.036  1.00 15.00      A    H  
ATOM    144 HE22 GLN A  13       6.450   5.737  -9.421  1.00 15.00      A    H  
ATOM    145  N   LEU A  14      10.141   5.670  -3.708  1.00 15.00      A    N  
ATOM    146  CA  LEU A  14      11.377   5.020  -3.289  1.00 15.00      A    C  
ATOM    147  C   LEU A  14      11.689   3.820  -4.180  1.00 15.00      A    C  
ATOM    148  O   LEU A  14      12.519   3.907  -5.085  1.00 15.00      A    O  
ATOM    149  CB  LEU A  14      11.283   4.576  -1.825  1.00 15.00      A    C  
ATOM    150  CG  LEU A  14      10.761   5.615  -0.828  1.00 15.00      A    C  
ATOM    151  CD1 LEU A  14      10.725   5.034   0.577  1.00 15.00      A    C  
ATOM    152  CD2 LEU A  14      11.607   6.879  -0.867  1.00 15.00      A    C  
ATOM    153  HN  LEU A  14       9.293   5.387  -3.306  1.00 15.00      A    H  
ATOM    154  N   GLN A  15      11.013   2.705  -3.920  1.00 15.00      A    N  
ATOM    155  CA  GLN A  15      11.212   1.486  -4.695  1.00 15.00      A    C  
ATOM    156  C   GLN A  15      10.102   1.321  -5.732  1.00 15.00      A    C  
ATOM    157  O   GLN A  15       8.919   1.332  -5.391  1.00 15.00      A    O  
ATOM    158  CB  GLN A  15      11.253   0.265  -3.771  1.00 15.00      A    C  
ATOM    159  CG  GLN A  15      12.281   0.355  -2.652  1.00 15.00      A    C  
ATOM    160  CD  GLN A  15      13.709   0.259  -3.152  1.00 15.00      A    C  
ATOM    161  NE2 GLN A  15      14.628   0.903  -2.441  1.00 15.00      A    N  
ATOM    162  OE1 GLN A  15      13.985  -0.388  -4.162  1.00 15.00      A    O  
ATOM    163  HN  GLN A  15      10.363   2.702  -3.186  1.00 15.00      A    H  
ATOM    164 HE21 GLN A  15      14.337   1.396  -1.646  1.00 15.00      A    H  
ATOM    165 HE22 GLN A  15      15.560   0.859  -2.742  1.00 15.00      A    H  
ATOM    166  N   PRO A  16      10.474   1.168  -7.015  1.00 15.00      A    N  
ATOM    167  CA  PRO A  16       9.508   1.009  -8.108  1.00 15.00      A    C  
ATOM    168  C   PRO A  16       8.965  -0.415  -8.218  1.00 15.00      A    C  
ATOM    169  O   PRO A  16       9.546  -1.359  -7.681  1.00 15.00      A    O  
ATOM    170  CB  PRO A  16      10.340   1.353  -9.343  1.00 15.00      A    C  
ATOM    171  CG  PRO A  16      11.723   0.927  -8.986  1.00 15.00      A    C  
ATOM    172  CD  PRO A  16      11.866   1.144  -7.502  1.00 15.00      A    C  
ATOM    173  N   TYR A  17       7.844  -0.555  -8.925  1.00 15.00      A    N  
ATOM    174  CA  TYR A  17       7.208  -1.855  -9.124  1.00 15.00      A    C  
ATOM    175  C   TYR A  17       8.035  -2.739 -10.055  1.00 15.00      A    C  
ATOM    176  O   TYR A  17       8.681  -2.249 -10.983  1.00 15.00      A    O  
ATOM    177  CB  TYR A  17       5.789  -1.672  -9.687  1.00 15.00      A    C  
ATOM    178  CG  TYR A  17       5.118  -2.960 -10.126  1.00 15.00      A    C  
ATOM    179  CD1 TYR A  17       4.491  -3.790  -9.207  1.00 15.00      A    C  
ATOM    180  CD2 TYR A  17       5.118  -3.346 -11.462  1.00 15.00      A    C  
ATOM    181  CE1 TYR A  17       3.885  -4.968  -9.604  1.00 15.00      A    C  
ATOM    182  CE2 TYR A  17       4.514  -4.521 -11.868  1.00 15.00      A    C  
ATOM    183  CZ  TYR A  17       3.899  -5.328 -10.935  1.00 15.00      A    C  
ATOM    184  OH  TYR A  17       3.300  -6.501 -11.335  1.00 15.00      A    O  
ATOM    185  HN  TYR A  17       7.433   0.240  -9.325  1.00 15.00      A    H  
ATOM    186  HH  TYR A  17       3.911  -7.005 -11.878  1.00 15.00      A    H  
ATOM    187  N   GLY A  18       8.012  -4.043  -9.796  1.00 15.00      A    N  
ATOM    188  CA  GLY A  18       8.750  -4.977 -10.621  1.00 15.00      A    C  
ATOM    189  C   GLY A  18      10.002  -5.485  -9.943  1.00 15.00      A    C  
ATOM    190  O   GLY A  18      10.063  -6.642  -9.526  1.00 15.00      A    O  
ATOM    191  HN  GLY A  18       7.490  -4.372  -9.035  1.00 15.00      A    H  
ATOM    192  N   GLN A  19      11.003  -4.619  -9.832  1.00 15.00      A    N  
ATOM    193  CA  GLN A  19      12.264  -4.990  -9.205  1.00 15.00      A    C  
ATOM    194  C   GLN A  19      12.770  -3.898  -8.272  1.00 15.00      A    C  
ATOM    195  O   GLN A  19      12.570  -2.708  -8.524  1.00 15.00      A    O  
ATOM    196  CB  GLN A  19      13.328  -5.275 -10.271  1.00 15.00      A    C  
ATOM    197  CG  GLN A  19      13.115  -6.561 -11.052  1.00 15.00      A    C  
ATOM    198  CD  GLN A  19      14.246  -6.849 -12.019  1.00 15.00      A    C  
ATOM    199  NE2 GLN A  19      14.525  -8.128 -12.237  1.00 15.00      A    N  
ATOM    200  OE1 GLN A  19      14.866  -5.933 -12.560  1.00 15.00      A    O  
ATOM    201  HN  GLN A  19      10.890  -3.709 -10.178  1.00 15.00      A    H  
ATOM    202 HE21 GLN A  19      13.993  -8.804 -11.768  1.00 15.00      A    H  
ATOM    203 HE22 GLN A  19      15.253  -8.343 -12.857  1.00 15.00      A    H  
ATOM    204  N   TYR A  20      13.422  -4.317  -7.190  1.00 15.00      A    N  
ATOM    205  CA  TYR A  20      13.997  -3.381  -6.231  1.00 15.00      A    C  
ATOM    206  C   TYR A  20      15.287  -2.802  -6.808  1.00 15.00      A    C  
ATOM    207  O   TYR A  20      15.803  -3.308  -7.807  1.00 15.00      A    O  
ATOM    208  CB  TYR A  20      14.317  -4.096  -4.912  1.00 15.00      A    C  
ATOM    209  CG  TYR A  20      13.125  -4.408  -4.031  1.00 15.00      A    C  
ATOM    210  CD1 TYR A  20      12.588  -3.445  -3.186  1.00 15.00      A    C  
ATOM    211  CD2 TYR A  20      12.552  -5.675  -4.024  1.00 15.00      A    C  
ATOM    212  CE1 TYR A  20      11.517  -3.732  -2.360  1.00 15.00      A    C  
ATOM    213  CE2 TYR A  20      11.478  -5.969  -3.205  1.00 15.00      A    C  
ATOM    214  CZ  TYR A  20      10.966  -4.996  -2.374  1.00 15.00      A    C  
ATOM    215  OH  TYR A  20       9.901  -5.288  -1.552  1.00 15.00      A    O  
ATOM    216  HN  TYR A  20      13.518  -5.279  -7.034  1.00 15.00      A    H  
ATOM    217  HH  TYR A  20       9.290  -4.546  -1.542  1.00 15.00      A    H  
ATOM    218  N   HIS A  21      15.804  -1.747  -6.186  1.00 15.00      A    N  
ATOM    219  CA  HIS A  21      17.041  -1.123  -6.651  1.00 15.00      A    C  
ATOM    220  C   HIS A  21      18.246  -2.022  -6.387  1.00 15.00      A    C  
ATOM    221  O   HIS A  21      18.711  -2.138  -5.252  1.00 15.00      A    O  
ATOM    222  CB  HIS A  21      17.244   0.248  -6.001  1.00 15.00      A    C  
ATOM    223  CG  HIS A  21      16.316   1.305  -6.515  1.00 15.00      A    C  
ATOM    224  CD2 HIS A  21      15.468   2.112  -5.832  1.00 15.00      A    C  
ATOM    225  ND1 HIS A  21      16.227   1.587  -7.857  1.00 15.00      A    N  
ATOM    226  CE1 HIS A  21      15.334   2.552  -7.965  1.00 15.00      A    C  
ATOM    227  NE2 HIS A  21      14.848   2.901  -6.765  1.00 15.00      A    N  
ATOM    228  HN  HIS A  21      15.345  -1.378  -5.402  1.00 15.00      A    H  
ATOM    229  HE2 HIS A  21      14.174   3.591  -6.587  1.00 15.00      A    H  
ATOM    230  N   GLY A  22      18.742  -2.658  -7.447  1.00 15.00      A    N  
ATOM    231  CA  GLY A  22      19.882  -3.548  -7.319  1.00 15.00      A    C  
ATOM    232  C   GLY A  22      19.500  -5.002  -7.524  1.00 15.00      A    C  
ATOM    233  O   GLY A  22      20.362  -5.882  -7.530  1.00 15.00      A    O  
ATOM    234  HN  GLY A  22      18.329  -2.522  -8.325  1.00 15.00      A    H  
ATOM    235  N   GLY A  23      18.204  -5.251  -7.697  1.00 15.00      A    N  
ATOM    236  CA  GLY A  23      17.721  -6.605  -7.897  1.00 15.00      A    C  
ATOM    237  C   GLY A  23      16.688  -7.004  -6.860  1.00 15.00      A    C  
ATOM    238  O   GLY A  23      16.690  -6.486  -5.743  1.00 15.00      A    O  
ATOM    239  HN  GLY A  23      17.568  -4.505  -7.688  1.00 15.00      A    H  
ATOM    240  N   GLY A  24      15.801  -7.923  -7.232  1.00 15.00      A    N  
ATOM    241  CA  GLY A  24      14.770  -8.376  -6.314  1.00 15.00      A    C  
ATOM    242  C   GLY A  24      13.400  -8.411  -6.957  1.00 15.00      A    C  
ATOM    243  O   GLY A  24      13.191  -7.821  -8.015  1.00 15.00      A    O  
ATOM    244  HN  GLY A  24      15.845  -8.294  -8.137  1.00 15.00      A    H  
ATOM    245  N   ALA A  25      12.465  -9.108  -6.319  1.00 15.00      A    N  
ATOM    246  CA  ALA A  25      11.105  -9.219  -6.835  1.00 15.00      A    C  
ATOM    247  C   ALA A  25      10.133  -8.347  -6.042  1.00 15.00      A    C  
ATOM    248  O   ALA A  25       9.745  -8.691  -4.925  1.00 15.00      A    O  
ATOM    249  CB  ALA A  25      10.648 -10.671  -6.826  1.00 15.00      A    C  
ATOM    250  HN  ALA A  25      12.695  -9.563  -5.483  1.00 15.00      A    H  
ATOM    251  N   HIS A  26       9.742  -7.220  -6.633  1.00 15.00      A    N  
ATOM    252  CA  HIS A  26       8.812  -6.296  -5.992  1.00 15.00      A    C  
ATOM    253  C   HIS A  26       7.413  -6.467  -6.579  1.00 15.00      A    C  
ATOM    254  O   HIS A  26       7.228  -6.386  -7.793  1.00 15.00      A    O  
ATOM    255  CB  HIS A  26       9.293  -4.849  -6.170  1.00 15.00      A    C  
ATOM    256  CG  HIS A  26       8.813  -3.904  -5.116  1.00 15.00      A    C  
ATOM    257  CD2 HIS A  26       8.000  -4.123  -4.051  1.00 15.00      A    C  
ATOM    258  ND1 HIS A  26       9.152  -2.567  -5.071  1.00 15.00      A    N  
ATOM    259  CE1 HIS A  26       8.551  -2.030  -4.001  1.00 15.00      A    C  
ATOM    260  NE2 HIS A  26       7.841  -2.933  -3.350  1.00 15.00      A    N  
ATOM    261  HN  HIS A  26      10.085  -7.007  -7.525  1.00 15.00      A    H  
ATOM    262  HD1 HIS A  26       9.735  -2.095  -5.708  1.00 15.00      A    H  
ATOM    263  N   TYR A  27       6.432  -6.701  -5.712  1.00 15.00      A    N  
ATOM    264  CA  TYR A  27       5.055  -6.895  -6.152  1.00 15.00      A    C  
ATOM    265  C   TYR A  27       4.192  -5.652  -5.937  1.00 15.00      A    C  
ATOM    266  O   TYR A  27       2.973  -5.699  -6.106  1.00 15.00      A    O  
ATOM    267  CB  TYR A  27       4.440  -8.104  -5.443  1.00 15.00      A    C  
ATOM    268  CG  TYR A  27       5.144  -9.409  -5.744  1.00 15.00      A    C  
ATOM    269  CD1 TYR A  27       4.870 -10.110  -6.910  1.00 15.00      A    C  
ATOM    270  CD2 TYR A  27       6.085  -9.934  -4.868  1.00 15.00      A    C  
ATOM    271  CE1 TYR A  27       5.512 -11.298  -7.195  1.00 15.00      A    C  
ATOM    272  CE2 TYR A  27       6.732 -11.122  -5.145  1.00 15.00      A    C  
ATOM    273  CZ  TYR A  27       6.442 -11.800  -6.310  1.00 15.00      A    C  
ATOM    274  OH  TYR A  27       7.083 -12.984  -6.592  1.00 15.00      A    O  
ATOM    275  HN  TYR A  27       6.639  -6.750  -4.754  1.00 15.00      A    H  
ATOM    276  HH  TYR A  27       7.377 -12.982  -7.507  1.00 15.00      A    H  
ATOM    277  N   GLY A  28       4.825  -4.540  -5.577  1.00 15.00      A    N  
ATOM    278  CA  GLY A  28       4.083  -3.312  -5.349  1.00 15.00      A    C  
ATOM    279  C   GLY A  28       4.922  -2.066  -5.553  1.00 15.00      A    C  
ATOM    280  O   GLY A  28       6.029  -2.134  -6.085  1.00 15.00      A    O  
ATOM    281  HN  GLY A  28       5.799  -4.553  -5.466  1.00 15.00      A    H  
ATOM    282  N   VAL A  29       4.382  -0.923  -5.137  1.00 15.00      A    N  
ATOM    283  CA  VAL A  29       5.078   0.351  -5.262  1.00 15.00      A    C  
ATOM    284  C   VAL A  29       5.263   1.001  -3.887  1.00 15.00      A    C  
ATOM    285  O   VAL A  29       4.345   1.014  -3.060  1.00 15.00      A    O  
ATOM    286  CB  VAL A  29       4.339   1.315  -6.229  1.00 15.00      A    C  
ATOM    287  CG1 VAL A  29       2.915   1.592  -5.761  1.00 15.00      A    C  
ATOM    288  CG2 VAL A  29       5.111   2.610  -6.427  1.00 15.00      A    C  
ATOM    289  HN  VAL A  29       3.487  -0.938  -4.739  1.00 15.00      A    H  
ATOM    290  N   ASP A  30       6.462   1.527  -3.638  1.00 15.00      A    N  
ATOM    291  CA  ASP A  30       6.763   2.169  -2.360  1.00 15.00      A    C  
ATOM    292  C   ASP A  30       6.731   3.683  -2.470  1.00 15.00      A    C  
ATOM    293  O   ASP A  30       7.437   4.269  -3.291  1.00 15.00      A    O  
ATOM    294  CB  ASP A  30       8.115   1.705  -1.824  1.00 15.00      A    C  
ATOM    295  CG  ASP A  30       8.102   0.261  -1.374  1.00 15.00      A    C  
ATOM    296  OD1 ASP A  30       7.002  -0.303  -1.192  1.00 15.00      A    O  
ATOM    297  OD2 ASP A  30       9.193  -0.306  -1.203  1.00 15.00      A    O1-
ATOM    298  HN  ASP A  30       7.156   1.488  -4.329  1.00 15.00      A    H  
ATOM    299  N   TYR A  31       5.899   4.308  -1.640  1.00 15.00      A    N  
ATOM    300  CA  TYR A  31       5.773   5.763  -1.625  1.00 15.00      A    C  
ATOM    301  C   TYR A  31       6.227   6.323  -0.284  1.00 15.00      A    C  
ATOM    302  O   TYR A  31       5.714   5.920   0.758  1.00 15.00      A    O  
ATOM    303  CB  TYR A  31       4.319   6.173  -1.869  1.00 15.00      A    C  
ATOM    304  CG  TYR A  31       3.954   6.365  -3.325  1.00 15.00      A    C  
ATOM    305  CD1 TYR A  31       4.441   7.446  -4.047  1.00 15.00      A    C  
ATOM    306  CD2 TYR A  31       3.108   5.473  -3.972  1.00 15.00      A    C  
ATOM    307  CE1 TYR A  31       4.097   7.635  -5.372  1.00 15.00      A    C  
ATOM    308  CE2 TYR A  31       2.760   5.652  -5.298  1.00 15.00      A    C  
ATOM    309  CZ  TYR A  31       3.257   6.735  -5.993  1.00 15.00      A    C  
ATOM    310  OH  TYR A  31       2.910   6.921  -7.311  1.00 15.00      A    O  
ATOM    311  HN  TYR A  31       5.347   3.776  -1.027  1.00 15.00      A    H  
ATOM    312  HH  TYR A  31       1.956   6.867  -7.401  1.00 15.00      A    H  
ATOM    313  N   ALA A  32       7.187   7.250  -0.316  1.00 15.00      A    N  
ATOM    314  CA  ALA A  32       7.705   7.866   0.906  1.00 15.00      A    C  
ATOM    315  C   ALA A  32       6.604   8.602   1.654  1.00 15.00      A    C  
ATOM    316  O   ALA A  32       5.914   9.445   1.086  1.00 15.00      A    O  
ATOM    317  CB  ALA A  32       8.850   8.815   0.588  1.00 15.00      A    C  
ATOM    318  HN  ALA A  32       7.558   7.523  -1.184  1.00 15.00      A    H  
ATOM    319  N   MET A  33       6.444   8.282   2.933  1.00 15.00      A    N  
ATOM    320  CA  MET A  33       5.408   8.904   3.743  1.00 15.00      A    C  
ATOM    321  C   MET A  33       5.878   9.129   5.177  1.00 15.00      A    C  
ATOM    322  O   MET A  33       6.314   8.191   5.844  1.00 15.00      A    O  
ATOM    323  CB  MET A  33       4.156   8.021   3.739  1.00 15.00      A    C  
ATOM    324  CG  MET A  33       2.903   8.705   4.258  1.00 15.00      A    C  
ATOM    325  SD  MET A  33       2.264   9.947   3.119  1.00 15.00      A    S  
ATOM    326  CE  MET A  33       1.736   8.913   1.756  1.00 15.00      A    C  
ATOM    327  HN  MET A  33       7.037   7.615   3.341  1.00 15.00      A    H  
ATOM    328  N   PRO A  34       5.803  10.385   5.662  1.00 15.00      A    N  
ATOM    329  CA  PRO A  34       6.197  10.733   7.037  1.00 15.00      A    C  
ATOM    330  C   PRO A  34       5.387   9.937   8.059  1.00 15.00      A    C  
ATOM    331  O   PRO A  34       4.223   9.621   7.821  1.00 15.00      A    O  
ATOM    332  CB  PRO A  34       5.858  12.226   7.139  1.00 15.00      A    C  
ATOM    333  CG  PRO A  34       5.857  12.709   5.730  1.00 15.00      A    C  
ATOM    334  CD  PRO A  34       5.347  11.564   4.905  1.00 15.00      A    C  
ATOM    335  N   GLU A  35       6.009   9.619   9.192  1.00 15.00      A    N  
ATOM    336  CA  GLU A  35       5.355   8.836  10.242  1.00 15.00      A    C  
ATOM    337  C   GLU A  35       4.066   9.483  10.755  1.00 15.00      A    C  
ATOM    338  O   GLU A  35       4.046  10.667  11.100  1.00 15.00      A    O  
ATOM    339  CB  GLU A  35       6.322   8.574  11.402  1.00 15.00      A    C  
ATOM    340  CG  GLU A  35       5.789   7.610  12.454  1.00 15.00      A    C  
ATOM    341  CD  GLU A  35       6.496   6.266  12.441  1.00 15.00      A    C  
ATOM    342  OE1 GLU A  35       7.030   5.881  11.379  1.00 15.00      A    O  
ATOM    343  OE2 GLU A  35       6.512   5.598  13.495  1.00 15.00      A    O1-
ATOM    344  HN  GLU A  35       6.932   9.917   9.327  1.00 15.00      A    H  
ATOM    345  N   ASN A  36       2.996   8.678  10.784  1.00 15.00      A    N  
ATOM    346  CA  ASN A  36       1.674   9.100  11.264  1.00 15.00      A    C  
ATOM    347  C   ASN A  36       0.890   9.968  10.278  1.00 15.00      A    C  
ATOM    348  O   ASN A  36       0.014  10.735  10.681  1.00 15.00      A    O  
ATOM    349  CB  ASN A  36       1.733   9.727  12.662  1.00 15.00      A    C  
ATOM    350  CG  ASN A  36       1.883   8.687  13.755  1.00 15.00      A    C  
ATOM    351  ND2 ASN A  36       2.658   9.015  14.782  1.00 15.00      A    N  
ATOM    352  OD1 ASN A  36       1.317   7.596  13.675  1.00 15.00      A    O  
ATOM    353  HN  ASN A  36       3.101   7.757  10.465  1.00 15.00      A    H  
ATOM    354 HD21 ASN A  36       3.084   9.897  14.776  1.00 15.00      A    H  
ATOM    355 HD22 ASN A  36       2.774   8.361  15.501  1.00 15.00      A    H  
ATOM    356  N   SER A  37       1.192   9.838   8.988  1.00 15.00      A    N  
ATOM    357  CA  SER A  37       0.481  10.598   7.963  1.00 15.00      A    C  
ATOM    358  C   SER A  37      -0.848   9.921   7.621  1.00 15.00      A    C  
ATOM    359  O   SER A  37      -0.943   8.695   7.609  1.00 15.00      A    O  
ATOM    360  CB  SER A  37       1.336  10.782   6.708  1.00 15.00      A    C  
ATOM    361  OG  SER A  37       2.283  11.823   6.883  1.00 15.00      A    O  
ATOM    362  HN  SER A  37       1.905   9.221   8.721  1.00 15.00      A    H  
ATOM    363  HG  SER A  37       2.248  12.140   7.788  1.00 15.00      A    H  
ATOM    364  N   PRO A  38      -1.890  10.723   7.342  1.00 15.00      A    N  
ATOM    365  CA  PRO A  38      -3.235  10.215   7.024  1.00 15.00      A    C  
ATOM    366  C   PRO A  38      -3.312   9.365   5.752  1.00 15.00      A    C  
ATOM    367  O   PRO A  38      -3.123   9.861   4.640  1.00 15.00      A    O  
ATOM    368  CB  PRO A  38      -4.072  11.489   6.869  1.00 15.00      A    C  
ATOM    369  CG  PRO A  38      -3.083  12.562   6.566  1.00 15.00      A    C  
ATOM    370  CD  PRO A  38      -1.840  12.195   7.321  1.00 15.00      A    C  
ATOM    371  N   VAL A  39      -3.594   8.075   5.937  1.00 15.00      A    N  
ATOM    372  CA  VAL A  39      -3.737   7.137   4.824  1.00 15.00      A    C  
ATOM    373  C   VAL A  39      -5.221   6.981   4.487  1.00 15.00      A    C  
ATOM    374  O   VAL A  39      -6.025   6.665   5.361  1.00 15.00      A    O  
ATOM    375  CB  VAL A  39      -3.153   5.750   5.181  1.00 15.00      A    C  
ATOM    376  CG1 VAL A  39      -3.204   4.812   3.982  1.00 15.00      A    C  
ATOM    377  CG2 VAL A  39      -1.729   5.879   5.699  1.00 15.00      A    C  
ATOM    378  HN  VAL A  39      -3.704   7.742   6.852  1.00 15.00      A    H  
ATOM    379  N   TYR A  40      -5.583   7.207   3.224  1.00 15.00      A    N  
ATOM    380  CA  TYR A  40      -6.981   7.108   2.801  1.00 15.00      A    C  
ATOM    381  C   TYR A  40      -7.209   5.964   1.814  1.00 15.00      A    C  
ATOM    382  O   TYR A  40      -6.267   5.456   1.205  1.00 15.00      A    O  
ATOM    383  CB  TYR A  40      -7.437   8.420   2.151  1.00 15.00      A    C  
ATOM    384  CG  TYR A  40      -7.109   9.671   2.937  1.00 15.00      A    C  
ATOM    385  CD1 TYR A  40      -7.887  10.063   4.017  1.00 15.00      A    C  
ATOM    386  CD2 TYR A  40      -6.027  10.468   2.587  1.00 15.00      A    C  
ATOM    387  CE1 TYR A  40      -7.598  11.214   4.726  1.00 15.00      A    C  
ATOM    388  CE2 TYR A  40      -5.728  11.618   3.291  1.00 15.00      A    C  
ATOM    389  CZ  TYR A  40      -6.517  11.987   4.359  1.00 15.00      A    C  
ATOM    390  OH  TYR A  40      -6.226  13.134   5.061  1.00 15.00      A    O  
ATOM    391  HN  TYR A  40      -4.898   7.443   2.564  1.00 15.00      A    H  
ATOM    392  HH  TYR A  40      -5.892  13.803   4.459  1.00 15.00      A    H  
ATOM    393  N   SER A  41      -8.475   5.567   1.664  1.00 15.00      A    N  
ATOM    394  CA  SER A  41      -8.848   4.507   0.731  1.00 15.00      A    C  
ATOM    395  C   SER A  41      -9.012   5.093  -0.670  1.00 15.00      A    C  
ATOM    396  O   SER A  41      -9.744   6.064  -0.862  1.00 15.00      A    O  
ATOM    397  CB  SER A  41     -10.147   3.832   1.179  1.00 15.00      A    C  
ATOM    398  OG  SER A  41     -10.442   2.702   0.375  1.00 15.00      A    O  
ATOM    399  HN  SER A  41      -9.176   5.994   2.201  1.00 15.00      A    H  
ATOM    400  HG  SER A  41      -9.947   2.754  -0.447  1.00 15.00      A    H  
ATOM    401  N   LEU A  42      -8.337   4.492  -1.645  1.00 15.00      A    N  
ATOM    402  CA  LEU A  42      -8.376   4.978  -3.025  1.00 15.00      A    C  
ATOM    403  C   LEU A  42      -9.580   4.472  -3.826  1.00 15.00      A    C  
ATOM    404  O   LEU A  42      -9.649   4.687  -5.039  1.00 15.00      A    O  
ATOM    405  CB  LEU A  42      -7.073   4.618  -3.743  1.00 15.00      A    C  
ATOM    406  CG  LEU A  42      -5.791   5.186  -3.127  1.00 15.00      A    C  
ATOM    407  CD1 LEU A  42      -4.568   4.477  -3.687  1.00 15.00      A    C  
ATOM    408  CD2 LEU A  42      -5.699   6.685  -3.366  1.00 15.00      A    C  
ATOM    409  HN  LEU A  42      -7.793   3.704  -1.431  1.00 15.00      A    H  
ATOM    410  N   THR A  43     -10.531   3.815  -3.162  1.00 15.00      A    N  
ATOM    411  CA  THR A  43     -11.713   3.294  -3.848  1.00 15.00      A    C  
ATOM    412  C   THR A  43     -12.831   2.949  -2.866  1.00 15.00      A    C  
ATOM    413  O   THR A  43     -12.586   2.751  -1.676  1.00 15.00      A    O  
ATOM    414  CB  THR A  43     -11.362   2.020  -4.652  1.00 15.00      A    C  
ATOM    415  CG2 THR A  43     -10.948   0.894  -3.715  1.00 15.00      A    C  
ATOM    416  OG1 THR A  43     -12.492   1.593  -5.424  1.00 15.00      A    O  
ATOM    417  HN  THR A  43     -10.434   3.672  -2.197  1.00 15.00      A    H  
ATOM    418  HG1 THR A  43     -12.724   0.693  -5.179  1.00 15.00      A    H  
ATOM    419  N   ASP A  44     -14.062   2.895  -3.373  1.00 15.00      A    N  
ATOM    420  CA  ASP A  44     -15.208   2.521  -2.553  1.00 15.00      A    C  
ATOM    421  C   ASP A  44     -15.208   1.005  -2.410  1.00 15.00      A    C  
ATOM    422  O   ASP A  44     -14.770   0.302  -3.321  1.00 15.00      A    O  
ATOM    423  CB  ASP A  44     -16.521   2.952  -3.223  1.00 15.00      A    C  
ATOM    424  CG  ASP A  44     -16.648   4.450  -3.420  1.00 15.00      A    C  
ATOM    425  OD1 ASP A  44     -15.991   5.204  -2.683  1.00 15.00      A    O  
ATOM    426  OD2 ASP A  44     -17.419   4.868  -4.308  1.00 15.00      A    O1-
ATOM    427  HN  ASP A  44     -14.201   3.114  -4.318  1.00 15.00      A    H  
ATOM    428  N   GLY A  45     -15.678   0.493  -1.280  1.00 15.00      A    N  
ATOM    429  CA  GLY A  45     -15.705  -0.945  -1.102  1.00 15.00      A    C  
ATOM    430  C   GLY A  45     -15.898  -1.383   0.332  1.00 15.00      A    C  
ATOM    431  O   GLY A  45     -16.526  -0.684   1.128  1.00 15.00      A    O  
ATOM    432  HN  GLY A  45     -16.001   1.088  -0.570  1.00 15.00      A    H  
ATOM    433  N   THR A  46     -15.355  -2.554   0.654  1.00 15.00      A    N  
ATOM    434  CA  THR A  46     -15.466  -3.115   1.994  1.00 15.00      A    C  
ATOM    435  C   THR A  46     -14.111  -3.619   2.483  1.00 15.00      A    C  
ATOM    436  O   THR A  46     -13.399  -4.314   1.757  1.00 15.00      A    O  
ATOM    437  CB  THR A  46     -16.470  -4.291   2.017  1.00 15.00      A    C  
ATOM    438  CG2 THR A  46     -16.750  -4.740   3.444  1.00 15.00      A    C  
ATOM    439  OG1 THR A  46     -17.700  -3.893   1.398  1.00 15.00      A    O  
ATOM    440  HN  THR A  46     -14.864  -3.053  -0.031  1.00 15.00      A    H  
ATOM    441  HG1 THR A  46     -18.242  -4.669   1.234  1.00 15.00      A    H  
ATOM    442  N   VAL A  47     -13.760  -3.258   3.714  1.00 15.00      A    N  
ATOM    443  CA  VAL A  47     -12.502  -3.687   4.315  1.00 15.00      A    C  
ATOM    444  C   VAL A  47     -12.615  -5.142   4.762  1.00 15.00      A    C  
ATOM    445  O   VAL A  47     -13.369  -5.457   5.677  1.00 15.00      A    O  
ATOM    446  CB  VAL A  47     -12.137  -2.809   5.533  1.00 15.00      A    C  
ATOM    447  CG1 VAL A  47     -10.815  -3.249   6.144  1.00 15.00      A    C  
ATOM    448  CG2 VAL A  47     -12.081  -1.341   5.141  1.00 15.00      A    C  
ATOM    449  HN  VAL A  47     -14.366  -2.688   4.235  1.00 15.00      A    H  
ATOM    450  N   VAL A  48     -11.870  -6.027   4.107  1.00 15.00      A    N  
ATOM    451  CA  VAL A  48     -11.912  -7.449   4.440  1.00 15.00      A    C  
ATOM    452  C   VAL A  48     -10.855  -7.842   5.473  1.00 15.00      A    C  
ATOM    453  O   VAL A  48     -10.939  -8.914   6.074  1.00 15.00      A    O  
ATOM    454  CB  VAL A  48     -11.783  -8.346   3.189  1.00 15.00      A    C  
ATOM    455  CG1 VAL A  48     -12.984  -8.164   2.273  1.00 15.00      A    C  
ATOM    456  CG2 VAL A  48     -10.489  -8.057   2.441  1.00 15.00      A    C  
ATOM    457  HN  VAL A  48     -11.280  -5.720   3.387  1.00 15.00      A    H  
ATOM    458  N   GLN A  49      -9.869  -6.973   5.682  1.00 15.00      A    N  
ATOM    459  CA  GLN A  49      -8.802  -7.246   6.641  1.00 15.00      A    C  
ATOM    460  C   GLN A  49      -8.260  -5.956   7.251  1.00 15.00      A    C  
ATOM    461  O   GLN A  49      -7.993  -4.988   6.542  1.00 15.00      A    O  
ATOM    462  CB  GLN A  49      -7.670  -8.034   5.965  1.00 15.00      A    C  
ATOM    463  CG  GLN A  49      -6.558  -8.493   6.901  1.00 15.00      A    C  
ATOM    464  CD  GLN A  49      -5.420  -7.492   7.012  1.00 15.00      A    C  
ATOM    465  NE2 GLN A  49      -4.770  -7.463   8.168  1.00 15.00      A    N  
ATOM    466  OE1 GLN A  49      -5.129  -6.754   6.072  1.00 15.00      A    O  
ATOM    467  HN  GLN A  49      -9.860  -6.129   5.182  1.00 15.00      A    H  
ATOM    468 HE21 GLN A  49      -5.055  -8.079   8.875  1.00 15.00      A    H  
ATOM    469 HE22 GLN A  49      -4.032  -6.826   8.268  1.00 15.00      A    H  
ATOM    470  N   ALA A  50      -8.104  -5.954   8.571  1.00 15.00      A    N  
ATOM    471  CA  ALA A  50      -7.581  -4.792   9.281  1.00 15.00      A    C  
ATOM    472  C   ALA A  50      -6.887  -5.212  10.572  1.00 15.00      A    C  
ATOM    473  O   ALA A  50      -7.537  -5.425  11.598  1.00 15.00      A    O  
ATOM    474  CB  ALA A  50      -8.688  -3.789   9.565  1.00 15.00      A    C  
ATOM    475  HN  ALA A  50      -8.348  -6.753   9.082  1.00 15.00      A    H  
ATOM    476  N   GLY A  51      -5.565  -5.336  10.512  1.00 15.00      A    N  
ATOM    477  CA  GLY A  51      -4.800  -5.735  11.680  1.00 15.00      A    C  
ATOM    478  C   GLY A  51      -3.361  -6.077  11.346  1.00 15.00      A    C  
ATOM    479  O   GLY A  51      -2.862  -5.714  10.281  1.00 15.00      A    O  
ATOM    480  HN  GLY A  51      -5.103  -5.152   9.667  1.00 15.00      A    H  
ATOM    481  N   TRP A  52      -2.698  -6.782  12.259  1.00 15.00      A    N  
ATOM    482  CA  TRP A  52      -1.305  -7.176  12.070  1.00 15.00      A    C  
ATOM    483  C   TRP A  52      -1.166  -8.306  11.048  1.00 15.00      A    C  
ATOM    484  O   TRP A  52      -1.975  -9.233  11.012  1.00 15.00      A    O  
ATOM    485  CB  TRP A  52      -0.675  -7.579  13.410  1.00 15.00      A    C  
ATOM    486  CG  TRP A  52       0.737  -8.077  13.298  1.00 15.00      A    C  
ATOM    487  CD1 TRP A  52       1.142  -9.379  13.232  1.00 15.00      A    C  
ATOM    488  CD2 TRP A  52       1.930  -7.284  13.239  1.00 15.00      A    C  
ATOM    489  CE2 TRP A  52       3.017  -8.174  13.133  1.00 15.00      A    C  
ATOM    490  CE3 TRP A  52       2.185  -5.909  13.265  1.00 15.00      A    C  
ATOM    491  NE1 TRP A  52       2.509  -9.446  13.128  1.00 15.00      A    N  
ATOM    492  CZ2 TRP A  52       4.336  -7.735  13.050  1.00 15.00      A    C  
ATOM    493  CZ3 TRP A  52       3.495  -5.476  13.184  1.00 15.00      A    C  
ATOM    494  CH2 TRP A  52       4.554  -6.385  13.078  1.00 15.00      A    C  
ATOM    495  HN  TRP A  52      -3.158  -7.044  13.083  1.00 15.00      A    H  
ATOM    496  HE1 TRP A  52       3.035 -10.271  13.063  1.00 15.00      A    H  
ATOM    497  N   SER A  53      -0.129  -8.211  10.221  1.00 15.00      A    N  
ATOM    498  CA  SER A  53       0.149  -9.209   9.199  1.00 15.00      A    C  
ATOM    499  C   SER A  53       1.561  -9.764   9.374  1.00 15.00      A    C  
ATOM    500  O   SER A  53       2.530  -9.007   9.449  1.00 15.00      A    O  
ATOM    501  CB  SER A  53      -0.008  -8.596   7.803  1.00 15.00      A    C  
ATOM    502  OG  SER A  53       0.234  -9.556   6.789  1.00 15.00      A    O  
ATOM    503  HN  SER A  53       0.470  -7.438  10.301  1.00 15.00      A    H  
ATOM    504  HG  SER A  53       0.005  -9.183   5.935  1.00 15.00      A    H  
ATOM    505  N   ASN A  54       1.667 -11.089   9.438  1.00 15.00      A    N  
ATOM    506  CA  ASN A  54       2.958 -11.753   9.614  1.00 15.00      A    C  
ATOM    507  C   ASN A  54       3.646 -12.036   8.280  1.00 15.00      A    C  
ATOM    508  O   ASN A  54       4.581 -12.834   8.214  1.00 15.00      A    O  
ATOM    509  CB  ASN A  54       2.782 -13.058  10.395  1.00 15.00      A    C  
ATOM    510  CG  ASN A  54       2.917 -12.871  11.893  1.00 15.00      A    C  
ATOM    511  ND2 ASN A  54       2.167 -13.656  12.657  1.00 15.00      A    N  
ATOM    512  OD1 ASN A  54       3.688 -12.033  12.359  1.00 15.00      A    O  
ATOM    513  HN  ASN A  54       0.857 -11.635   9.366  1.00 15.00      A    H  
ATOM    514 HD21 ASN A  54       1.575 -14.302  12.218  1.00 15.00      A    H  
ATOM    515 HD22 ASN A  54       2.235 -13.557  13.630  1.00 15.00      A    H  
ATOM    516  N   TYR A  55       3.189 -11.375   7.221  1.00 15.00      A    N  
ATOM    517  CA  TYR A  55       3.765 -11.571   5.896  1.00 15.00      A    C  
ATOM    518  C   TYR A  55       4.614 -10.377   5.461  1.00 15.00      A    C  
ATOM    519  O   TYR A  55       4.861 -10.179   4.270  1.00 15.00      A    O  
ATOM    520  CB  TYR A  55       2.669 -11.876   4.872  1.00 15.00      A    C  
ATOM    521  CG  TYR A  55       1.857 -13.104   5.219  1.00 15.00      A    C  
ATOM    522  CD1 TYR A  55       2.410 -14.376   5.123  1.00 15.00      A    C  
ATOM    523  CD2 TYR A  55       0.542 -12.993   5.653  1.00 15.00      A    C  
ATOM    524  CE1 TYR A  55       1.677 -15.501   5.450  1.00 15.00      A    C  
ATOM    525  CE2 TYR A  55      -0.200 -14.113   5.981  1.00 15.00      A    C  
ATOM    526  CZ  TYR A  55       0.373 -15.364   5.878  1.00 15.00      A    C  
ATOM    527  OH  TYR A  55      -0.360 -16.482   6.207  1.00 15.00      A    O  
ATOM    528  HN  TYR A  55       2.447 -10.744   7.332  1.00 15.00      A    H  
ATOM    529  HH  TYR A  55      -1.251 -16.395   5.861  1.00 15.00      A    H  
ATOM    530  N   GLY A  56       5.059  -9.588   6.438  1.00 15.00      A    N  
ATOM    531  CA  GLY A  56       5.889  -8.430   6.149  1.00 15.00      A    C  
ATOM    532  C   GLY A  56       5.088  -7.183   5.833  1.00 15.00      A    C  
ATOM    533  O   GLY A  56       5.557  -6.308   5.104  1.00 15.00      A    O  
ATOM    534  HN  GLY A  56       4.820  -9.794   7.366  1.00 15.00      A    H  
ATOM    535  N   GLY A  57       3.883  -7.094   6.384  1.00 15.00      A    N  
ATOM    536  CA  GLY A  57       3.045  -5.938   6.136  1.00 15.00      A    C  
ATOM    537  C   GLY A  57       2.699  -5.172   7.396  1.00 15.00      A    C  
ATOM    538  O   GLY A  57       2.196  -4.050   7.318  1.00 15.00      A    O  
ATOM    539  HN  GLY A  57       3.560  -7.819   6.959  1.00 15.00      A    H  
ATOM    540  N   GLY A  58       2.977  -5.771   8.558  1.00 15.00      A    N  
ATOM    541  CA  GLY A  58       2.666  -5.124   9.825  1.00 15.00      A    C  
ATOM    542  C   GLY A  58       1.192  -4.792   9.923  1.00 15.00      A    C  
ATOM    543  O   GLY A  58       0.351  -5.610   9.562  1.00 15.00      A    O  
ATOM    544  HN  GLY A  58       3.396  -6.656   8.554  1.00 15.00      A    H  
ATOM    545  N   ASN A  59       0.870  -3.598  10.406  1.00 15.00      A    N  
ATOM    546  CA  ASN A  59      -0.523  -3.177  10.495  1.00 15.00      A    C  
ATOM    547  C   ASN A  59      -1.020  -2.844   9.090  1.00 15.00      A    C  
ATOM    548  O   ASN A  59      -0.883  -1.718   8.612  1.00 15.00      A    O  
ATOM    549  CB  ASN A  59      -0.673  -1.991  11.447  1.00 15.00      A    C  
ATOM    550  CG  ASN A  59      -0.260  -2.344  12.866  1.00 15.00      A    C  
ATOM    551  ND2 ASN A  59       0.471  -1.445  13.515  1.00 15.00      A    N  
ATOM    552  OD1 ASN A  59      -0.584  -3.420  13.368  1.00 15.00      A    O  
ATOM    553  HN  ASN A  59       1.579  -2.990  10.704  1.00 15.00      A    H  
ATOM    554 HD21 ASN A  59       0.702  -0.613  13.051  1.00 15.00      A    H  
ATOM    555 HD22 ASN A  59       0.753  -1.652  14.430  1.00 15.00      A    H  
ATOM    556  N   GLN A  60      -1.577  -3.856   8.436  1.00 15.00      A    N  
ATOM    557  CA  GLN A  60      -2.046  -3.744   7.062  1.00 15.00      A    C  
ATOM    558  C   GLN A  60      -3.571  -3.722   6.957  1.00 15.00      A    C  
ATOM    559  O   GLN A  60      -4.276  -4.244   7.821  1.00 15.00      A    O  
ATOM    560  CB  GLN A  60      -1.467  -4.927   6.271  1.00 15.00      A    C  
ATOM    561  CG  GLN A  60      -2.033  -5.139   4.877  1.00 15.00      A    C  
ATOM    562  CD  GLN A  60      -1.689  -6.510   4.332  1.00 15.00      A    C  
ATOM    563  NE2 GLN A  60      -2.519  -7.496   4.650  1.00 15.00      A    N  
ATOM    564  OE1 GLN A  60      -0.685  -6.686   3.646  1.00 15.00      A    O  
ATOM    565  HN  GLN A  60      -1.681  -4.714   8.899  1.00 15.00      A    H  
ATOM    566 HE21 GLN A  60      -3.295  -7.284   5.211  1.00 15.00      A    H  
ATOM    567 HE22 GLN A  60      -2.321  -8.394   4.314  1.00 15.00      A    H  
ATOM    568  N   VAL A  61      -4.064  -3.095   5.886  1.00 15.00      A    N  
ATOM    569  CA  VAL A  61      -5.496  -2.997   5.620  1.00 15.00      A    C  
ATOM    570  C   VAL A  61      -5.799  -3.454   4.189  1.00 15.00      A    C  
ATOM    571  O   VAL A  61      -5.243  -2.918   3.229  1.00 15.00      A    O  
ATOM    572  CB  VAL A  61      -6.010  -1.550   5.804  1.00 15.00      A    C  
ATOM    573  CG1 VAL A  61      -7.503  -1.463   5.519  1.00 15.00      A    C  
ATOM    574  CG2 VAL A  61      -5.704  -1.036   7.204  1.00 15.00      A    C  
ATOM    575  HN  VAL A  61      -3.439  -2.683   5.253  1.00 15.00      A    H  
ATOM    576  N   THR A  62      -6.675  -4.448   4.055  1.00 15.00      A    N  
ATOM    577  CA  THR A  62      -7.054  -4.970   2.742  1.00 15.00      A    C  
ATOM    578  C   THR A  62      -8.459  -4.503   2.370  1.00 15.00      A    C  
ATOM    579  O   THR A  62      -9.407  -4.701   3.130  1.00 15.00      A    O  
ATOM    580  CB  THR A  62      -7.004  -6.512   2.713  1.00 15.00      A    C  
ATOM    581  CG2 THR A  62      -7.125  -7.027   1.285  1.00 15.00      A    C  
ATOM    582  OG1 THR A  62      -5.762  -6.961   3.268  1.00 15.00      A    O  
ATOM    583  HN  THR A  62      -7.081  -4.837   4.859  1.00 15.00      A    H  
ATOM    584  HG1 THR A  62      -5.594  -7.864   2.991  1.00 15.00      A    H  
ATOM    585  N   ILE A  63      -8.591  -3.883   1.198  1.00 15.00      A    N  
ATOM    586  CA  ILE A  63      -9.884  -3.372   0.743  1.00 15.00      A    C  
ATOM    587  C   ILE A  63     -10.280  -3.941  -0.622  1.00 15.00      A    C  
ATOM    588  O   ILE A  63      -9.488  -3.938  -1.564  1.00 15.00      A    O  
ATOM    589  CB  ILE A  63      -9.882  -1.828   0.685  1.00 15.00      A    C  
ATOM    590  CG1 ILE A  63      -9.517  -1.252   2.057  1.00 15.00      A    C  
ATOM    591  CG2 ILE A  63     -11.235  -1.298   0.227  1.00 15.00      A    C  
ATOM    592  CD1 ILE A  63      -9.116   0.205   2.028  1.00 15.00      A    C  
ATOM    593  HN  ILE A  63      -7.802  -3.764   0.627  1.00 15.00      A    H  
ATOM    594  N   LYS A  64     -11.517  -4.427  -0.711  1.00 15.00      A    N  
ATOM    595  CA  LYS A  64     -12.049  -4.994  -1.947  1.00 15.00      A    C  
ATOM    596  C   LYS A  64     -12.773  -3.922  -2.763  1.00 15.00      A    C  
ATOM    597  O   LYS A  64     -13.696  -3.275  -2.266  1.00 15.00      A    O  
ATOM    598  CB  LYS A  64     -13.004  -6.152  -1.613  1.00 15.00      A    C  
ATOM    599  CG  LYS A  64     -14.005  -6.520  -2.705  1.00 15.00      A    C  
ATOM    600  CD  LYS A  64     -13.332  -7.176  -3.901  1.00 15.00      A    C  
ATOM    601  CE  LYS A  64     -14.349  -7.863  -4.801  1.00 15.00      A    C  
ATOM    602  NZ  LYS A  64     -15.370  -6.912  -5.321  1.00 15.00      A    N1+
ATOM    603  HN  LYS A  64     -12.092  -4.403   0.083  1.00 15.00      A    H  
ATOM    604  HZ1 LYS A  64     -14.906  -6.135  -5.836  1.00 15.00      A    H  
ATOM    605  HZ2 LYS A  64     -15.920  -6.510  -4.535  1.00 15.00      A    H  
ATOM    606  HZ3 LYS A  64     -16.020  -7.402  -5.969  1.00 15.00      A    H  
ATOM    607  N   GLU A  65     -12.342  -3.736  -4.014  1.00 15.00      A    N  
ATOM    608  CA  GLU A  65     -12.956  -2.750  -4.904  1.00 15.00      A    C  
ATOM    609  C   GLU A  65     -14.426  -3.084  -5.164  1.00 15.00      A    C  
ATOM    610  O   GLU A  65     -14.754  -4.166  -5.646  1.00 15.00      A    O  
ATOM    611  CB  GLU A  65     -12.157  -2.613  -6.203  1.00 15.00      A    C  
ATOM    612  CG  GLU A  65     -10.797  -1.955  -5.999  1.00 15.00      A    C  
ATOM    613  CD  GLU A  65      -9.953  -1.895  -7.257  1.00 15.00      A    C  
ATOM    614  OE1 GLU A  65     -10.525  -1.731  -8.353  1.00 15.00      A    O  
ATOM    615  OE2 GLU A  65      -8.714  -2.001  -7.141  1.00 15.00      A    O1-
ATOM    616  HN  GLU A  65     -11.590  -4.272  -4.344  1.00 15.00      A    H  
ATOM    617  N   ALA A  66     -15.296  -2.134  -4.835  1.00 15.00      A    N  
ATOM    618  CA  ALA A  66     -16.749  -2.298  -4.955  1.00 15.00      A    C  
ATOM    619  C   ALA A  66     -17.270  -2.652  -6.350  1.00 15.00      A    C  
ATOM    620  O   ALA A  66     -18.245  -3.395  -6.467  1.00 15.00      A    O  
ATOM    621  CB  ALA A  66     -17.467  -1.065  -4.427  1.00 15.00      A    C  
ATOM    622  HN  ALA A  66     -14.950  -1.282  -4.492  1.00 15.00      A    H  
ATOM    623  N   ASN A  67     -16.645  -2.139  -7.404  1.00 15.00      A    N  
ATOM    624  CA  ASN A  67     -17.137  -2.398  -8.758  1.00 15.00      A    C  
ATOM    625  C   ASN A  67     -16.241  -3.314  -9.595  1.00 15.00      A    C  
ATOM    626  O   ASN A  67     -16.395  -3.372 -10.815  1.00 15.00      A    O  
ATOM    627  CB  ASN A  67     -17.378  -1.077  -9.499  1.00 15.00      A    C  
ATOM    628  CG  ASN A  67     -18.299  -0.129  -8.749  1.00 15.00      A    C  
ATOM    629  ND2 ASN A  67     -19.407  -0.651  -8.231  1.00 15.00      A    N  
ATOM    630  OD1 ASN A  67     -18.023   1.065  -8.648  1.00 15.00      A    O  
ATOM    631  HN  ASN A  67     -15.848  -1.583  -7.275  1.00 15.00      A    H  
ATOM    632 HD21 ASN A  67     -19.573  -1.609  -8.357  1.00 15.00      A    H  
ATOM    633 HD22 ASN A  67     -20.013  -0.055  -7.742  1.00 15.00      A    H  
ATOM    634  N   SER A  68     -15.323  -4.041  -8.960  1.00 15.00      A    N  
ATOM    635  CA  SER A  68     -14.435  -4.935  -9.707  1.00 15.00      A    C  
ATOM    636  C   SER A  68     -13.810  -6.012  -8.827  1.00 15.00      A    C  
ATOM    637  O   SER A  68     -13.756  -5.878  -7.606  1.00 15.00      A    O  
ATOM    638  CB  SER A  68     -13.342  -4.137 -10.424  1.00 15.00      A    C  
ATOM    639  OG  SER A  68     -12.602  -3.350  -9.511  1.00 15.00      A    O  
ATOM    640  HN  SER A  68     -15.241  -3.979  -7.985  1.00 15.00      A    H  
ATOM    641  HG  SER A  68     -12.359  -3.883  -8.750  1.00 15.00      A    H  
ATOM    642  N   ASN A  69     -13.332  -7.081  -9.465  1.00 15.00      A    N  
ATOM    643  CA  ASN A  69     -12.697  -8.188  -8.754  1.00 15.00      A    C  
ATOM    644  C   ASN A  69     -11.216  -7.892  -8.512  1.00 15.00      A    C  
ATOM    645  O   ASN A  69     -10.331  -8.574  -9.035  1.00 15.00      A    O  
ATOM    646  CB  ASN A  69     -12.876  -9.497  -9.536  1.00 15.00      A    C  
ATOM    647  CG  ASN A  69     -12.435 -10.729  -8.763  1.00 15.00      A    C  
ATOM    648  ND2 ASN A  69     -12.064 -11.778  -9.489  1.00 15.00      A    N  
ATOM    649  OD1 ASN A  69     -12.433 -10.740  -7.532  1.00 15.00      A    O  
ATOM    650  HN  ASN A  69     -13.409  -7.126 -10.441  1.00 15.00      A    H  
ATOM    651 HD21 ASN A  69     -12.097 -11.700 -10.466  1.00 15.00      A    H  
ATOM    652 HD22 ASN A  69     -11.774 -12.588  -9.019  1.00 15.00      A    H  
ATOM    653  N   ASN A  70     -10.960  -6.852  -7.725  1.00 15.00      A    N  
ATOM    654  CA  ASN A  70      -9.602  -6.440  -7.399  1.00 15.00      A    C  
ATOM    655  C   ASN A  70      -9.478  -6.134  -5.911  1.00 15.00      A    C  
ATOM    656  O   ASN A  70     -10.455  -5.760  -5.262  1.00 15.00      A    O  
ATOM    657  CB  ASN A  70      -9.196  -5.207  -8.215  1.00 15.00      A    C  
ATOM    658  CG  ASN A  70      -9.047  -5.491  -9.698  1.00 15.00      A    C  
ATOM    659  ND2 ASN A  70     -10.114  -5.268 -10.455  1.00 15.00      A    N  
ATOM    660  OD1 ASN A  70      -7.980  -5.893 -10.159  1.00 15.00      A    O  
ATOM    661  HN  ASN A  70     -11.711  -6.346  -7.350  1.00 15.00      A    H  
ATOM    662 HD21 ASN A  70     -10.928  -4.938 -10.021  1.00 15.00      A    H  
ATOM    663 HD22 ASN A  70     -10.044  -5.444 -11.416  1.00 15.00      A    H  
ATOM    664  N   TYR A  71      -8.273  -6.300  -5.377  1.00 15.00      A    N  
ATOM    665  CA  TYR A  71      -8.016  -6.042  -3.965  1.00 15.00      A    C  
ATOM    666  C   TYR A  71      -6.812  -5.122  -3.800  1.00 15.00      A    C  
ATOM    667  O   TYR A  71      -5.931  -5.081  -4.658  1.00 15.00      A    O  
ATOM    668  CB  TYR A  71      -7.783  -7.357  -3.212  1.00 15.00      A    C  
ATOM    669  CG  TYR A  71      -8.973  -8.292  -3.215  1.00 15.00      A    C  
ATOM    670  CD1 TYR A  71      -9.178  -9.185  -4.260  1.00 15.00      A    C  
ATOM    671  CD2 TYR A  71      -9.891  -8.282  -2.174  1.00 15.00      A    C  
ATOM    672  CE1 TYR A  71     -10.263 -10.039  -4.269  1.00 15.00      A    C  
ATOM    673  CE2 TYR A  71     -10.979  -9.135  -2.173  1.00 15.00      A    C  
ATOM    674  CZ  TYR A  71     -11.161 -10.010  -3.223  1.00 15.00      A    C  
ATOM    675  OH  TYR A  71     -12.244 -10.858  -3.228  1.00 15.00      A    O  
ATOM    676  HN  TYR A  71      -7.537  -6.604  -5.948  1.00 15.00      A    H  
ATOM    677  HH  TYR A  71     -13.047 -10.353  -3.077  1.00 15.00      A    H  
ATOM    678  N   GLN A  72      -6.779  -4.382  -2.698  1.00 15.00      A    N  
ATOM    679  CA  GLN A  72      -5.680  -3.462  -2.430  1.00 15.00      A    C  
ATOM    680  C   GLN A  72      -5.008  -3.762  -1.096  1.00 15.00      A    C  
ATOM    681  O   GLN A  72      -5.664  -4.161  -0.134  1.00 15.00      A    O  
ATOM    682  CB  GLN A  72      -6.166  -2.015  -2.470  1.00 15.00      A    C  
ATOM    683  CG  GLN A  72      -6.562  -1.546  -3.859  1.00 15.00      A    C  
ATOM    684  CD  GLN A  72      -7.184  -0.167  -3.859  1.00 15.00      A    C  
ATOM    685  NE2 GLN A  72      -8.068   0.073  -4.813  1.00 15.00      A    N  
ATOM    686  OE1 GLN A  72      -6.875   0.671  -3.015  1.00 15.00      A    O  
ATOM    687  HN  GLN A  72      -7.513  -4.453  -2.051  1.00 15.00      A    H  
ATOM    688 HE21 GLN A  72      -8.266  -0.643  -5.453  1.00 15.00      A    H  
ATOM    689 HE22 GLN A  72      -8.489   0.958  -4.841  1.00 15.00      A    H  
ATOM    690  N   TRP A  73      -3.695  -3.566  -1.051  1.00 15.00      A    N  
ATOM    691  CA  TRP A  73      -2.922  -3.819   0.156  1.00 15.00      A    C  
ATOM    692  C   TRP A  73      -2.235  -2.554   0.661  1.00 15.00      A    C  
ATOM    693  O   TRP A  73      -1.460  -1.927  -0.059  1.00 15.00      A    O  
ATOM    694  CB  TRP A  73      -1.878  -4.912  -0.095  1.00 15.00      A    C  
ATOM    695  CG  TRP A  73      -2.296  -6.276   0.367  1.00 15.00      A    C  
ATOM    696  CD1 TRP A  73      -3.388  -6.587   1.123  1.00 15.00      A    C  
ATOM    697  CD2 TRP A  73      -1.622  -7.515   0.110  1.00 15.00      A    C  
ATOM    698  CE2 TRP A  73      -2.363  -8.533   0.741  1.00 15.00      A    C  
ATOM    699  CE3 TRP A  73      -0.465  -7.863  -0.592  1.00 15.00      A    C  
ATOM    700  NE1 TRP A  73      -3.436  -7.941   1.352  1.00 15.00      A    N  
ATOM    701  CZ2 TRP A  73      -1.985  -9.873   0.690  1.00 15.00      A    C  
ATOM    702  CZ3 TRP A  73      -0.091  -9.193  -0.641  1.00 15.00      A    C  
ATOM    703  CH2 TRP A  73      -0.848 -10.182  -0.004  1.00 15.00      A    C  
ATOM    704  HN  TRP A  73      -3.233  -3.245  -1.854  1.00 15.00      A    H  
ATOM    705  HE1 TRP A  73      -4.127  -8.406   1.869  1.00 15.00      A    H  
ATOM    706  N   TYR A  74      -2.542  -2.182   1.899  1.00 15.00      A    N  
ATOM    707  CA  TYR A  74      -1.941  -1.012   2.532  1.00 15.00      A    C  
ATOM    708  C   TYR A  74      -1.099  -1.470   3.714  1.00 15.00      A    C  
ATOM    709  O   TYR A  74      -1.631  -1.766   4.781  1.00 15.00      A    O  
ATOM    710  CB  TYR A  74      -3.023  -0.046   3.022  1.00 15.00      A    C  
ATOM    711  CG  TYR A  74      -3.802   0.639   1.923  1.00 15.00      A    C  
ATOM    712  CD1 TYR A  74      -4.987   0.097   1.442  1.00 15.00      A    C  
ATOM    713  CD2 TYR A  74      -3.359   1.836   1.375  1.00 15.00      A    C  
ATOM    714  CE1 TYR A  74      -5.709   0.729   0.449  1.00 15.00      A    C  
ATOM    715  CE2 TYR A  74      -4.074   2.474   0.380  1.00 15.00      A    C  
ATOM    716  CZ  TYR A  74      -5.248   1.916  -0.079  1.00 15.00      A    C  
ATOM    717  OH  TYR A  74      -5.966   2.550  -1.064  1.00 15.00      A    O  
ATOM    718  HN  TYR A  74      -3.197  -2.709   2.404  1.00 15.00      A    H  
ATOM    719  HH  TYR A  74      -5.381   2.777  -1.790  1.00 15.00      A    H  
ATOM    720  N   MET A  75       0.214  -1.528   3.526  1.00 15.00      A    N  
ATOM    721  CA  MET A  75       1.109  -1.993   4.581  1.00 15.00      A    C  
ATOM    722  C   MET A  75       1.874  -0.862   5.260  1.00 15.00      A    C  
ATOM    723  O   MET A  75       1.775   0.304   4.872  1.00 15.00      A    O  
ATOM    724  CB  MET A  75       2.119  -2.993   4.013  1.00 15.00      A    C  
ATOM    725  CG  MET A  75       1.519  -4.120   3.193  1.00 15.00      A    C  
ATOM    726  SD  MET A  75       2.778  -5.259   2.585  1.00 15.00      A    S  
ATOM    727  CE  MET A  75       1.800  -6.318   1.528  1.00 15.00      A    C  
ATOM    728  HN  MET A  75       0.590  -1.254   2.663  1.00 15.00      A    H  
ATOM    729  N   HIS A  76       2.632  -1.254   6.291  1.00 15.00      A    N  
ATOM    730  CA  HIS A  76       3.489  -0.352   7.067  1.00 15.00      A    C  
ATOM    731  C   HIS A  76       2.738   0.814   7.701  1.00 15.00      A    C  
ATOM    732  O   HIS A  76       3.071   1.978   7.475  1.00 15.00      A    O  
ATOM    733  CB  HIS A  76       4.690   0.127   6.243  1.00 15.00      A    C  
ATOM    734  CG  HIS A  76       5.273  -0.939   5.365  1.00 15.00      A    C  
ATOM    735  CD2 HIS A  76       5.392  -0.988   4.017  1.00 15.00      A    C  
ATOM    736  ND1 HIS A  76       5.774  -2.134   5.833  1.00 15.00      A    N  
ATOM    737  CE1 HIS A  76       6.173  -2.854   4.776  1.00 15.00      A    C  
ATOM    738  NE2 HIS A  76       5.961  -2.202   3.649  1.00 15.00      A    N  
ATOM    739  HN  HIS A  76       2.608  -2.199   6.547  1.00 15.00      A    H  
ATOM    740  HD1 HIS A  76       5.826  -2.410   6.773  1.00 15.00      A    H  
ATOM    741  N   ASN A  77       1.718   0.492   8.491  1.00 15.00      A    N  
ATOM    742  CA  ASN A  77       0.926   1.512   9.183  1.00 15.00      A    C  
ATOM    743  C   ASN A  77       1.012   1.335  10.702  1.00 15.00      A    C  
ATOM    744  O   ASN A  77       1.363   0.265  11.188  1.00 15.00      A    O  
ATOM    745  CB  ASN A  77      -0.541   1.453   8.739  1.00 15.00      A    C  
ATOM    746  CG  ASN A  77      -0.724   1.600   7.242  1.00 15.00      A    C  
ATOM    747  ND2 ASN A  77      -1.267   0.566   6.609  1.00 15.00      A    N  
ATOM    748  OD1 ASN A  77      -0.392   2.636   6.663  1.00 15.00      A    O  
ATOM    749  HN  ASN A  77       1.481  -0.456   8.599  1.00 15.00      A    H  
ATOM    750 HD21 ASN A  77      -1.512  -0.222   7.136  1.00 15.00      A    H  
ATOM    751 HD22 ASN A  77      -1.407   0.637   5.640  1.00 15.00      A    H  
ATOM    752  N   ASN A  78       0.710   2.390  11.454  1.00 15.00      A    N  
ATOM    753  CA  ASN A  78       0.742   2.305  12.907  1.00 15.00      A    C  
ATOM    754  C   ASN A  78      -0.652   2.088  13.460  1.00 15.00      A    C  
ATOM    755  O   ASN A  78      -1.116   0.955  13.599  1.00 15.00      A    O  
ATOM    756  CB  ASN A  78       1.325   3.570  13.535  1.00 15.00      A    C  
ATOM    757  CG  ASN A  78       2.811   3.720  13.325  1.00 15.00      A    C  
ATOM    758  ND2 ASN A  78       3.265   4.964  13.301  1.00 15.00      A    N  
ATOM    759  OD1 ASN A  78       3.537   2.736  13.198  1.00 15.00      A    O  
ATOM    760  HN  ASN A  78       0.457   3.237  11.026  1.00 15.00      A    H  
ATOM    761 HD21 ASN A  78       2.618   5.694  13.418  1.00 15.00      A    H  
ATOM    762 HD22 ASN A  78       4.225   5.106  13.173  1.00 15.00      A    H  
ATOM    763  N   ARG A  79      -1.334   3.191  13.732  1.00 15.00      A    N  
ATOM    764  CA  ARG A  79      -2.667   3.124  14.289  1.00 15.00      A    C  
ATOM    765  C   ARG A  79      -3.701   3.051  13.187  1.00 15.00      A    C  
ATOM    766  O   ARG A  79      -3.773   3.910  12.311  1.00 15.00      A    O  
ATOM    767  CB  ARG A  79      -2.943   4.294  15.224  1.00 15.00      A    C  
ATOM    768  CG  ARG A  79      -3.312   3.910  16.648  1.00 15.00      A    C  
ATOM    769  CD  ARG A  79      -3.995   5.085  17.302  1.00 15.00      A    C  
ATOM    770  NE  ARG A  79      -5.083   5.538  16.442  1.00 15.00      A    N  
ATOM    771  CZ  ARG A  79      -5.770   6.656  16.630  1.00 15.00      A    C  
ATOM    772  NH1 ARG A  79      -5.458   7.428  17.646  1.00 15.00      A    N1+
ATOM    773  NH2 ARG A  79      -6.709   7.022  15.763  1.00 15.00      A    N  
ATOM    774  HN  ARG A  79      -0.939   4.068  13.518  1.00 15.00      A    H  
ATOM    775  HE  ARG A  79      -5.322   4.957  15.690  1.00 15.00      A    H  
ATOM    776 HH11 ARG A  79      -5.983   8.312  17.820  1.00 15.00      A    H  
ATOM    777 HH12 ARG A  79      -4.672   7.145  18.271  1.00 15.00      A    H  
ATOM    778 HH21 ARG A  79      -6.900   6.445  14.911  1.00 15.00      A    H  
ATOM    779 HH22 ARG A  79      -7.259   7.885  15.933  1.00 15.00      A    H  
ATOM    780  N   LEU A  80      -4.501   2.019  13.261  1.00 15.00      A    N  
ATOM    781  CA  LEU A  80      -5.537   1.775  12.276  1.00 15.00      A    C  
ATOM    782  C   LEU A  80      -6.843   2.412  12.715  1.00 15.00      A    C  
ATOM    783  O   LEU A  80      -7.208   2.344  13.889  1.00 15.00      A    O  
ATOM    784  CB  LEU A  80      -5.742   0.278  12.120  1.00 15.00      A    C  
ATOM    785  CG  LEU A  80      -4.518  -0.533  11.702  1.00 15.00      A    C  
ATOM    786  CD1 LEU A  80      -4.917  -1.972  11.460  1.00 15.00      A    C  
ATOM    787  CD2 LEU A  80      -3.872   0.047  10.456  1.00 15.00      A    C  
ATOM    788  HN  LEU A  80      -4.416   1.413  14.028  1.00 15.00      A    H  
ATOM    789  N   THR A  81      -7.563   3.013  11.772  1.00 15.00      A    N  
ATOM    790  CA  THR A  81      -8.825   3.668  12.099  1.00 15.00      A    C  
ATOM    791  C   THR A  81     -10.029   2.885  11.584  1.00 15.00      A    C  
ATOM    792  O   THR A  81     -11.176   3.288  11.784  1.00 15.00      A    O  
ATOM    793  CB  THR A  81      -8.865   5.114  11.576  1.00 15.00      A    C  
ATOM    794  CG2 THR A  81      -7.782   5.950  12.243  1.00 15.00      A    C  
ATOM    795  OG1 THR A  81      -8.648   5.116  10.165  1.00 15.00      A    O  
ATOM    796  HN  THR A  81      -7.246   3.015  10.842  1.00 15.00      A    H  
ATOM    797  HG1 THR A  81      -9.111   4.373   9.770  1.00 15.00      A    H  
ATOM    798  N   VAL A  82      -9.757   1.758  10.930  1.00 15.00      A    N  
ATOM    799  CA  VAL A  82     -10.816   0.906  10.389  1.00 15.00      A    C  
ATOM    800  C   VAL A  82     -10.644  -0.552  10.812  1.00 15.00      A    C  
ATOM    801  O   VAL A  82      -9.543  -0.985  11.161  1.00 15.00      A    O  
ATOM    802  CB  VAL A  82     -10.921   0.992   8.849  1.00 15.00      A    C  
ATOM    803  CG1 VAL A  82     -11.358   2.382   8.410  1.00 15.00      A    C  
ATOM    804  CG2 VAL A  82      -9.610   0.597   8.185  1.00 15.00      A    C  
ATOM    805  HN  VAL A  82      -8.821   1.492  10.812  1.00 15.00      A    H  
ATOM    806  N   SER A  83     -11.744  -1.298  10.778  1.00 15.00      A    N  
ATOM    807  CA  SER A  83     -11.732  -2.706  11.156  1.00 15.00      A    C  
ATOM    808  C   SER A  83     -12.308  -3.585  10.047  1.00 15.00      A    C  
ATOM    809  O   SER A  83     -12.880  -3.084   9.078  1.00 15.00      A    O  
ATOM    810  CB  SER A  83     -12.508  -2.915  12.459  1.00 15.00      A    C  
ATOM    811  OG  SER A  83     -11.924  -2.179  13.521  1.00 15.00      A    O  
ATOM    812  HN  SER A  83     -12.587  -0.889  10.492  1.00 15.00      A    H  
ATOM    813  HG  SER A  83     -11.474  -2.781  14.118  1.00 15.00      A    H  
ATOM    814  N   ALA A  84     -12.142  -4.900  10.196  1.00 15.00      A    N  
ATOM    815  CA  ALA A  84     -12.639  -5.859   9.213  1.00 15.00      A    C  
ATOM    816  C   ALA A  84     -14.165  -5.924   9.213  1.00 15.00      A    C  
ATOM    817  O   ALA A  84     -14.785  -6.240  10.228  1.00 15.00      A    O  
ATOM    818  CB  ALA A  84     -12.043  -7.236   9.467  1.00 15.00      A    C  
ATOM    819  HN  ALA A  84     -11.670  -5.232  10.988  1.00 15.00      A    H  
ATOM    820  N   GLY A  85     -14.758  -5.624   8.061  1.00 15.00      A    N  
ATOM    821  CA  GLY A  85     -16.202  -5.642   7.932  1.00 15.00      A    C  
ATOM    822  C   GLY A  85     -16.777  -4.252   7.731  1.00 15.00      A    C  
ATOM    823  O   GLY A  85     -17.963  -4.100   7.439  1.00 15.00      A    O  
ATOM    824  HN  GLY A  85     -14.205  -5.388   7.286  1.00 15.00      A    H  
ATOM    825  N   ASP A  86     -15.925  -3.239   7.880  1.00 15.00      A    N  
ATOM    826  CA  ASP A  86     -16.343  -1.848   7.724  1.00 15.00      A    C  
ATOM    827  C   ASP A  86     -16.407  -1.435   6.258  1.00 15.00      A    C  
ATOM    828  O   ASP A  86     -15.543  -1.797   5.461  1.00 15.00      A    O  
ATOM    829  CB  ASP A  86     -15.382  -0.913   8.469  1.00 15.00      A    C  
ATOM    830  CG  ASP A  86     -15.517  -0.984   9.978  1.00 15.00      A    C  
ATOM    831  OD1 ASP A  86     -16.409  -1.709  10.465  1.00 15.00      A    O  
ATOM    832  OD2 ASP A  86     -14.728  -0.309  10.674  1.00 15.00      A    O1-
ATOM    833  HN  ASP A  86     -14.991  -3.433   8.102  1.00 15.00      A    H  
ATOM    834  N   LYS A  87     -17.441  -0.675   5.911  1.00 15.00      A    N  
ATOM    835  CA  LYS A  87     -17.607  -0.182   4.548  1.00 15.00      A    C  
ATOM    836  C   LYS A  87     -16.968   1.196   4.423  1.00 15.00      A    C  
ATOM    837  O   LYS A  87     -17.235   2.084   5.233  1.00 15.00      A    O  
ATOM    838  CB  LYS A  87     -19.088  -0.117   4.168  1.00 15.00      A    C  
ATOM    839  CG  LYS A  87     -19.728  -1.476   3.928  1.00 15.00      A    C  
ATOM    840  CD  LYS A  87     -21.110  -1.331   3.311  1.00 15.00      A    C  
ATOM    841  CE  LYS A  87     -21.710  -2.685   2.969  1.00 15.00      A    C  
ATOM    842  NZ  LYS A  87     -22.988  -2.547   2.216  1.00 15.00      A    N1+
ATOM    843  HN  LYS A  87     -18.109  -0.439   6.589  1.00 15.00      A    H  
ATOM    844  HZ1 LYS A  87     -22.800  -2.194   1.255  1.00 15.00      A    H  
ATOM    845  HZ2 LYS A  87     -23.618  -1.878   2.701  1.00 15.00      A    H  
ATOM    846  HZ3 LYS A  87     -23.464  -3.469   2.149  1.00 15.00      A    H  
ATOM    847  N   VAL A  88     -16.125   1.374   3.411  1.00 15.00      A    N  
ATOM    848  CA  VAL A  88     -15.430   2.645   3.221  1.00 15.00      A    C  
ATOM    849  C   VAL A  88     -15.683   3.272   1.855  1.00 15.00      A    C  
ATOM    850  O   VAL A  88     -16.050   2.594   0.895  1.00 15.00      A    O  
ATOM    851  CB  VAL A  88     -13.907   2.497   3.426  1.00 15.00      A    C  
ATOM    852  CG1 VAL A  88     -13.582   2.247   4.890  1.00 15.00      A    C  
ATOM    853  CG2 VAL A  88     -13.347   1.383   2.550  1.00 15.00      A    C  
ATOM    854  HN  VAL A  88     -15.969   0.641   2.778  1.00 15.00      A    H  
ATOM    855  N   LYS A  89     -15.486   4.587   1.796  1.00 15.00      A    N  
ATOM    856  CA  LYS A  89     -15.647   5.350   0.565  1.00 15.00      A    C  
ATOM    857  C   LYS A  89     -14.301   5.952   0.164  1.00 15.00      A    C  
ATOM    858  O   LYS A  89     -13.374   6.002   0.975  1.00 15.00      A    O  
ATOM    859  CB  LYS A  89     -16.683   6.465   0.752  1.00 15.00      A    C  
ATOM    860  CG  LYS A  89     -18.100   5.978   1.023  1.00 15.00      A    C  
ATOM    861  CD  LYS A  89     -18.720   5.342  -0.212  1.00 15.00      A    C  
ATOM    862  CE  LYS A  89     -20.183   5.001   0.021  1.00 15.00      A    C  
ATOM    863  NZ  LYS A  89     -20.804   4.347  -1.166  1.00 15.00      A    N1+
ATOM    864  HN  LYS A  89     -15.227   5.062   2.614  1.00 15.00      A    H  
ATOM    865  HZ1 LYS A  89     -20.671   4.940  -2.010  1.00 15.00      A    H  
ATOM    866  HZ2 LYS A  89     -21.823   4.212  -1.008  1.00 15.00      A    H  
ATOM    867  HZ3 LYS A  89     -20.364   3.420  -1.333  1.00 15.00      A    H  
ATOM    868  N   ALA A  90     -14.195   6.397  -1.085  1.00 15.00      A    N  
ATOM    869  CA  ALA A  90     -12.963   6.992  -1.592  1.00 15.00      A    C  
ATOM    870  C   ALA A  90     -12.654   8.316  -0.898  1.00 15.00      A    C  
ATOM    871  O   ALA A  90     -13.312   9.329  -1.143  1.00 15.00      A    O  
ATOM    872  CB  ALA A  90     -13.041   7.179  -3.101  1.00 15.00      A    C  
ATOM    873  HN  ALA A  90     -14.967   6.316  -1.685  1.00 15.00      A    H  
ATOM    874  N   GLY A  91     -11.645   8.294  -0.029  1.00 15.00      A    N  
ATOM    875  CA  GLY A  91     -11.259   9.487   0.698  1.00 15.00      A    C  
ATOM    876  C   GLY A  91     -11.331   9.296   2.200  1.00 15.00      A    C  
ATOM    877  O   GLY A  91     -10.929  10.176   2.962  1.00 15.00      A    O  
ATOM    878  HN  GLY A  91     -11.159   7.455   0.120  1.00 15.00      A    H  
ATOM    879  N   ASP A  92     -11.838   8.140   2.623  1.00 15.00      A    N  
ATOM    880  CA  ASP A  92     -11.971   7.827   4.042  1.00 15.00      A    C  
ATOM    881  C   ASP A  92     -10.654   7.352   4.636  1.00 15.00      A    C  
ATOM    882  O   ASP A  92      -9.980   6.494   4.066  1.00 15.00      A    O  
ATOM    883  CB  ASP A  92     -13.037   6.750   4.259  1.00 15.00      A    C  
ATOM    884  CG  ASP A  92     -14.451   7.272   4.115  1.00 15.00      A    C  
ATOM    885  OD1 ASP A  92     -14.619   8.490   3.895  1.00 15.00      A    O  
ATOM    886  OD2 ASP A  92     -15.394   6.460   4.227  1.00 15.00      A    O1-
ATOM    887  HN  ASP A  92     -12.134   7.479   1.961  1.00 15.00      A    H  
ATOM    888  N   GLN A  93     -10.294   7.915   5.785  1.00 15.00      A    N  
ATOM    889  CA  GLN A  93      -9.065   7.535   6.467  1.00 15.00      A    C  
ATOM    890  C   GLN A  93      -9.158   6.101   6.980  1.00 15.00      A    C  
ATOM    891  O   GLN A  93     -10.119   5.734   7.656  1.00 15.00      A    O  
ATOM    892  CB  GLN A  93      -8.763   8.496   7.618  1.00 15.00      A    C  
ATOM    893  CG  GLN A  93      -7.594   8.063   8.486  1.00 15.00      A    C  
ATOM    894  CD  GLN A  93      -7.080   9.167   9.383  1.00 15.00      A    C  
ATOM    895  NE2 GLN A  93      -5.785   9.130   9.665  1.00 15.00      A    N  
ATOM    896  OE1 GLN A  93      -7.832  10.040   9.816  1.00 15.00      A    O  
ATOM    897  HN  GLN A  93     -10.867   8.605   6.181  1.00 15.00      A    H  
ATOM    898 HE21 GLN A  93      -5.250   8.403   9.283  1.00 15.00      A    H  
ATOM    899 HE22 GLN A  93      -5.417   9.829  10.243  1.00 15.00      A    H  
ATOM    900  N   ILE A  94      -8.155   5.295   6.648  1.00 15.00      A    N  
ATOM    901  CA  ILE A  94      -8.129   3.901   7.066  1.00 15.00      A    C  
ATOM    902  C   ILE A  94      -7.067   3.633   8.130  1.00 15.00      A    C  
ATOM    903  O   ILE A  94      -7.157   2.638   8.851  1.00 15.00      A    O  
ATOM    904  CB  ILE A  94      -7.937   2.936   5.877  1.00 15.00      A    C  
ATOM    905  CG1 ILE A  94      -6.711   3.328   5.044  1.00 15.00      A    C  
ATOM    906  CG2 ILE A  94      -9.191   2.897   5.014  1.00 15.00      A    C  
ATOM    907  CD1 ILE A  94      -6.414   2.376   3.906  1.00 15.00      A    C  
ATOM    908  HN  ILE A  94      -7.415   5.648   6.112  1.00 15.00      A    H  
ATOM    909  N   ALA A  95      -6.076   4.531   8.241  1.00 15.00      A    N  
ATOM    910  CA  ALA A  95      -5.001   4.371   9.224  1.00 15.00      A    C  
ATOM    911  C   ALA A  95      -3.976   5.498   9.159  1.00 15.00      A    C  
ATOM    912  O   ALA A  95      -4.073   6.404   8.333  1.00 15.00      A    O  
ATOM    913  CB  ALA A  95      -4.277   3.053   8.999  1.00 15.00      A    C  
ATOM    914  HN  ALA A  95      -6.074   5.315   7.654  1.00 15.00      A    H  
ATOM    915  N   TYR A  96      -3.000   5.421  10.061  1.00 15.00      A    N  
ATOM    916  CA  TYR A  96      -1.900   6.374  10.121  1.00 15.00      A    C  
ATOM    917  C   TYR A  96      -0.636   5.641   9.688  1.00 15.00      A    C  
ATOM    918  O   TYR A  96      -0.335   4.575  10.214  1.00 15.00      A    O  
ATOM    919  CB  TYR A  96      -1.717   6.901  11.551  1.00 15.00      A    C  
ATOM    920  CG  TYR A  96      -2.820   7.816  12.042  1.00 15.00      A    C  
ATOM    921  CD1 TYR A  96      -2.695   9.197  11.954  1.00 15.00      A    C  
ATOM    922  CD2 TYR A  96      -3.979   7.299  12.605  1.00 15.00      A    C  
ATOM    923  CE1 TYR A  96      -3.694  10.036  12.414  1.00 15.00      A    C  
ATOM    924  CE2 TYR A  96      -4.984   8.129  13.063  1.00 15.00      A    C  
ATOM    925  CZ  TYR A  96      -4.837   9.496  12.967  1.00 15.00      A    C  
ATOM    926  OH  TYR A  96      -5.836  10.324  13.428  1.00 15.00      A    O  
ATOM    927  HN  TYR A  96      -3.024   4.692  10.716  1.00 15.00      A    H  
ATOM    928  HH  TYR A  96      -6.043  10.983  12.760  1.00 15.00      A    H  
ATOM    929  N   SER A  97       0.091   6.204   8.730  1.00 15.00      A    N  
ATOM    930  CA  SER A  97       1.309   5.576   8.212  1.00 15.00      A    C  
ATOM    931  C   SER A  97       2.394   5.386   9.275  1.00 15.00      A    C  
ATOM    932  O   SER A  97       2.302   5.908  10.386  1.00 15.00      A    O  
ATOM    933  CB  SER A  97       1.864   6.376   7.036  1.00 15.00      A    C  
ATOM    934  OG  SER A  97       2.323   7.642   7.465  1.00 15.00      A    O  
ATOM    935  HN  SER A  97      -0.199   7.061   8.355  1.00 15.00      A    H  
ATOM    936  HG  SER A  97       3.256   7.586   7.692  1.00 15.00      A    H  
ATOM    937  N   GLY A  98       3.423   4.625   8.910  1.00 15.00      A    N  
ATOM    938  CA  GLY A  98       4.527   4.360   9.813  1.00 15.00      A    C  
ATOM    939  C   GLY A  98       5.609   3.536   9.143  1.00 15.00      A    C  
ATOM    940  O   GLY A  98       5.894   3.727   7.960  1.00 15.00      A    O  
ATOM    941  HN  GLY A  98       3.431   4.235   8.011  1.00 15.00      A    H  
ATOM    942  N   SER A  99       6.211   2.615   9.892  1.00 15.00      A    N  
ATOM    943  CA  SER A  99       7.262   1.759   9.348  1.00 15.00      A    C  
ATOM    944  C   SER A  99       7.271   0.386  10.025  1.00 15.00      A    C  
ATOM    945  O   SER A  99       8.333  -0.167  10.317  1.00 15.00      A    O  
ATOM    946  CB  SER A  99       8.631   2.434   9.481  1.00 15.00      A    C  
ATOM    947  OG  SER A  99       9.560   1.888   8.559  1.00 15.00      A    O  
ATOM    948  HN  SER A  99       5.947   2.513  10.831  1.00 15.00      A    H  
ATOM    949  HG  SER A  99      10.392   2.362   8.622  1.00 15.00      A    H  
ATOM    950  N   THR A 100       6.082  -0.165  10.263  1.00 15.00      A    N  
ATOM    951  CA  THR A 100       5.957  -1.474  10.903  1.00 15.00      A    C  
ATOM    952  C   THR A 100       6.161  -2.607   9.898  1.00 15.00      A    C  
ATOM    953  O   THR A 100       5.987  -2.420   8.695  1.00 15.00      A    O  
ATOM    954  CB  THR A 100       4.585  -1.652  11.583  1.00 15.00      A    C  
ATOM    955  CG2 THR A 100       4.358  -0.573  12.630  1.00 15.00      A    C  
ATOM    956  OG1 THR A 100       3.544  -1.590  10.600  1.00 15.00      A    O  
ATOM    957  HN  THR A 100       5.270   0.320  10.005  1.00 15.00      A    H  
ATOM    958  HG1 THR A 100       2.792  -1.112  10.959  1.00 15.00      A    H  
ATOM    959  N   GLY A 101       6.527  -3.782  10.405  1.00 15.00      A    N  
ATOM    960  CA  GLY A 101       6.747  -4.933   9.545  1.00 15.00      A    C  
ATOM    961  C   GLY A 101       8.124  -4.932   8.910  1.00 15.00      A    C  
ATOM    962  O   GLY A 101       9.111  -4.579   9.556  1.00 15.00      A    O  
ATOM    963  HN  GLY A 101       6.651  -3.868  11.374  1.00 15.00      A    H  
ATOM    964  N   ASN A 102       8.190  -5.332   7.643  1.00 15.00      A    N  
ATOM    965  CA  ASN A 102       9.456  -5.369   6.918  1.00 15.00      A    C  
ATOM    966  C   ASN A 102       9.665  -4.069   6.146  1.00 15.00      A    C  
ATOM    967  O   ASN A 102       9.409  -3.997   4.943  1.00 15.00      A    O  
ATOM    968  CB  ASN A 102       9.502  -6.573   5.970  1.00 15.00      A    C  
ATOM    969  CG  ASN A 102      10.894  -6.843   5.427  1.00 15.00      A    C  
ATOM    970  ND2 ASN A 102      10.963  -7.372   4.211  1.00 15.00      A    N  
ATOM    971  OD1 ASN A 102      11.896  -6.581   6.093  1.00 15.00      A    O  
ATOM    972  HN  ASN A 102       7.369  -5.605   7.184  1.00 15.00      A    H  
ATOM    973 HD21 ASN A 102      10.124  -7.555   3.737  1.00 15.00      A    H  
ATOM    974 HD22 ASN A 102      11.849  -7.558   3.837  1.00 15.00      A    H  
ATOM    975  N   SER A 103      10.120  -3.041   6.854  1.00 15.00      A    N  
ATOM    976  CA  SER A 103      10.352  -1.737   6.250  1.00 15.00      A    C  
ATOM    977  C   SER A 103      11.496  -1.004   6.943  1.00 15.00      A    C  
ATOM    978  O   SER A 103      11.528  -0.903   8.170  1.00 15.00      A    O  
ATOM    979  CB  SER A 103       9.074  -0.898   6.321  1.00 15.00      A    C  
ATOM    980  OG  SER A 103       9.262   0.377   5.737  1.00 15.00      A    O  
ATOM    981  HN  SER A 103      10.305  -3.164   7.809  1.00 15.00      A    H  
ATOM    982  HG  SER A 103       9.223   1.051   6.420  1.00 15.00      A    H  
ATOM    983  N   THR A 104      12.435  -0.497   6.148  1.00 15.00      A    N  
ATOM    984  CA  THR A 104      13.579   0.237   6.682  1.00 15.00      A    C  
ATOM    985  C   THR A 104      13.236   1.714   6.860  1.00 15.00      A    C  
ATOM    986  O   THR A 104      13.529   2.311   7.896  1.00 15.00      A    O  
ATOM    987  CB  THR A 104      14.817   0.103   5.773  1.00 15.00      A    C  
ATOM    988  CG2 THR A 104      15.402  -1.298   5.866  1.00 15.00      A    C  
ATOM    989  OG1 THR A 104      14.454   0.376   4.414  1.00 15.00      A    O  
ATOM    990  HN  THR A 104      12.357  -0.620   5.179  1.00 15.00      A    H  
ATOM    991  HG1 THR A 104      14.503  -0.434   3.900  1.00 15.00      A    H  
ATOM    992  N   ALA A 105      12.611   2.292   5.840  1.00 15.00      A    N  
ATOM    993  CA  ALA A 105      12.210   3.692   5.872  1.00 15.00      A    C  
ATOM    994  C   ALA A 105      10.688   3.795   5.844  1.00 15.00      A    C  
ATOM    995  O   ALA A 105      10.031   3.016   5.160  1.00 15.00      A    O  
ATOM    996  CB  ALA A 105      12.815   4.438   4.692  1.00 15.00      A    C  
ATOM    997  HN  ALA A 105      12.413   1.759   5.041  1.00 15.00      A    H  
ATOM    998  N   PRO A 106      10.109   4.750   6.598  1.00 15.00      A    N  
ATOM    999  CA  PRO A 106       8.651   4.943   6.656  1.00 15.00      A    C  
ATOM   1000  C   PRO A 106       8.030   5.176   5.278  1.00 15.00      A    C  
ATOM   1001  O   PRO A 106       8.226   6.228   4.666  1.00 15.00      A    O  
ATOM   1002  CB  PRO A 106       8.488   6.190   7.531  1.00 15.00      A    C  
ATOM   1003  CG  PRO A 106       9.735   6.245   8.343  1.00 15.00      A    C  
ATOM   1004  CD  PRO A 106      10.824   5.707   7.460  1.00 15.00      A    C  
ATOM   1005  N   HIS A 107       7.292   4.179   4.793  1.00 15.00      A    N  
ATOM   1006  CA  HIS A 107       6.635   4.270   3.492  1.00 15.00      A    C  
ATOM   1007  C   HIS A 107       5.342   3.459   3.461  1.00 15.00      A    C  
ATOM   1008  O   HIS A 107       5.028   2.738   4.408  1.00 15.00      A    O  
ATOM   1009  CB  HIS A 107       7.579   3.851   2.348  1.00 15.00      A    C  
ATOM   1010  CG  HIS A 107       8.041   2.420   2.373  1.00 15.00      A    C  
ATOM   1011  CD2 HIS A 107       7.339   1.265   2.236  1.00 15.00      A    C  
ATOM   1012  ND1 HIS A 107       9.357   2.041   2.524  1.00 15.00      A    N  
ATOM   1013  CE1 HIS A 107       9.410   0.702   2.474  1.00 15.00      A    C  
ATOM   1014  NE2 HIS A 107       8.211   0.184   2.302  1.00 15.00      A    N  
ATOM   1015  HN  HIS A 107       7.185   3.363   5.325  1.00 15.00      A    H  
ATOM   1016  HD1 HIS A 107      10.119   2.643   2.647  1.00 15.00      A    H  
ATOM   1017  N   VAL A 108       4.595   3.587   2.370  1.00 15.00      A    N  
ATOM   1018  CA  VAL A 108       3.342   2.859   2.209  1.00 15.00      A    C  
ATOM   1019  C   VAL A 108       3.411   1.943   0.991  1.00 15.00      A    C  
ATOM   1020  O   VAL A 108       3.467   2.412  -0.148  1.00 15.00      A    O  
ATOM   1021  CB  VAL A 108       2.135   3.815   2.061  1.00 15.00      A    C  
ATOM   1022  CG1 VAL A 108       0.836   3.028   1.945  1.00 15.00      A    C  
ATOM   1023  CG2 VAL A 108       2.068   4.786   3.230  1.00 15.00      A    C  
ATOM   1024  HN  VAL A 108       4.895   4.184   1.653  1.00 15.00      A    H  
ATOM   1025  N   HIS A 109       3.421   0.637   1.241  1.00 15.00      A    N  
ATOM   1026  CA  HIS A 109       3.481  -0.347   0.169  1.00 15.00      A    C  
ATOM   1027  C   HIS A 109       2.089  -0.611  -0.396  1.00 15.00      A    C  
ATOM   1028  O   HIS A 109       1.259  -1.249   0.250  1.00 15.00      A    O  
ATOM   1029  CB  HIS A 109       4.113  -1.656   0.668  1.00 15.00      A    C  
ATOM   1030  CG  HIS A 109       4.191  -2.747  -0.358  1.00 15.00      A    C  
ATOM   1031  CD2 HIS A 109       3.297  -3.723  -0.657  1.00 15.00      A    C  
ATOM   1032  ND1 HIS A 109       5.294  -2.882  -1.172  1.00 15.00      A    N  
ATOM   1033  CE1 HIS A 109       5.052  -3.923  -1.941  1.00 15.00      A    C  
ATOM   1034  NE2 HIS A 109       3.856  -4.464  -1.667  1.00 15.00      A    N  
ATOM   1035  HN  HIS A 109       3.387   0.329   2.171  1.00 15.00      A    H  
ATOM   1036  HE2 HIS A 109       3.463  -5.243  -2.099  1.00 15.00      A    H  
ATOM   1037  N   PHE A 110       1.841  -0.103  -1.599  1.00 15.00      A    N  
ATOM   1038  CA  PHE A 110       0.557  -0.292  -2.263  1.00 15.00      A    C  
ATOM   1039  C   PHE A 110       0.653  -1.426  -3.277  1.00 15.00      A    C  
ATOM   1040  O   PHE A 110       1.576  -1.463  -4.092  1.00 15.00      A    O  
ATOM   1041  CB  PHE A 110       0.110   1.001  -2.952  1.00 15.00      A    C  
ATOM   1042  CG  PHE A 110      -1.219   0.892  -3.647  1.00 15.00      A    C  
ATOM   1043  CD1 PHE A 110      -2.391   0.795  -2.917  1.00 15.00      A    C  
ATOM   1044  CD2 PHE A 110      -1.295   0.886  -5.031  1.00 15.00      A    C  
ATOM   1045  CE1 PHE A 110      -3.613   0.694  -3.551  1.00 15.00      A    C  
ATOM   1046  CE2 PHE A 110      -2.515   0.785  -5.672  1.00 15.00      A    C  
ATOM   1047  CZ  PHE A 110      -3.676   0.689  -4.931  1.00 15.00      A    C  
ATOM   1048  HN  PHE A 110       2.542   0.412  -2.053  1.00 15.00      A    H  
ATOM   1049  N   GLN A 111      -0.305  -2.345  -3.230  1.00 15.00      A    N  
ATOM   1050  CA  GLN A 111      -0.310  -3.482  -4.139  1.00 15.00      A    C  
ATOM   1051  C   GLN A 111      -1.722  -3.840  -4.591  1.00 15.00      A    C  
ATOM   1052  O   GLN A 111      -2.590  -4.139  -3.770  1.00 15.00      A    O  
ATOM   1053  CB  GLN A 111       0.355  -4.689  -3.469  1.00 15.00      A    C  
ATOM   1054  CG  GLN A 111       0.346  -5.960  -4.303  1.00 15.00      A    C  
ATOM   1055  CD  GLN A 111       1.143  -7.082  -3.665  1.00 15.00      A    C  
ATOM   1056  NE2 GLN A 111       0.720  -8.316  -3.904  1.00 15.00      A    N  
ATOM   1057  OE1 GLN A 111       2.127  -6.842  -2.964  1.00 15.00      A    O  
ATOM   1058  HN  GLN A 111      -1.025  -2.255  -2.571  1.00 15.00      A    H  
ATOM   1059 HE21 GLN A 111      -0.072  -8.433  -4.470  1.00 15.00      A    H  
ATOM   1060 HE22 GLN A 111       1.216  -9.061  -3.504  1.00 15.00      A    H  
ATOM   1061  N   ARG A 112      -1.947  -3.800  -5.901  1.00 15.00      A    N  
ATOM   1062  CA  ARG A 112      -3.247  -4.140  -6.461  1.00 15.00      A    C  
ATOM   1063  C   ARG A 112      -3.223  -5.566  -6.997  1.00 15.00      A    C  
ATOM   1064  O   ARG A 112      -2.272  -5.969  -7.665  1.00 15.00      A    O  
ATOM   1065  CB  ARG A 112      -3.643  -3.164  -7.572  1.00 15.00      A    C  
ATOM   1066  CG  ARG A 112      -5.116  -3.230  -7.946  1.00 15.00      A    C  
ATOM   1067  CD  ARG A 112      -5.428  -2.359  -9.151  1.00 15.00      A    C  
ATOM   1068  NE  ARG A 112      -6.864  -2.300  -9.418  1.00 15.00      A    N  
ATOM   1069  CZ  ARG A 112      -7.392  -2.225 -10.637  1.00 15.00      A    C  
ATOM   1070  NH1 ARG A 112      -6.607  -2.209 -11.706  1.00 15.00      A    N1+
ATOM   1071  NH2 ARG A 112      -8.709  -2.170 -10.786  1.00 15.00      A    N  
ATOM   1072  HN  ARG A 112      -1.219  -3.538  -6.503  1.00 15.00      A    H  
ATOM   1073  HE  ARG A 112      -7.468  -2.313  -8.644  1.00 15.00      A    H  
ATOM   1074 HH11 ARG A 112      -7.024  -2.151 -12.657  1.00 15.00      A    H  
ATOM   1075 HH12 ARG A 112      -5.574  -2.249 -11.594  1.00 15.00      A    H  
ATOM   1076 HH21 ARG A 112      -9.123  -2.114 -11.738  1.00 15.00      A    H  
ATOM   1077 HH22 ARG A 112      -9.329  -2.181  -9.949  1.00 15.00      A    H  
ATOM   1078  N   MET A 113      -4.265  -6.328  -6.693  1.00 15.00      A    N  
ATOM   1079  CA  MET A 113      -4.352  -7.714  -7.135  1.00 15.00      A    C  
ATOM   1080  C   MET A 113      -5.645  -7.973  -7.896  1.00 15.00      A    C  
ATOM   1081  O   MET A 113      -6.696  -7.442  -7.548  1.00 15.00      A    O  
ATOM   1082  CB  MET A 113      -4.250  -8.653  -5.932  1.00 15.00      A    C  
ATOM   1083  CG  MET A 113      -2.917  -8.584  -5.206  1.00 15.00      A    C  
ATOM   1084  SD  MET A 113      -3.076  -8.829  -3.428  1.00 15.00      A    S  
ATOM   1085  CE  MET A 113      -3.928  -7.326  -2.957  1.00 15.00      A    C  
ATOM   1086  HN  MET A 113      -4.995  -5.950  -6.160  1.00 15.00      A    H  
ATOM   1087  N   SER A 114      -5.558  -8.792  -8.938  1.00 15.00      A    N  
ATOM   1088  CA  SER A 114      -6.721  -9.125  -9.750  1.00 15.00      A    C  
ATOM   1089  C   SER A 114      -6.981 -10.627  -9.752  1.00 15.00      A    C  
ATOM   1090  O   SER A 114      -6.090 -11.420 -10.058  1.00 15.00      A    O  
ATOM   1091  CB  SER A 114      -6.527  -8.628 -11.185  1.00 15.00      A    C  
ATOM   1092  OG  SER A 114      -7.593  -9.050 -12.019  1.00 15.00      A    O  
ATOM   1093  HN  SER A 114      -4.688  -9.181  -9.169  1.00 15.00      A    H  
ATOM   1094  HG  SER A 114      -7.652 -10.009 -12.002  1.00 15.00      A    H  
ATOM   1095  N   GLY A 115      -8.207 -11.011  -9.407  1.00 15.00      A    N  
ATOM   1096  CA  GLY A 115      -8.565 -12.417  -9.388  1.00 15.00      A    C  
ATOM   1097  C   GLY A 115      -8.422 -13.059  -8.020  1.00 15.00      A    C  
ATOM   1098  O   GLY A 115      -8.656 -14.258  -7.869  1.00 15.00      A    O  
ATOM   1099  HN  GLY A 115      -8.873 -10.333  -9.165  1.00 15.00      A    H  
ATOM   1100  N   GLY A 116      -8.034 -12.270  -7.022  1.00 15.00      A    N  
ATOM   1101  CA  GLY A 116      -7.878 -12.804  -5.681  1.00 15.00      A    C  
ATOM   1102  C   GLY A 116      -6.852 -12.053  -4.858  1.00 15.00      A    C  
ATOM   1103  O   GLY A 116      -6.293 -11.053  -5.308  1.00 15.00      A    O  
ATOM   1104  HN  GLY A 116      -7.849 -11.323  -7.198  1.00 15.00      A    H  
ATOM   1105  N   ILE A 117      -6.605 -12.542  -3.645  1.00 15.00      A    N  
ATOM   1106  CA  ILE A 117      -5.642 -11.920  -2.743  1.00 15.00      A    C  
ATOM   1107  C   ILE A 117      -4.349 -12.731  -2.693  1.00 15.00      A    C  
ATOM   1108  O   ILE A 117      -4.362 -13.918  -2.362  1.00 15.00      A    O  
ATOM   1109  CB  ILE A 117      -6.212 -11.789  -1.312  1.00 15.00      A    C  
ATOM   1110  CG1 ILE A 117      -7.616 -11.178  -1.347  1.00 15.00      A    C  
ATOM   1111  CG2 ILE A 117      -5.287 -10.947  -0.444  1.00 15.00      A    C  
ATOM   1112  CD1 ILE A 117      -8.334 -11.205  -0.014  1.00 15.00      A    C  
ATOM   1113  HN  ILE A 117      -7.084 -13.345  -3.350  1.00 15.00      A    H  
ATOM   1114  N   GLY A 118      -3.238 -12.083  -3.026  1.00 15.00      A    N  
ATOM   1115  CA  GLY A 118      -1.951 -12.752  -3.014  1.00 15.00      A    C  
ATOM   1116  C   GLY A 118      -0.946 -12.077  -3.924  1.00 15.00      A    C  
ATOM   1117  O   GLY A 118      -1.319 -11.290  -4.793  1.00 15.00      A    O  
ATOM   1118  HN  GLY A 118      -3.293 -11.138  -3.284  1.00 15.00      A    H  
ATOM   1119  N   ASN A 119       0.333 -12.390  -3.732  1.00 15.00      A    N  
ATOM   1120  CA  ASN A 119       1.397 -11.802  -4.544  1.00 15.00      A    C  
ATOM   1121  C   ASN A 119       1.413 -12.387  -5.953  1.00 15.00      A    C  
ATOM   1122  O   ASN A 119       2.023 -11.824  -6.862  1.00 15.00      A    O  
ATOM   1123  CB  ASN A 119       2.760 -11.996  -3.876  1.00 15.00      A    C  
ATOM   1124  CG  ASN A 119       2.823 -11.386  -2.491  1.00 15.00      A    C  
ATOM   1125  ND2 ASN A 119       2.517 -12.189  -1.478  1.00 15.00      A    N  
ATOM   1126  OD1 ASN A 119       3.148 -10.209  -2.330  1.00 15.00      A    O  
ATOM   1127  HN  ASN A 119       0.568 -13.032  -3.030  1.00 15.00      A    H  
ATOM   1128 HD21 ASN A 119       2.271 -13.116  -1.682  1.00 15.00      A    H  
ATOM   1129 HD22 ASN A 119       2.551 -11.823  -0.571  1.00 15.00      A    H  
ATOM   1130  N   GLN A 120       0.733 -13.518  -6.128  1.00 15.00      A    N  
ATOM   1131  CA  GLN A 120       0.658 -14.180  -7.425  1.00 15.00      A    C  
ATOM   1132  C   GLN A 120      -0.429 -13.558  -8.305  1.00 15.00      A    C  
ATOM   1133  O   GLN A 120      -0.559 -13.897  -9.481  1.00 15.00      A    O  
ATOM   1134  CB  GLN A 120       0.430 -15.689  -7.260  1.00 15.00      A    C  
ATOM   1135  CG  GLN A 120      -0.924 -16.072  -6.675  1.00 15.00      A    C  
ATOM   1136  CD  GLN A 120      -0.892 -16.294  -5.172  1.00 15.00      A    C  
ATOM   1137  NE2 GLN A 120      -1.758 -17.178  -4.690  1.00 15.00      A    N  
ATOM   1138  OE1 GLN A 120      -0.102 -15.683  -4.453  1.00 15.00      A    O  
ATOM   1139  HN  GLN A 120       0.270 -13.918  -5.362  1.00 15.00      A    H  
ATOM   1140 HE21 GLN A 120      -2.358 -17.629  -5.320  1.00 15.00      A    H  
ATOM   1141 HE22 GLN A 120      -1.763 -17.341  -3.724  1.00 15.00      A    H  
ATOM   1142  N   TYR A 121      -1.206 -12.647  -7.721  1.00 15.00      A    N  
ATOM   1143  CA  TYR A 121      -2.274 -11.960  -8.444  1.00 15.00      A    C  
ATOM   1144  C   TYR A 121      -1.951 -10.473  -8.581  1.00 15.00      A    C  
ATOM   1145  O   TYR A 121      -2.761  -9.698  -9.089  1.00 15.00      A    O  
ATOM   1146  CB  TYR A 121      -3.611 -12.119  -7.711  1.00 15.00      A    C  
ATOM   1147  CG  TYR A 121      -4.102 -13.544  -7.577  1.00 15.00      A    C  
ATOM   1148  CD1 TYR A 121      -4.573 -14.247  -8.679  1.00 15.00      A    C  
ATOM   1149  CD2 TYR A 121      -4.105 -14.182  -6.344  1.00 15.00      A    C  
ATOM   1150  CE1 TYR A 121      -5.032 -15.545  -8.556  1.00 15.00      A    C  
ATOM   1151  CE2 TYR A 121      -4.559 -15.480  -6.212  1.00 15.00      A    C  
ATOM   1152  CZ  TYR A 121      -5.023 -16.156  -7.320  1.00 15.00      A    C  
ATOM   1153  OH  TYR A 121      -5.477 -17.449  -7.191  1.00 15.00      A    O  
ATOM   1154  HN  TYR A 121      -1.056 -12.430  -6.777  1.00 15.00      A    H  
ATOM   1155  HH  TYR A 121      -6.003 -17.525  -6.391  1.00 15.00      A    H  
ATOM   1156  N   ALA A 122      -0.760 -10.089  -8.125  1.00 15.00      A    N  
ATOM   1157  CA  ALA A 122      -0.321  -8.695  -8.167  1.00 15.00      A    C  
ATOM   1158  C   ALA A 122      -0.123  -8.180  -9.591  1.00 15.00      A    C  
ATOM   1159  O   ALA A 122       0.454  -8.860 -10.440  1.00 15.00      A    O  
ATOM   1160  CB  ALA A 122       0.954  -8.517  -7.359  1.00 15.00      A    C  
ATOM   1161  HN  ALA A 122      -0.156 -10.764  -7.751  1.00 15.00      A    H  
ATOM   1162  N   VAL A 123      -0.611  -6.966  -9.834  1.00 15.00      A    N  
ATOM   1163  CA  VAL A 123      -0.493  -6.324 -11.140  1.00 15.00      A    C  
ATOM   1164  C   VAL A 123       0.072  -4.912 -10.987  1.00 15.00      A    C  
ATOM   1165  O   VAL A 123       0.137  -4.384  -9.876  1.00 15.00      A    O  
ATOM   1166  CB  VAL A 123      -1.850  -6.259 -11.881  1.00 15.00      A    C  
ATOM   1167  CG1 VAL A 123      -2.327  -7.653 -12.262  1.00 15.00      A    C  
ATOM   1168  CG2 VAL A 123      -2.899  -5.539 -11.044  1.00 15.00      A    C  
ATOM   1169  HN  VAL A 123      -1.065  -6.485  -9.110  1.00 15.00      A    H  
ATOM   1170  N   ASP A 124       0.482  -4.310 -12.105  1.00 15.00      A    N  
ATOM   1171  CA  ASP A 124       1.043  -2.958 -12.094  1.00 15.00      A    C  
ATOM   1172  C   ASP A 124      -0.023  -1.922 -11.733  1.00 15.00      A    C  
ATOM   1173  O   ASP A 124      -0.979  -1.716 -12.483  1.00 15.00      A    O  
ATOM   1174  CB  ASP A 124       1.660  -2.628 -13.458  1.00 15.00      A    C  
ATOM   1175  CG  ASP A 124       2.781  -1.607 -13.372  1.00 15.00      A    C  
ATOM   1176  OD1 ASP A 124       2.804  -0.824 -12.401  1.00 15.00      A    O  
ATOM   1177  OD2 ASP A 124       3.640  -1.594 -14.279  1.00 15.00      A    O1-
ATOM   1178  HN  ASP A 124       0.406  -4.787 -12.957  1.00 15.00      A    H  
ATOM   1179  N   PRO A 125       0.134  -1.251 -10.575  1.00 15.00      A    N  
ATOM   1180  CA  PRO A 125      -0.816  -0.247 -10.103  1.00 15.00      A    C  
ATOM   1181  C   PRO A 125      -0.506   1.168 -10.598  1.00 15.00      A    C  
ATOM   1182  O   PRO A 125      -1.093   2.134 -10.116  1.00 15.00      A    O  
ATOM   1183  CB  PRO A 125      -0.634  -0.326  -8.589  1.00 15.00      A    C  
ATOM   1184  CG  PRO A 125       0.810  -0.663  -8.401  1.00 15.00      A    C  
ATOM   1185  CD  PRO A 125       1.249  -1.431  -9.625  1.00 15.00      A    C  
ATOM   1186  N   THR A 126       0.410   1.288 -11.560  1.00 15.00      A    N  
ATOM   1187  CA  THR A 126       0.783   2.593 -12.108  1.00 15.00      A    C  
ATOM   1188  C   THR A 126      -0.392   3.245 -12.838  1.00 15.00      A    C  
ATOM   1189  O   THR A 126      -0.701   4.416 -12.612  1.00 15.00      A    O  
ATOM   1190  CB  THR A 126       1.995   2.488 -13.061  1.00 15.00      A    C  
ATOM   1191  CG2 THR A 126       2.284   3.824 -13.733  1.00 15.00      A    C  
ATOM   1192  OG1 THR A 126       3.151   2.078 -12.321  1.00 15.00      A    O  
ATOM   1193  HN  THR A 126       0.849   0.481 -11.906  1.00 15.00      A    H  
ATOM   1194  HG1 THR A 126       3.704   1.521 -12.873  1.00 15.00      A    H  
ATOM   1195  N   SER A 127      -1.051   2.473 -13.701  1.00 15.00      A    N  
ATOM   1196  CA  SER A 127      -2.191   2.969 -14.467  1.00 15.00      A    C  
ATOM   1197  C   SER A 127      -3.395   3.264 -13.572  1.00 15.00      A    C  
ATOM   1198  O   SER A 127      -4.163   4.189 -13.840  1.00 15.00      A    O  
ATOM   1199  CB  SER A 127      -2.577   1.970 -15.561  1.00 15.00      A    C  
ATOM   1200  OG  SER A 127      -2.873   0.697 -15.010  1.00 15.00      A    O  
ATOM   1201  HN  SER A 127      -0.759   1.546 -13.827  1.00 15.00      A    H  
ATOM   1202  HG  SER A 127      -2.461   0.618 -14.147  1.00 15.00      A    H  
ATOM   1203  N   TYR A 128      -3.549   2.477 -12.508  1.00 15.00      A    N  
ATOM   1204  CA  TYR A 128      -4.659   2.653 -11.575  1.00 15.00      A    C  
ATOM   1205  C   TYR A 128      -4.498   3.927 -10.746  1.00 15.00      A    C  
ATOM   1206  O   TYR A 128      -5.453   4.680 -10.567  1.00 15.00      A    O  
ATOM   1207  CB  TYR A 128      -4.796   1.430 -10.660  1.00 15.00      A    C  
ATOM   1208  CG  TYR A 128      -5.922   1.539  -9.653  1.00 15.00      A    C  
ATOM   1209  CD1 TYR A 128      -7.237   1.289 -10.021  1.00 15.00      A    C  
ATOM   1210  CD2 TYR A 128      -5.668   1.897  -8.334  1.00 15.00      A    C  
ATOM   1211  CE1 TYR A 128      -8.267   1.394  -9.107  1.00 15.00      A    C  
ATOM   1212  CE2 TYR A 128      -6.692   2.004  -7.413  1.00 15.00      A    C  
ATOM   1213  CZ  TYR A 128      -7.989   1.751  -7.806  1.00 15.00      A    C  
ATOM   1214  OH  TYR A 128      -9.014   1.864  -6.895  1.00 15.00      A    O  
ATOM   1215  HN  TYR A 128      -2.901   1.760 -12.347  1.00 15.00      A    H  
ATOM   1216  HH  TYR A 128      -9.561   1.075  -6.929  1.00 15.00      A    H  
ATOM   1217  N   LEU A 129      -3.284   4.162 -10.250  1.00 15.00      A    N  
ATOM   1218  CA  LEU A 129      -2.993   5.344  -9.435  1.00 15.00      A    C  
ATOM   1219  C   LEU A 129      -3.117   6.633 -10.244  1.00 15.00      A    C  
ATOM   1220  O   LEU A 129      -3.471   7.683  -9.706  1.00 15.00      A    O  
ATOM   1221  CB  LEU A 129      -1.590   5.243  -8.829  1.00 15.00      A    C  
ATOM   1222  CG  LEU A 129      -1.381   4.150  -7.779  1.00 15.00      A    C  
ATOM   1223  CD1 LEU A 129       0.100   3.976  -7.480  1.00 15.00      A    C  
ATOM   1224  CD2 LEU A 129      -2.149   4.474  -6.509  1.00 15.00      A    C  
ATOM   1225  HN  LEU A 129      -2.563   3.525 -10.436  1.00 15.00      A    H  
ATOM   1226  N   GLN A 130      -2.824   6.540 -11.538  1.00 15.00      A    N  
ATOM   1227  CA  GLN A 130      -2.894   7.688 -12.438  1.00 15.00      A    C  
ATOM   1228  C   GLN A 130      -4.342   8.086 -12.731  1.00 15.00      A    C  
ATOM   1229  O   GLN A 130      -4.644   9.263 -12.934  1.00 15.00      A    O  
ATOM   1230  CB  GLN A 130      -2.153   7.364 -13.743  1.00 15.00      A    C  
ATOM   1231  CG  GLN A 130      -2.302   8.407 -14.843  1.00 15.00      A    C  
ATOM   1232  CD  GLN A 130      -1.710   9.753 -14.472  1.00 15.00      A    C  
ATOM   1233  NE2 GLN A 130      -2.307  10.821 -14.988  1.00 15.00      A    N  
ATOM   1234  OE1 GLN A 130      -0.732   9.835 -13.729  1.00 15.00      A    O  
ATOM   1235  HN  GLN A 130      -2.550   5.672 -11.900  1.00 15.00      A    H  
ATOM   1236 HE21 GLN A 130      -3.083  10.681 -15.570  1.00 15.00      A    H  
ATOM   1237 HE22 GLN A 130      -1.948  11.704 -14.766  1.00 15.00      A    H  
ATOM   1238  N   SER A 131      -5.236   7.101 -12.733  1.00 15.00      A    N  
ATOM   1239  CA  SER A 131      -6.647   7.346 -13.013  1.00 15.00      A    C  
ATOM   1240  C   SER A 131      -7.445   7.681 -11.751  1.00 15.00      A    C  
ATOM   1241  O   SER A 131      -8.667   7.826 -11.806  1.00 15.00      A    O  
ATOM   1242  CB  SER A 131      -7.262   6.142 -13.728  1.00 15.00      A    C  
ATOM   1243  OG  SER A 131      -7.054   4.955 -12.985  1.00 15.00      A    O  
ATOM   1244  HN  SER A 131      -4.939   6.188 -12.541  1.00 15.00      A    H  
ATOM   1245  HG  SER A 131      -6.534   5.156 -12.202  1.00 15.00      A    H  
ATOM   1246  N   ARG A 132      -6.757   7.801 -10.616  1.00 15.00      A    N  
ATOM   1247  CA  ARG A 132      -7.422   8.127  -9.356  1.00 15.00      A    C  
ATOM   1248  C   ARG A 132      -7.649   9.630  -9.226  1.00 15.00      A    C  
ATOM   1249  O   ARG A 132      -8.327  10.088  -8.305  1.00 15.00      A    O  
ATOM   1250  CB  ARG A 132      -6.627   7.610  -8.152  1.00 15.00      A    C  
ATOM   1251  CG  ARG A 132      -6.639   6.098  -7.968  1.00 15.00      A    C  
ATOM   1252  CD  ARG A 132      -8.024   5.510  -8.190  1.00 15.00      A    C  
ATOM   1253  NE  ARG A 132      -8.186   5.019  -9.558  1.00 15.00      A    N  
ATOM   1254  CZ  ARG A 132      -9.319   4.520 -10.043  1.00 15.00      A    C  
ATOM   1255  NH1 ARG A 132     -10.400   4.441  -9.278  1.00 15.00      A    N1+
ATOM   1256  NH2 ARG A 132      -9.367   4.091 -11.296  1.00 15.00      A    N  
ATOM   1257  HN  ARG A 132      -5.786   7.667 -10.627  1.00 15.00      A    H  
ATOM   1258  HE  ARG A 132      -7.404   5.064 -10.147  1.00 15.00      A    H  
ATOM   1259 HH11 ARG A 132     -11.283   4.049  -9.665  1.00 15.00      A    H  
ATOM   1260 HH12 ARG A 132     -10.365   4.770  -8.292  1.00 15.00      A    H  
ATOM   1261 HH21 ARG A 132      -8.519   4.147 -11.898  1.00 15.00      A    H  
ATOM   1262 HH22 ARG A 132     -10.250   3.699 -11.680  1.00 15.00      A    H  
TER   
ATOM   1263 ZN+2 ZN2 A 217       7.222  -2.222  -1.514  1.00 15.00      A   ZN  
ATOM   1264  N   DRG B   1      19.370  11.844  -0.181  1.00 15.00      B    N  
ATOM   1265 CA   DRG B   1      18.544  11.049   0.739  1.00 15.00      B   CA  
ATOM   1266  CAO DRG B   1      17.555  12.982  -4.716  1.00 15.00      B    C  
ATOM   1267  CAQ DRG B   1      18.980  10.821  -3.128  1.00 15.00      B    C  
ATOM   1268  CAS DRG B   1      18.981   9.393  -2.578  1.00 15.00      B    C  
ATOM   1269  CAU DRG B   1      17.788  12.959  -3.204  1.00 15.00      B    C  
ATOM   1270  CAV DRG B   1      16.606  13.601  -2.474  1.00 15.00      B    C  
ATOM   1271  CAX DRG B   1      15.861  14.447  -3.493  1.00 15.00      B    C  
ATOM   1272  CAZ DRG B   1      15.257  13.524  -4.540  1.00 15.00      B    C  
ATOM   1273  C   DRG B   1      19.329   9.810   1.173  1.00 15.00      B    C  
ATOM   1274  O   DRG B   1      20.108   9.856   2.123  1.00 15.00      B    O  
ATOM   1275  NAP DRG B   1      17.939  11.564  -2.762  1.00 15.00      B    N  
ATOM   1276  OAR DRG B   1      19.889  11.221  -3.853  1.00 15.00      B    O  
ATOM   1277  OAT DRG B   1      17.765  14.304  -5.219  1.00 15.00      B    O  
ATOM   1278  OAW DRG B   1      17.064  14.379  -1.357  1.00 15.00      B    O  
ATOM   1279  CB  DRG B   1      17.257  10.618   0.034  1.00 15.00      B    C  
ATOM   1280  CBB DRG B   1      14.745  14.354  -5.720  1.00 15.00      B    C  
ATOM   1281  CBD DRG B   1      17.577  13.533  -0.317  1.00 15.00      B    C  
ATOM   1282  CBE DRG B   1      17.669  14.326   0.988  1.00 15.00      B    C  
ATOM   1283  CBF DRG B   1      18.961  13.001  -0.693  1.00 15.00      B    C  
ATOM   1284  CBN DRG B   1      19.775   7.440   0.729  1.00 15.00      B    C  
ATOM   1285  CBO DRG B   1      19.510   7.016   2.175  1.00 15.00      B    C  
ATOM   1286  CBP DRG B   1      18.017   6.778   2.411  1.00 15.00      B    C  
ATOM   1287  CBQ DRG B   1      17.748   6.360   3.858  1.00 15.00      B    C  
ATOM   1288  CBS DRG B   1      21.281   7.604   0.510  1.00 15.00      B    C  
ATOM   1289  CBW DRG B   1      17.439   4.102   2.935  1.00 15.00      B    C  
ATOM   1290  CBX DRG B   1      17.076   2.720   3.481  1.00 15.00      B    C  
ATOM   1291  CBY DRG B   1      18.153   2.200   4.435  1.00 15.00      B    C  
ATOM   1292  CBZ DRG B   1      19.489   2.030   3.711  1.00 15.00      B    C  
ATOM   1293  NBM DRG B   1      19.100   8.717   0.452  1.00 15.00      B    N  
ATOM   1294  NBU DRG B   1      21.623   8.139  -0.659  1.00 15.00      B    N  
ATOM   1295  NBV DRG B   1      17.477   5.070   4.041  1.00 15.00      B    N  
ATOM   1296  OBA DRG B   1      16.214  12.556  -4.999  1.00 15.00      B    O  
ATOM   1297  OBC DRG B   1      15.838  15.036  -6.340  1.00 15.00      B    O  
ATOM   1298  OBG DRG B   1      19.655  13.671  -1.456  1.00 15.00      B    O  
ATOM   1299  OBR DRG B   1      17.783   7.187   4.769  1.00 15.00      B    O  
ATOM   1300  OBT DRG B   1      22.089   7.257   1.370  1.00 15.00      B    O  
ATOM   1301  CDC DRG B   1       8.390  -3.894   1.841  1.00 15.00      B    C  
ATOM   1302  CDD DRG B   1       9.187  -3.039   0.855  1.00 15.00      B    C  
ATOM   1303  CDG DRG B   1       6.831  -7.138   0.588  1.00 15.00      B    C  
ATOM   1304  CDH DRG B   1       7.662  -6.204   1.470  1.00 15.00      B    C  
ATOM   1305  CDJ DRG B   1      10.428 -18.634   4.498  1.00 15.00      B    C  
ATOM   1306  CDL DRG B   1      12.143 -20.160   7.030  1.00 15.00      B    C  
ATOM   1307  CDN DRG B   1      10.794 -20.473   7.681  1.00 15.00      B    C  
ATOM   1308  CDO DRG B   1      10.848 -20.033   4.953  1.00 15.00      B    C  
ATOM   1309  CDP DRG B   1      11.031 -20.948   3.741  1.00 15.00      B    C  
ATOM   1310  CDR DRG B   1       9.762 -20.916   2.888  1.00 15.00      B    C  
ATOM   1311  CDT DRG B   1       9.413 -19.469   2.533  1.00 15.00      B    C  
ATOM   1312  CDV DRG B   1       8.136 -19.438   1.690  1.00 15.00      B    C  
ATOM   1313  CDX DRG B   1      10.909 -13.875   5.739  1.00 15.00      B    C  
ATOM   1314  CDZ DRG B   1       8.059 -12.405   6.868  1.00 15.00      B    C  
ATOM   1315  NDB DRG B   1       7.645  -4.925   1.104  1.00 15.00      B    N  
ATOM   1316  NDF DRG B   1       6.865  -6.660  -0.802  1.00 15.00      B    N  
ATOM   1317  NDK DRG B   1      12.102 -19.956   5.716  1.00 15.00      B    N  
ATOM   1318  NDY DRG B   1       8.933 -13.379   7.103  1.00 15.00      B    N  
ATOM   1319  ODA DRG B   1      13.013  -2.932   1.332  1.00 15.00      B    O  
ATOM   1320  ODE DRG B   1       8.819  -2.911  -0.312  1.00 15.00      B    O  
ATOM   1321  ODI DRG B   1       8.287  -6.635   2.437  1.00 15.00      B    O  
ATOM   1322  ODM DRG B   1      13.172 -20.103   7.702  1.00 15.00      B    O  
ATOM   1323  ODQ DRG B   1      11.265 -22.285   4.191  1.00 15.00      B    O  
ATOM   1324  ODS DRG B   1       9.974 -21.666   1.689  1.00 15.00      B    O  
ATOM   1325  ODU DRG B   1       9.213 -18.712   3.736  1.00 15.00      B    O  
ATOM   1326  ODW DRG B   1       7.058 -20.012   2.434  1.00 15.00      B    O  
ATOM   1327  CEB DRG B   1       7.630 -11.609   8.101  1.00 15.00      B    C  
ATOM   1328  CED DRG B   1       9.450 -14.236   6.026  1.00 15.00      B    C  
ATOM   1329  CEE DRG B   1       9.374 -15.704   6.447  1.00 15.00      B    C  
ATOM   1330  CEG DRG B   1       9.705 -16.531   5.216  1.00 15.00      B    C  
ATOM   1331  CEI DRG B   1      10.715 -15.792   4.352  1.00 15.00      B    C  
ATOM   1332  CEK DRG B   1      10.001 -14.942   3.299  1.00 15.00      B    C  
ATOM   1333  CEM DRG B   1       7.021 -15.359   6.363  1.00 15.00      B    C  
ATOM   1334  CEN DRG B   1       5.719 -15.641   7.117  1.00 15.00      B    C  
ATOM   1335  CEO DRG B   1       6.849 -15.763   4.897  1.00 15.00      B    C  
ATOM   1336  CER DRG B   1       5.947 -15.241   2.677  1.00 15.00      B    C  
ATOM   1337  CES DRG B   1       4.550 -14.767   2.269  1.00 15.00      B    C  
ATOM   1338  CET DRG B   1       7.006 -14.491   1.867  1.00 15.00      B    C  
ATOM   1339  CEW DRG B   1       6.235 -15.832  -0.049  1.00 15.00      B    C  
ATOM   1340  CEX DRG B   1       7.053 -16.638  -1.060  1.00 15.00      B    C  
ATOM   1341  CEY DRG B   1       7.996 -15.734  -1.859  1.00 15.00      B    C  
ATOM   1342  CEZ DRG B   1       7.282 -14.479  -2.367  1.00 15.00      B    C  
ATOM   1343  NEQ DRG B   1       6.163 -14.948   4.101  1.00 15.00      B    N  
ATOM   1344  NEV DRG B   1       7.093 -14.818   0.580  1.00 15.00      B    N  
ATOM   1345  OEA DRG B   1       7.611 -12.138   5.754  1.00 15.00      B    O  
ATOM   1346  OEC DRG B   1      10.960 -12.753   4.854  1.00 15.00      B    O  
ATOM   1347  OEF DRG B   1       8.096 -16.081   6.984  1.00 15.00      B    O  
ATOM   1348  OEH DRG B   1      10.210 -17.803   5.646  1.00 15.00      B    O  
ATOM   1349  OEJ DRG B   1      11.598 -14.988   5.148  1.00 15.00      B    O  
ATOM   1350  OEL DRG B   1       9.248 -15.796   2.434  1.00 15.00      B    O  
ATOM   1351  OEP DRG B   1       7.332 -16.826   4.511  1.00 15.00      B    O  
ATOM   1352  OEU DRG B   1       7.712 -13.636   2.400  1.00 15.00      B    O  
ATOM   1353  C1  DRG B   1      15.363  16.226  -2.022  1.00 15.00      B    C  
ATOM   1354  O1  DRG B   1      14.816  15.215  -2.880  1.00 15.00      B    O  
ATOM   1355  C2  DRG B   1      16.000  17.352  -2.840  1.00 15.00      B    C  
ATOM   1356  N2  DRG B   1      16.956  16.842  -3.833  1.00 15.00      B    N  
ATOM   1357  C3  DRG B   1      16.712  18.339  -1.915  1.00 15.00      B    C  
ATOM   1358  O3  DRG B   1      16.660  19.652  -2.480  1.00 15.00      B    O  
ATOM   1359  C4  DRG B   1      16.021  18.340  -0.551  1.00 15.00      B    C  
ATOM   1360  O4  DRG B   1      16.588  17.314   0.268  1.00 15.00      B    O  
ATOM   1361  C5  DRG B   1      14.525  18.076  -0.730  1.00 15.00      B    C  
ATOM   1362  O5  DRG B   1      14.298  16.738  -1.204  1.00 15.00      B    O  
ATOM   1363  C6  DRG B   1      13.937  19.086  -1.718  1.00 15.00      B    C  
ATOM   1364  O6  DRG B   1      12.530  18.863  -1.847  1.00 15.00      B    O  
ATOM   1365  C7  DRG B   1      17.218  17.502  -4.958  1.00 15.00      B    C  
ATOM   1366  O7  DRG B   1      16.694  18.572  -5.263  1.00 15.00      B    O  
ATOM   1367  C8  DRG B   1      18.247  16.839  -5.876  1.00 15.00      B    C  
ATOM   1368  CCA DRG B   1      19.351   1.069   2.529  1.00 15.00      B    C  
ATOM   1369  CCC DRG B   1      16.395   4.523   1.899  1.00 15.00      B    C  
ATOM   1370  CCF DRG B   1      14.371   5.841   1.484  1.00 15.00      B    C  
ATOM   1371  CCG DRG B   1      13.774   7.112   2.092  1.00 15.00      B    C  
ATOM   1372  CCH DRG B   1      14.931   6.153   0.095  1.00 15.00      B    C  
ATOM   1373  CCK DRG B   1      16.791   6.099  -2.101  1.00 15.00      B    C  
ATOM   1374  CCL DRG B   1      16.700   7.301  -1.158  1.00 15.00      B    C  
ATOM   1375  CCM DRG B   1      15.905   8.423  -1.830  1.00 15.00      B    C  
ATOM   1376  CCQ DRG B   1      17.520  -0.336   1.000  1.00 15.00      B    C  
ATOM   1377  CCR DRG B   1      17.981  -0.954   2.322  1.00 15.00      B    C  
ATOM   1378  CCU DRG B   1      14.800  -0.768   1.284  1.00 15.00      B    C  
ATOM   1379  CCV DRG B   1      15.320   0.665   1.418  1.00 15.00      B    C  
ATOM   1380  CCY DRG B   1      11.157  -1.615   0.547  1.00 15.00      B    C  
ATOM   1381  CCZ DRG B   1      12.613  -1.827   0.970  1.00 15.00      B    C  
ATOM   1382  CFB DRG B   1       5.058 -15.158  -0.757  1.00 15.00      B    C  
ATOM   1383  CFF DRG B   1       6.968 -12.070  -2.010  1.00 15.00      B    C  
ATOM   1384  CFG DRG B   1       5.697 -11.862  -1.184  1.00 15.00      B    C  
ATOM   1385  CFH DRG B   1       6.012 -11.880   0.314  1.00 15.00      B    C  
ATOM   1386  CFI DRG B   1       4.746 -11.671   1.148  1.00 15.00      B    C  
ATOM   1387  CFJ DRG B   1       4.102 -10.317   0.841  1.00 15.00      B    C  
ATOM   1388  CFL DRG B   1       7.971 -10.967  -1.669  1.00 15.00      B    C  
ATOM   1389  CFO DRG B   1       8.273  -8.561  -1.291  1.00 15.00      B    C  
ATOM   1390  CFP DRG B   1       9.624  -8.658  -2.004  1.00 15.00      B    C  
ATOM   1391  CFQ DRG B   1       7.540  -7.299  -1.753  1.00 15.00      B    C  
ATOM   1392  NCB DRG B   1      18.862  -0.231   3.009  1.00 15.00      B    N  
ATOM   1393  NCE DRG B   1      15.450   5.342   2.350  1.00 15.00      B    N  
ATOM   1394  NCJ DRG B   1      16.029   6.905   0.088  1.00 15.00      B    N  
ATOM   1395  NCP DRG B   1      16.635   0.806   1.270  1.00 15.00      B    N  
ATOM   1396  NCT DRG B   1      13.378  -0.741   0.913  1.00 15.00      B    N  
ATOM   1397  NCX DRG B   1      10.278  -2.469   1.359  1.00 15.00      B    N  
ATOM   1398  NFD DRG B   1       4.669 -15.743  -1.886  1.00 15.00      B    N  
ATOM   1399  NFE DRG B   1       7.557 -13.375  -1.679  1.00 15.00      B    N  
ATOM   1400  NFK DRG B   1       2.890 -10.156   1.656  1.00 15.00      B    N  
ATOM   1401  NFN DRG B   1       7.456  -9.742  -1.610  1.00 15.00      B    N  
ATOM   1402  OCD DRG B   1      16.454   4.112   0.742  1.00 15.00      B    O  
ATOM   1403  OCI DRG B   1      14.386   5.721  -0.920  1.00 15.00      B    O  
ATOM   1404  OCN DRG B   1      15.046   9.004  -1.132  1.00 15.00      B    O  
ATOM   1405  OCO DRG B   1      16.176   8.676  -3.024  1.00 15.00      B    O  
ATOM   1406  OCS DRG B   1      17.547  -2.043   2.695  1.00 15.00      B    O  
ATOM   1407  OCW DRG B   1      14.551   1.598   1.645  1.00 15.00      B    O  
ATOM   1408  OFA DRG B   1       6.524 -14.523  -3.335  1.00 15.00      B    O  
ATOM   1409  OFC DRG B   1       4.529 -14.151  -0.289  1.00 15.00      B    O  
ATOM   1410  OFM DRG B   1       9.155 -11.229  -1.463  1.00 15.00      B    O  
ATOM   1411  OFR DRG B   1       7.588  -6.933  -2.926  1.00 15.00      B    O  
ATOM   1412  HAA DRG B   1      12.079 -22.305   4.771  1.00 15.00      B    H  
ATOM   1413  HAB DRG B   1       9.145 -21.642   1.130  1.00 15.00      B    H  
ATOM   1414  HAC DRG B   1       6.222 -19.983   1.886  1.00 15.00      B    H  
ATOM   1415  HAD DRG B   1       9.062 -15.320   1.574  1.00 15.00      B    H  
ATOM   1416  HAF DRG B   1      18.702  14.591  -5.023  1.00 15.00      B    H  
ATOM   1417  HAG DRG B   1      15.502  15.567  -7.118  1.00 15.00      B    H  
ATOM   1418  HAH DRG B   1      12.370  17.945  -2.207  1.00 15.00      B    H  
ATOM   1419  HAI DRG B   1      16.132  17.307   1.158  1.00 15.00      B    H  
ATOM   1420  HAJ DRG B   1      17.073  19.640  -3.390  1.00 15.00      B    H  
ATOM   1421  HAK DRG B   1       2.240 -10.885   1.441  1.00 15.00      B    H  
ATOM   1422  HAL DRG B   1       3.137 -10.199   2.625  1.00 15.00      B    H  
ATOM   1423  HAM DRG B   1       2.474  -9.267   1.465  1.00 15.00      B    H  
ATOM   1424  HAP DRG B   1      17.206  11.225  -2.173  1.00 15.00      B    H  
ATOM   1425  HBM DRG B   1      18.461   8.696  -0.316  1.00 15.00      B    H  
ATOM   1426  HBU DRG B   1      20.914   8.399  -1.316  1.00 15.00      B    H  
ATOM   1427  HBV DRG B   1      17.286   4.682   4.943  1.00 15.00      B    H  
ATOM   1428  HDB DRG B   1       7.130  -4.591   0.315  1.00 15.00      B    H  
ATOM   1429  HDF DRG B   1       6.345  -5.823  -0.973  1.00 15.00      B    H  
ATOM   1430  HDK DRG B   1      12.914 -19.744   5.173  1.00 15.00      B    H  
ATOM   1431  HDY DRG B   1       9.289 -13.585   8.015  1.00 15.00      B    H  
ATOM   1432  HEC DRG B   1      10.450 -12.960   4.019  1.00 15.00      B    H  
ATOM   1433  HEQ DRG B   1       5.754 -14.093   4.421  1.00 15.00      B    H  
ATOM   1434  HEV DRG B   1       7.757 -14.393  -0.036  1.00 15.00      B    H  
ATOM   1435  HCB DRG B   1      19.240  -0.526   3.886  1.00 15.00      B    H  
ATOM   1436  HCE DRG B   1      15.415   5.666   3.296  1.00 15.00      B    H  
ATOM   1437  HCJ DRG B   1      16.459   7.246   0.925  1.00 15.00      B    H  
ATOM   1438  HCP DRG B   1      17.096   1.691   1.335  1.00 15.00      B    H  
ATOM   1439  HCT DRG B   1      13.035   0.152   0.618  1.00 15.00      B    H  
ATOM   1440  HCX DRG B   1      10.563  -2.586   2.310  1.00 15.00      B    H  
ATOM   1441  HFD DRG B   1       5.137 -16.564  -2.212  1.00 15.00      B    H  
ATOM   1442  HFE DRG B   1       8.180 -13.367  -0.897  1.00 15.00      B    H  
ATOM   1443  HFN DRG B   1       6.489  -9.551  -1.777  1.00 15.00      B    H  
ATOM   1444  H2  DRG B   1      20.263  11.446  -0.391  1.00 15.00      B    H  
ATOM   1445  H22 DRG B   1      17.393  15.973  -3.595  1.00 15.00      B    H  
ATOM   1446  H98 DRG B   1      22.588   8.280  -0.882  1.00 15.00      B    H  
ATOM   1447  H99 DRG B   1       3.906 -15.363  -2.408  1.00 15.00      B    H  
END
