# Supplementary material for: Staphylococcus aureus sacculus mediates activities of M23 hydrolases
Source: Nat Commun. 2023 Oct 23;14:6706. doi: 10.1038/s41467-023-42506-w (PMC10593780; doi:10.1038/s41467-023-42506-w)
Supplement: Supplementary file 4 — Supplementary Datasets [file 41467_2023_42506_MOESM4_ESM.zip › NCOMMS-23-16038C_SupplementaryDataset/Supplementary_dataset_3_LssCD_hexadimuropeptide_1st_best_structure.pdb]

ATOM      1  N   HIS A 250     -19.192 -15.241   2.441  1.00  1.65      A    N  
ATOM      2  CA  HIS A 250     -19.446 -15.399   3.895  1.00  1.43      A    C  
ATOM      3  C   HIS A 250     -19.219 -14.077   4.634  1.00  1.24      A    C  
ATOM      4  O   HIS A 250     -18.668 -14.061   5.737  1.00  1.22      A    O  
ATOM      5  CB  HIS A 250     -18.556 -16.504   4.478  1.00  1.56      A    C  
ATOM      6  CG  HIS A 250     -19.021 -17.042   5.802  1.00  1.50      A    C  
ATOM      7  CD2 HIS A 250     -20.221 -17.539   6.191  1.00  1.45      A    C  
ATOM      8  ND1 HIS A 250     -18.207 -17.109   6.913  1.00  1.71      A    N  
ATOM      9  CE1 HIS A 250     -18.884 -17.621   7.923  1.00  1.69      A    C  
ATOM     10  NE2 HIS A 250     -20.108 -17.890   7.512  1.00  1.47      A    N  
ATOM     11  HD1 HIS A 250     -17.265 -16.828   6.953  1.00  1.96      A    H  
ATOM     12  HE2 HIS A 250     -20.780 -18.384   8.030  1.00  1.47      A    H  
ATOM     13  HT1 HIS A 250     -19.316 -16.151   1.952  1.00  1.77      A    H  
ATOM     14  HT2 HIS A 250     -18.223 -14.904   2.274  1.00  1.74      A    H  
ATOM     15  HT3 HIS A 250     -19.859 -14.554   2.035  1.00  1.66      A    H  
ATOM     16  N   GLU A 251     -19.638 -12.970   4.005  1.00  1.21      A    N  
ATOM     17  CA  GLU A 251     -19.504 -11.620   4.571  1.00  1.10      A    C  
ATOM     18  C   GLU A 251     -18.055 -11.127   4.636  1.00  0.95      A    C  
ATOM     19  O   GLU A 251     -17.760  -9.990   4.274  1.00  0.83      A    O  
ATOM     20  CB  GLU A 251     -20.216 -11.481   5.920  1.00  1.16      A    C  
ATOM     21  CG  GLU A 251     -21.732 -11.519   5.812  1.00  1.42      A    C  
ATOM     22  CD  GLU A 251     -22.269 -10.446   4.888  1.00  2.21      A    C  
ATOM     23  OE1 GLU A 251     -22.409 -10.713   3.673  1.00  2.86      A    O  
ATOM     24  OE2 GLU A 251     -22.543  -9.328   5.366  1.00  2.67      A    O1-
ATOM     25  HN  GLU A 251     -20.065 -13.062   3.125  1.00  1.33      A    H  
ATOM     26  N   HIS A 252     -17.162 -11.979   5.112  1.00  1.03      A    N  
ATOM     27  CA  HIS A 252     -15.747 -11.654   5.213  1.00  1.00      A    C  
ATOM     28  C   HIS A 252     -14.936 -12.730   4.505  1.00  1.07      A    C  
ATOM     29  O   HIS A 252     -14.847 -13.860   4.986  1.00  1.29      A    O  
ATOM     30  CB  HIS A 252     -15.322 -11.557   6.684  1.00  1.32      A    C  
ATOM     31  CG  HIS A 252     -15.241 -10.155   7.208  1.00  1.34      A    C  
ATOM     32  CD2 HIS A 252     -16.183  -9.186   7.307  1.00  1.62      A    C  
ATOM     33  ND1 HIS A 252     -14.082  -9.609   7.715  1.00  1.73      A    N  
ATOM     34  CE1 HIS A 252     -14.318  -8.368   8.102  1.00  1.77      A    C  
ATOM     35  NE2 HIS A 252     -15.582  -8.082   7.866  1.00  1.63      A    N  
ATOM     36  HN  HIS A 252     -17.467 -12.868   5.406  1.00  1.16      A    H  
ATOM     37  HD1 HIS A 252     -13.214 -10.067   7.785  1.00  2.25      A    H  
ATOM     38  HE2 HIS A 252     -15.950  -7.159   7.835  1.00  2.02      A    H  
ATOM     39  N   SER A 253     -14.363 -12.388   3.361  1.00  0.99      A    N  
ATOM     40  CA  SER A 253     -13.582 -13.345   2.596  1.00  1.13      A    C  
ATOM     41  C   SER A 253     -12.288 -12.717   2.079  1.00  1.00      A    C  
ATOM     42  O   SER A 253     -12.299 -11.934   1.127  1.00  0.96      A    O  
ATOM     43  CB  SER A 253     -14.420 -13.877   1.430  1.00  1.23      A    C  
ATOM     44  OG  SER A 253     -15.728 -14.226   1.860  1.00  1.50      A    O  
ATOM     45  HN  SER A 253     -14.463 -11.471   3.023  1.00  0.94      A    H  
ATOM     46  HG  SER A 253     -16.114 -14.848   1.232  1.00  1.83      A    H  
ATOM     47  N   ALA A 254     -11.177 -13.049   2.723  1.00  0.98      A    N  
ATOM     48  CA  ALA A 254      -9.876 -12.528   2.327  1.00  0.89      A    C  
ATOM     49  C   ALA A 254      -8.914 -13.670   2.009  1.00  0.94      A    C  
ATOM     50  O   ALA A 254      -7.700 -13.483   1.955  1.00  0.93      A    O  
ATOM     51  CB  ALA A 254      -9.306 -11.642   3.425  1.00  0.86      A    C  
ATOM     52  HN  ALA A 254     -11.234 -13.656   3.498  1.00  1.07      A    H  
ATOM     53  N   GLN A 255      -9.475 -14.854   1.780  1.00  1.02      A    N  
ATOM     54  CA  GLN A 255      -8.684 -16.045   1.474  1.00  1.09      A    C  
ATOM     55  C   GLN A 255      -7.950 -15.908   0.139  1.00  1.05      A    C  
ATOM     56  O   GLN A 255      -6.868 -16.467  -0.048  1.00  1.04      A    O  
ATOM     57  CB  GLN A 255      -9.595 -17.274   1.446  1.00  1.19      A    C  
ATOM     58  CG  GLN A 255      -8.868 -18.601   1.315  1.00  1.24      A    C  
ATOM     59  CD  GLN A 255      -9.822 -19.752   1.066  1.00  1.46      A    C  
ATOM     60  NE2 GLN A 255      -9.353 -20.771   0.369  1.00  1.56      A    N  
ATOM     61  OE1 GLN A 255     -10.973 -19.723   1.501  1.00  1.75      A    O  
ATOM     62  HN  GLN A 255     -10.452 -14.933   1.827  1.00  1.06      A    H  
ATOM     63 HE21 GLN A 255      -8.425 -20.730   0.055  1.00  1.63      A    H  
ATOM     64 HE22 GLN A 255      -9.953 -21.528   0.192  1.00  1.70      A    H  
ATOM     65  N   TRP A 256      -8.538 -15.153  -0.778  1.00  1.05      A    N  
ATOM     66  CA  TRP A 256      -7.952 -14.947  -2.097  1.00  1.04      A    C  
ATOM     67  C   TRP A 256      -6.640 -14.166  -2.024  1.00  1.01      A    C  
ATOM     68  O   TRP A 256      -5.810 -14.247  -2.932  1.00  1.01      A    O  
ATOM     69  CB  TRP A 256      -8.947 -14.249  -3.032  1.00  1.03      A    C  
ATOM     70  CG  TRP A 256      -9.501 -12.971  -2.480  1.00  0.98      A    C  
ATOM     71  CD1 TRP A 256     -10.534 -12.836  -1.599  1.00  0.96      A    C  
ATOM     72  CD2 TRP A 256      -9.055 -11.645  -2.778  1.00  0.97      A    C  
ATOM     73  CE2 TRP A 256      -9.857 -10.756  -2.037  1.00  0.94      A    C  
ATOM     74  CE3 TRP A 256      -8.053 -11.123  -3.600  1.00  0.99      A    C  
ATOM     75  NE1 TRP A 256     -10.751 -11.510  -1.320  1.00  0.94      A    N  
ATOM     76  CZ2 TRP A 256      -9.684  -9.376  -2.093  1.00  0.92      A    C  
ATOM     77  CZ3 TRP A 256      -7.883  -9.754  -3.656  1.00  0.98      A    C  
ATOM     78  CH2 TRP A 256      -8.695  -8.895  -2.907  1.00  0.94      A    C  
ATOM     79  HN  TRP A 256      -9.392 -14.722  -0.565  1.00  1.07      A    H  
ATOM     80  HE1 TRP A 256     -11.440 -11.161  -0.707  1.00  0.93      A    H  
ATOM     81  N   LEU A 257      -6.449 -13.432  -0.931  1.00  1.01      A    N  
ATOM     82  CA  LEU A 257      -5.239 -12.636  -0.737  1.00  1.00      A    C  
ATOM     83  C   LEU A 257      -4.008 -13.514  -0.537  1.00  1.01      A    C  
ATOM     84  O   LEU A 257      -2.877 -13.045  -0.665  1.00  1.04      A    O  
ATOM     85  CB  LEU A 257      -5.391 -11.688   0.454  1.00  0.99      A    C  
ATOM     86  CG  LEU A 257      -6.224 -10.428   0.219  1.00  0.97      A    C  
ATOM     87  CD1 LEU A 257      -6.425  -9.675   1.524  1.00  0.97      A    C  
ATOM     88  CD2 LEU A 257      -5.554  -9.533  -0.809  1.00  0.93      A    C  
ATOM     89  HN  LEU A 257      -7.138 -13.425  -0.234  1.00  1.02      A    H  
ATOM     90  N   ASN A 258      -4.229 -14.794  -0.265  1.00  1.01      A    N  
ATOM     91  CA  ASN A 258      -3.134 -15.731  -0.036  1.00  1.03      A    C  
ATOM     92  C   ASN A 258      -2.438 -16.131  -1.338  1.00  1.11      A    C  
ATOM     93  O   ASN A 258      -1.660 -17.084  -1.370  1.00  1.23      A    O  
ATOM     94  CB  ASN A 258      -3.638 -16.971   0.710  1.00  1.01      A    C  
ATOM     95  CG  ASN A 258      -4.046 -16.666   2.142  1.00  1.56      A    C  
ATOM     96  ND2 ASN A 258      -4.987 -17.433   2.671  1.00  2.07      A    N  
ATOM     97  OD1 ASN A 258      -3.513 -15.755   2.774  1.00  1.83      A    O  
ATOM     98  HN  ASN A 258      -5.153 -15.120  -0.216  1.00  1.00      A    H  
ATOM     99 HD21 ASN A 258      -5.366 -18.151   2.120  1.00  2.00      A    H  
ATOM    100 HD22 ASN A 258      -5.268 -17.252   3.594  1.00  2.62      A    H  
ATOM    101  N   ASN A 259      -2.720 -15.396  -2.409  1.00  1.07      A    N  
ATOM    102  CA  ASN A 259      -2.113 -15.661  -3.707  1.00  1.14      A    C  
ATOM    103  C   ASN A 259      -1.208 -14.507  -4.117  1.00  1.14      A    C  
ATOM    104  O   ASN A 259      -0.688 -14.477  -5.234  1.00  1.12      A    O  
ATOM    105  CB  ASN A 259      -3.186 -15.869  -4.786  1.00  1.18      A    C  
ATOM    106  CG  ASN A 259      -3.978 -17.152  -4.615  1.00  1.23      A    C  
ATOM    107  ND2 ASN A 259      -5.144 -17.049  -3.996  1.00  1.44      A    N  
ATOM    108  OD1 ASN A 259      -3.558 -18.221  -5.057  1.00  1.26      A    O  
ATOM    109  HN  ASN A 259      -3.355 -14.652  -2.323  1.00  1.02      A    H  
ATOM    110 HD21 ASN A 259      -5.428 -16.159  -3.686  1.00  1.63      A    H  
ATOM    111 HD22 ASN A 259      -5.673 -17.863  -3.867  1.00  1.51      A    H  
ATOM    112  N   TYR A 260      -1.017 -13.555  -3.208  1.00  1.18      A    N  
ATOM    113  CA  TYR A 260      -0.187 -12.392  -3.490  1.00  1.19      A    C  
ATOM    114  C   TYR A 260       1.004 -12.321  -2.545  1.00  1.19      A    C  
ATOM    115  O   TYR A 260       1.110 -13.105  -1.602  1.00  1.21      A    O  
ATOM    116  CB  TYR A 260      -1.010 -11.106  -3.385  1.00  1.16      A    C  
ATOM    117  CG  TYR A 260      -2.253 -11.100  -4.239  1.00  1.30      A    C  
ATOM    118  CD1 TYR A 260      -3.506 -10.971  -3.661  1.00  1.40      A    C  
ATOM    119  CD2 TYR A 260      -2.177 -11.225  -5.621  1.00  1.46      A    C  
ATOM    120  CE1 TYR A 260      -4.649 -10.961  -4.432  1.00  1.64      A    C  
ATOM    121  CE2 TYR A 260      -3.318 -11.217  -6.401  1.00  1.69      A    C  
ATOM    122  CZ  TYR A 260      -4.551 -11.086  -5.799  1.00  1.78      A    C  
ATOM    123  OH  TYR A 260      -5.689 -11.074  -6.567  1.00  2.08      A    O  
ATOM    124  HN  TYR A 260      -1.428 -13.646  -2.320  1.00  1.21      A    H  
ATOM    125  HH  TYR A 260      -6.076 -10.194  -6.546  1.00  2.09      A    H  
ATOM    126  N   LYS A 261       1.895 -11.373  -2.802  1.00  1.17      A    N  
ATOM    127  CA  LYS A 261       3.078 -11.192  -1.973  1.00  1.18      A    C  
ATOM    128  C   LYS A 261       2.984  -9.901  -1.167  1.00  1.15      A    C  
ATOM    129  O   LYS A 261       2.530  -8.868  -1.672  1.00  1.11      A    O  
ATOM    130  CB  LYS A 261       4.359 -11.224  -2.815  1.00  1.19      A    C  
ATOM    131  CG  LYS A 261       4.672 -12.594  -3.403  1.00  1.19      A    C  
ATOM    132  CD  LYS A 261       6.096 -12.668  -3.937  1.00  1.35      A    C  
ATOM    133  CE  LYS A 261       6.440 -14.085  -4.375  1.00  1.42      A    C  
ATOM    134  NZ  LYS A 261       7.869 -14.226  -4.772  1.00  1.42      A    N1+
ATOM    135  HN  LYS A 261       1.748 -10.770  -3.561  1.00  1.17      A    H  
ATOM    136  HZ1 LYS A 261       8.056 -13.689  -5.646  1.00  1.93      A    H  
ATOM    137  HZ2 LYS A 261       8.095 -15.228  -4.944  1.00  1.17      A    H  
ATOM    138  HZ3 LYS A 261       8.489 -13.868  -4.019  1.00  1.94      A    H  
ATOM    139  N   LYS A 262       3.404  -9.976   0.087  1.00  1.23      A    N  
ATOM    140  CA  LYS A 262       3.367  -8.836   0.992  1.00  1.24      A    C  
ATOM    141  C   LYS A 262       4.418  -7.794   0.617  1.00  1.22      A    C  
ATOM    142  O   LYS A 262       5.588  -8.122   0.416  1.00  1.21      A    O  
ATOM    143  CB  LYS A 262       3.580  -9.322   2.435  1.00  1.32      A    C  
ATOM    144  CG  LYS A 262       3.901  -8.233   3.449  1.00  1.41      A    C  
ATOM    145  CD  LYS A 262       5.108  -8.617   4.293  1.00  1.55      A    C  
ATOM    146  CE  LYS A 262       6.397  -8.516   3.490  1.00  1.54      A    C  
ATOM    147  NZ  LYS A 262       7.401  -9.527   3.909  1.00  1.60      A    N1+
ATOM    148  HN  LYS A 262       3.763 -10.830   0.416  1.00  1.31      A    H  
ATOM    149  HZ1 LYS A 262       7.547  -9.484   4.938  1.00  1.67      A    H  
ATOM    150  HZ2 LYS A 262       8.309  -9.346   3.436  1.00  1.63      A    H  
ATOM    151  HZ3 LYS A 262       7.075 -10.482   3.654  1.00  2.01      A    H  
ATOM    152  N   GLY A 263       3.989  -6.541   0.516  1.00  1.24      A    N  
ATOM    153  CA  GLY A 263       4.902  -5.467   0.188  1.00  1.27      A    C  
ATOM    154  C   GLY A 263       5.114  -4.550   1.373  1.00  1.33      A    C  
ATOM    155  O   GLY A 263       6.058  -4.725   2.143  1.00  1.42      A    O  
ATOM    156  HN  GLY A 263       3.041  -6.343   0.663  1.00  1.27      A    H  
ATOM    157  N   TYR A 264       4.223  -3.583   1.529  1.00  1.43      A    N  
ATOM    158  CA  TYR A 264       4.305  -2.638   2.635  1.00  1.51      A    C  
ATOM    159  C   TYR A 264       3.341  -3.051   3.736  1.00  1.44      A    C  
ATOM    160  O   TYR A 264       2.143  -3.192   3.492  1.00  1.39      A    O  
ATOM    161  CB  TYR A 264       3.956  -1.223   2.163  1.00  1.54      A    C  
ATOM    162  CG  TYR A 264       5.012  -0.548   1.312  1.00  1.70      A    C  
ATOM    163  CD1 TYR A 264       5.646   0.609   1.750  1.00  2.19      A    C  
ATOM    164  CD2 TYR A 264       5.365  -1.055   0.068  1.00  1.47      A    C  
ATOM    165  CE1 TYR A 264       6.600   1.240   0.972  1.00  2.40      A    C  
ATOM    166  CE2 TYR A 264       6.320  -0.434  -0.712  1.00  1.64      A    C  
ATOM    167  CZ  TYR A 264       6.933   0.714  -0.259  1.00  2.10      A    C  
ATOM    168  OH  TYR A 264       7.873   1.342  -1.043  1.00  2.33      A    O  
ATOM    169  HN  TYR A 264       3.482  -3.506   0.887  1.00  1.53      A    H  
ATOM    170  HH  TYR A 264       7.539   1.406  -1.951  1.00  2.72      A    H  
ATOM    171  N   GLY A 265       3.860  -3.258   4.936  1.00  1.44      A    N  
ATOM    172  CA  GLY A 265       3.018  -3.652   6.046  1.00  1.40      A    C  
ATOM    173  C   GLY A 265       2.750  -2.501   6.992  1.00  1.40      A    C  
ATOM    174  O   GLY A 265       2.950  -1.339   6.637  1.00  1.44      A    O  
ATOM    175  HN  GLY A 265       4.823  -3.137   5.076  1.00  1.49      A    H  
ATOM    176  N   TYR A 266       2.289  -2.821   8.190  1.00  1.41      A    N  
ATOM    177  CA  TYR A 266       2.000  -1.808   9.190  1.00  1.42      A    C  
ATOM    178  C   TYR A 266       3.250  -1.513  10.007  1.00  1.53      A    C  
ATOM    179  O   TYR A 266       3.796  -2.403  10.667  1.00  1.59      A    O  
ATOM    180  CB  TYR A 266       0.854  -2.266  10.101  1.00  1.37      A    C  
ATOM    181  CG  TYR A 266       0.597  -1.357  11.286  1.00  1.36      A    C  
ATOM    182  CD1 TYR A 266       0.977  -1.733  12.569  1.00  1.55      A    C  
ATOM    183  CD2 TYR A 266      -0.024  -0.126  11.120  1.00  1.27      A    C  
ATOM    184  CE1 TYR A 266       0.745  -0.909  13.652  1.00  1.58      A    C  
ATOM    185  CE2 TYR A 266      -0.258   0.704  12.199  1.00  1.32      A    C  
ATOM    186  CZ  TYR A 266       0.128   0.309  13.462  1.00  1.44      A    C  
ATOM    187  OH  TYR A 266      -0.106   1.134  14.539  1.00  1.51      A    O  
ATOM    188  HN  TYR A 266       2.146  -3.763   8.410  1.00  1.44      A    H  
ATOM    189  HH  TYR A 266       0.709   1.231  15.049  1.00  2.02      A    H  
ATOM    190  N   GLY A 267       3.703  -0.271   9.952  1.00  1.56      A    N  
ATOM    191  CA  GLY A 267       4.888   0.126  10.684  1.00  1.67      A    C  
ATOM    192  C   GLY A 267       5.660   1.195   9.943  1.00  1.75      A    C  
ATOM    193  O   GLY A 267       5.153   1.752   8.972  1.00  1.75      A    O  
ATOM    194  HN  GLY A 267       3.232   0.389   9.397  1.00  1.51      A    H  
ATOM    195  N   PRO A 268       6.887   1.511  10.377  1.00  1.84      A    N  
ATOM    196  CA  PRO A 268       7.715   2.527   9.724  1.00  1.93      A    C  
ATOM    197  C   PRO A 268       8.318   2.011   8.418  1.00  1.92      A    C  
ATOM    198  O   PRO A 268       8.247   0.814   8.119  1.00  1.87      A    O  
ATOM    199  CB  PRO A 268       8.818   2.785  10.754  1.00  2.04      A    C  
ATOM    200  CG  PRO A 268       8.949   1.493  11.484  1.00  1.94      A    C  
ATOM    201  CD  PRO A 268       7.569   0.900  11.535  1.00  1.88      A    C  
ATOM    202  N   TYR A 269       8.905   2.909   7.640  1.00  2.00      A    N  
ATOM    203  CA  TYR A 269       9.515   2.528   6.377  1.00  2.01      A    C  
ATOM    204  C   TYR A 269      10.933   2.008   6.592  1.00  2.03      A    C  
ATOM    205  O   TYR A 269      11.721   2.607   7.323  1.00  2.07      A    O  
ATOM    206  CB  TYR A 269       9.490   3.691   5.381  1.00  2.09      A    C  
ATOM    207  CG  TYR A 269       8.095   4.024   4.894  1.00  2.09      A    C  
ATOM    208  CD1 TYR A 269       7.697   5.340   4.692  1.00  1.93      A    C  
ATOM    209  CD2 TYR A 269       7.171   3.017   4.649  1.00  2.59      A    C  
ATOM    210  CE1 TYR A 269       6.418   5.640   4.255  1.00  2.00      A    C  
ATOM    211  CE2 TYR A 269       5.894   3.306   4.211  1.00  2.67      A    C  
ATOM    212  CZ  TYR A 269       5.520   4.616   4.015  1.00  2.25      A    C  
ATOM    213  OH  TYR A 269       4.244   4.905   3.581  1.00  2.40      A    O  
ATOM    214  HN  TYR A 269       8.931   3.851   7.924  1.00  2.07      A    H  
ATOM    215  HH  TYR A 269       4.288   5.487   2.813  1.00  2.13      A    H  
ATOM    216  N   PRO A 270      11.270   0.874   5.957  1.00  2.02      A    N  
ATOM    217  CA  PRO A 270      12.596   0.248   6.082  1.00  2.06      A    C  
ATOM    218  C   PRO A 270      13.725   1.134   5.561  1.00  2.16      A    C  
ATOM    219  O   PRO A 270      14.888   0.935   5.903  1.00  2.23      A    O  
ATOM    220  CB  PRO A 270      12.481  -1.023   5.232  1.00  2.05      A    C  
ATOM    221  CG  PRO A 270      11.335  -0.769   4.313  1.00  2.03      A    C  
ATOM    222  CD  PRO A 270      10.380   0.100   5.075  1.00  1.99      A    C  
ATOM    223  N   LEU A 271      13.372   2.119   4.744  1.00  2.19      A    N  
ATOM    224  CA  LEU A 271      14.351   3.035   4.173  1.00  2.29      A    C  
ATOM    225  C   LEU A 271      14.686   4.160   5.148  1.00  2.31      A    C  
ATOM    226  O   LEU A 271      15.575   4.969   4.895  1.00  2.38      A    O  
ATOM    227  CB  LEU A 271      13.842   3.610   2.848  1.00  2.34      A    C  
ATOM    228  CG  LEU A 271      12.476   4.300   2.891  1.00  2.27      A    C  
ATOM    229  CD1 LEU A 271      12.610   5.784   2.582  1.00  2.42      A    C  
ATOM    230  CD2 LEU A 271      11.507   3.636   1.925  1.00  2.37      A    C  
ATOM    231  HN  LEU A 271      12.428   2.232   4.521  1.00  2.15      A    H  
ATOM    232  N   GLY A 272      13.967   4.204   6.261  1.00  2.27      A    N  
ATOM    233  CA  GLY A 272      14.202   5.229   7.253  1.00  2.30      A    C  
ATOM    234  C   GLY A 272      13.055   5.341   8.232  1.00  2.25      A    C  
ATOM    235  O   GLY A 272      11.907   5.535   7.828  1.00  2.20      A    O  
ATOM    236  HN  GLY A 272      13.266   3.532   6.413  1.00  2.23      A    H  
ATOM    237  N   ILE A 273      13.363   5.226   9.518  1.00  2.30      A    N  
ATOM    238  CA  ILE A 273      12.347   5.305  10.565  1.00  2.32      A    C  
ATOM    239  C   ILE A 273      11.730   6.700  10.595  1.00  2.48      A    C  
ATOM    240  O   ILE A 273      10.546   6.868  10.888  1.00  2.51      A    O  
ATOM    241  CB  ILE A 273      12.934   4.970  11.956  1.00  2.41      A    C  
ATOM    242  CG1 ILE A 273      13.655   3.616  11.936  1.00  2.36      A    C  
ATOM    243  CG2 ILE A 273      11.850   4.985  13.027  1.00  2.53      A    C  
ATOM    244  CD1 ILE A 273      12.772   2.442  11.560  1.00  2.29      A    C  
ATOM    245  HN  ILE A 273      14.303   5.098   9.772  1.00  2.36      A    H  
ATOM    246  N   ASN A 274      12.537   7.698  10.258  1.00  2.61      A    N  
ATOM    247  CA  ASN A 274      12.076   9.080  10.243  1.00  2.81      A    C  
ATOM    248  C   ASN A 274      11.588   9.457   8.846  1.00  2.65      A    C  
ATOM    249  O   ASN A 274      11.306  10.622   8.565  1.00  2.73      A    O  
ATOM    250  CB  ASN A 274      13.191  10.031  10.693  1.00  3.10      A    C  
ATOM    251  CG  ASN A 274      12.666  11.358  11.215  1.00  3.47      A    C  
ATOM    252  ND2 ASN A 274      13.451  12.412  11.047  1.00  4.04      A    N  
ATOM    253  OD1 ASN A 274      11.567  11.435  11.771  1.00  3.40      A    O  
ATOM    254  HN  ASN A 274      13.466   7.499  10.004  1.00  2.60      A    H  
ATOM    255 HD21 ASN A 274      14.313  12.279  10.599  1.00  4.17      A    H  
ATOM    256 HD22 ASN A 274      13.142  13.281  11.382  1.00  4.37      A    H  
ATOM    257  N   GLY A 275      11.481   8.458   7.978  1.00  2.47      A    N  
ATOM    258  CA  GLY A 275      11.032   8.692   6.620  1.00  2.36      A    C  
ATOM    259  C   GLY A 275       9.529   8.559   6.490  1.00  2.24      A    C  
ATOM    260  O   GLY A 275       8.956   8.861   5.445  1.00  2.21      A    O  
ATOM    261  HN  GLY A 275      11.709   7.546   8.265  1.00  2.46      A    H  
ATOM    262  N   GLY A 276       8.893   8.094   7.556  1.00  2.28      A    N  
ATOM    263  CA  GLY A 276       7.453   7.937   7.549  1.00  2.22      A    C  
ATOM    264  C   GLY A 276       7.024   6.551   7.980  1.00  2.12      A    C  
ATOM    265  O   GLY A 276       7.862   5.670   8.195  1.00  2.08      A    O  
ATOM    266  HN  GLY A 276       9.409   7.843   8.350  1.00  2.40      A    H  
ATOM    267  N   MET A 277       5.721   6.353   8.106  1.00  2.10      A    N  
ATOM    268  CA  MET A 277       5.181   5.066   8.512  1.00  2.00      A    C  
ATOM    269  C   MET A 277       3.942   4.722   7.695  1.00  1.91      A    C  
ATOM    270  O   MET A 277       3.235   5.606   7.212  1.00  2.00      A    O  
ATOM    271  CB  MET A 277       4.859   5.046  10.011  1.00  2.07      A    C  
ATOM    272  CG  MET A 277       3.663   5.898  10.410  1.00  2.14      A    C  
ATOM    273  SD  MET A 277       3.216   5.712  12.149  1.00  2.32      A    S  
ATOM    274  CE  MET A 277       2.787   3.972  12.217  1.00  2.25      A    C  
ATOM    275  HN  MET A 277       5.101   7.089   7.907  1.00  2.16      A    H  
ATOM    276  N   HIS A 278       3.686   3.438   7.555  1.00  1.75      A    N  
ATOM    277  CA  HIS A 278       2.548   2.952   6.796  1.00  1.65      A    C  
ATOM    278  C   HIS A 278       1.424   2.541   7.742  1.00  1.60      A    C  
ATOM    279  O   HIS A 278       1.632   1.741   8.655  1.00  1.58      A    O  
ATOM    280  CB  HIS A 278       2.982   1.756   5.947  1.00  1.59      A    C  
ATOM    281  CG  HIS A 278       2.112   1.488   4.762  1.00  1.51      A    C  
ATOM    282  CD2 HIS A 278       1.735   2.309   3.753  1.00  1.56      A    C  
ATOM    283  ND1 HIS A 278       1.543   0.266   4.491  1.00  1.40      A    N  
ATOM    284  CE1 HIS A 278       0.855   0.378   3.349  1.00  1.37      A    C  
ATOM    285  NE2 HIS A 278       0.938   1.600   2.859  1.00  1.48      A    N  
ATOM    286  HN  HIS A 278       4.282   2.785   7.986  1.00  1.73      A    H  
ATOM    287  HD1 HIS A 278       1.626  -0.545   5.041  1.00  1.37      A    H  
ATOM    288  N   TYR A 279       0.236   3.097   7.522  1.00  1.60      A    N  
ATOM    289  CA  TYR A 279      -0.925   2.793   8.354  1.00  1.58      A    C  
ATOM    290  C   TYR A 279      -1.902   1.878   7.618  1.00  1.43      A    C  
ATOM    291  O   TYR A 279      -3.119   2.028   7.726  1.00  1.38      A    O  
ATOM    292  CB  TYR A 279      -1.627   4.086   8.786  1.00  1.70      A    C  
ATOM    293  CG  TYR A 279      -1.323   4.513  10.206  1.00  2.17      A    C  
ATOM    294  CD1 TYR A 279      -1.742   3.746  11.286  1.00  2.30      A    C  
ATOM    295  CD2 TYR A 279      -0.627   5.686  10.471  1.00  2.69      A    C  
ATOM    296  CE1 TYR A 279      -1.478   4.131  12.585  1.00  2.87      A    C  
ATOM    297  CE2 TYR A 279      -0.356   6.079  11.769  1.00  3.21      A    C  
ATOM    298  CZ  TYR A 279      -0.785   5.296  12.822  1.00  3.28      A    C  
ATOM    299  OH  TYR A 279      -0.520   5.681  14.118  1.00  3.88      A    O  
ATOM    300  HN  TYR A 279       0.136   3.728   6.779  1.00  1.63      A    H  
ATOM    301  HH  TYR A 279      -0.562   6.644  14.180  1.00  4.06      A    H  
ATOM    302  N   GLY A 280      -1.362   0.921   6.883  1.00  1.43      A    N  
ATOM    303  CA  GLY A 280      -2.186  -0.007   6.139  1.00  1.29      A    C  
ATOM    304  C   GLY A 280      -1.348  -1.113   5.541  1.00  1.27      A    C  
ATOM    305  O   GLY A 280      -0.323  -1.487   6.109  1.00  1.31      A    O  
ATOM    306  HN  GLY A 280      -0.387   0.834   6.850  1.00  1.56      A    H  
ATOM    307  N   VAL A 281      -1.766  -1.632   4.398  1.00  1.20      A    N  
ATOM    308  CA  VAL A 281      -1.025  -2.695   3.736  1.00  1.18      A    C  
ATOM    309  C   VAL A 281      -1.040  -2.527   2.215  1.00  1.10      A    C  
ATOM    310  O   VAL A 281      -2.084  -2.286   1.610  1.00  0.99      A    O  
ATOM    311  CB  VAL A 281      -1.520  -4.103   4.151  1.00  1.16      A    C  
ATOM    312  CG1 VAL A 281      -2.976  -4.326   3.768  1.00  1.08      A    C  
ATOM    313  CG2 VAL A 281      -0.626  -5.196   3.579  1.00  1.15      A    C  
ATOM    314  HN  VAL A 281      -2.596  -1.295   3.985  1.00  1.16      A    H  
ATOM    315  N   ASP A 282       0.137  -2.619   1.616  1.00  1.18      A    N  
ATOM    316  CA  ASP A 282       0.284  -2.493   0.171  1.00  1.13      A    C  
ATOM    317  C   ASP A 282       0.748  -3.831  -0.396  1.00  1.12      A    C  
ATOM    318  O   ASP A 282       1.879  -4.259  -0.149  1.00  1.21      A    O  
ATOM    319  CB  ASP A 282       1.291  -1.385  -0.172  1.00  1.25      A    C  
ATOM    320  CG  ASP A 282       0.678  -0.238  -0.959  1.00  1.10      A    C  
ATOM    321  OD1 ASP A 282       0.194  -0.473  -2.074  1.00  1.07      A    O  
ATOM    322  OD2 ASP A 282       0.698   0.927  -0.470  1.00  1.22      A    O1-
ATOM    323  HN  ASP A 282       0.937  -2.792   2.163  1.00  1.28      A    H  
ATOM    324  N   PHE A 283      -0.134  -4.505  -1.125  1.00  1.03      A    N  
ATOM    325  CA  PHE A 283       0.179  -5.811  -1.699  1.00  1.03      A    C  
ATOM    326  C   PHE A 283       0.657  -5.694  -3.137  1.00  1.03      A    C  
ATOM    327  O   PHE A 283       0.132  -4.898  -3.906  1.00  1.05      A    O  
ATOM    328  CB  PHE A 283      -1.050  -6.723  -1.655  1.00  0.95      A    C  
ATOM    329  CG  PHE A 283      -1.328  -7.333  -0.311  1.00  1.01      A    C  
ATOM    330  CD1 PHE A 283      -2.464  -6.982   0.402  1.00  0.94      A    C  
ATOM    331  CD2 PHE A 283      -0.462  -8.266   0.233  1.00  1.29      A    C  
ATOM    332  CE1 PHE A 283      -2.730  -7.550   1.632  1.00  1.10      A    C  
ATOM    333  CE2 PHE A 283      -0.720  -8.836   1.463  1.00  1.40      A    C  
ATOM    334  CZ  PHE A 283      -1.856  -8.477   2.163  1.00  1.29      A    C  
ATOM    335  HN  PHE A 283      -1.017  -4.102  -1.302  1.00  0.97      A    H  
ATOM    336  N   PHE A 284       1.637  -6.508  -3.502  1.00  1.02      A    N  
ATOM    337  CA  PHE A 284       2.172  -6.498  -4.857  1.00  1.01      A    C  
ATOM    338  C   PHE A 284       1.508  -7.572  -5.706  1.00  0.96      A    C  
ATOM    339  O   PHE A 284       1.162  -8.644  -5.201  1.00  1.04      A    O  
ATOM    340  CB  PHE A 284       3.689  -6.693  -4.849  1.00  1.13      A    C  
ATOM    341  CG  PHE A 284       4.465  -5.422  -4.660  1.00  1.19      A    C  
ATOM    342  CD1 PHE A 284       4.918  -5.051  -3.405  1.00  1.29      A    C  
ATOM    343  CD2 PHE A 284       4.744  -4.599  -5.739  1.00  1.24      A    C  
ATOM    344  CE1 PHE A 284       5.634  -3.883  -3.229  1.00  1.40      A    C  
ATOM    345  CE2 PHE A 284       5.460  -3.429  -5.570  1.00  1.35      A    C  
ATOM    346  CZ  PHE A 284       5.905  -3.071  -4.313  1.00  1.41      A    C  
ATOM    347  HN  PHE A 284       2.004  -7.141  -2.847  1.00  1.03      A    H  
ATOM    348  N   MET A 285       1.322  -7.281  -6.988  1.00  0.85      A    N  
ATOM    349  CA  MET A 285       0.692  -8.224  -7.902  1.00  0.84      A    C  
ATOM    350  C   MET A 285       0.993  -7.858  -9.352  1.00  0.82      A    C  
ATOM    351  O   MET A 285       1.962  -7.153  -9.632  1.00  0.91      A    O  
ATOM    352  CB  MET A 285      -0.821  -8.288  -7.660  1.00  0.77      A    C  
ATOM    353  CG  MET A 285      -1.547  -6.958  -7.807  1.00  0.68      A    C  
ATOM    354  SD  MET A 285      -3.273  -7.062  -7.292  1.00  0.65      A    S  
ATOM    355  CE  MET A 285      -3.078  -7.411  -5.546  1.00  0.71      A    C  
ATOM    356  HN  MET A 285       1.622  -6.408  -7.335  1.00  0.81      A    H  
ATOM    357  N   ASN A 286       0.171  -8.345 -10.269  1.00  0.80      A    N  
ATOM    358  CA  ASN A 286       0.352  -8.064 -11.687  1.00  0.79      A    C  
ATOM    359  C   ASN A 286      -0.663  -7.032 -12.151  1.00  0.75      A    C  
ATOM    360  O   ASN A 286      -1.648  -6.759 -11.460  1.00  0.78      A    O  
ATOM    361  CB  ASN A 286       0.192  -9.341 -12.518  1.00  0.85      A    C  
ATOM    362  CG  ASN A 286       1.334 -10.319 -12.332  1.00  1.39      A    C  
ATOM    363  ND2 ASN A 286       1.032 -11.607 -12.422  1.00  1.81      A    N  
ATOM    364  OD1 ASN A 286       2.478  -9.919 -12.112  1.00  1.74      A    O  
ATOM    365  HN  ASN A 286      -0.584  -8.902  -9.987  1.00  0.84      A    H  
ATOM    366 HD21 ASN A 286       0.099 -11.853 -12.604  1.00  1.71      A    H  
ATOM    367 HD22 ASN A 286       1.754 -12.264 -12.303  1.00  2.33      A    H  
ATOM    368  N   ILE A 287      -0.419  -6.456 -13.315  1.00  0.72      A    N  
ATOM    369  CA  ILE A 287      -1.320  -5.462 -13.873  1.00  0.74      A    C  
ATOM    370  C   ILE A 287      -2.517  -6.150 -14.525  1.00  0.75      A    C  
ATOM    371  O   ILE A 287      -2.357  -7.062 -15.335  1.00  0.82      A    O  
ATOM    372  CB  ILE A 287      -0.608  -4.525 -14.879  1.00  0.81      A    C  
ATOM    373  CG1 ILE A 287      -1.603  -3.549 -15.524  1.00  0.90      A    C  
ATOM    374  CG2 ILE A 287       0.146  -5.324 -15.934  1.00  0.84      A    C  
ATOM    375  CD1 ILE A 287      -0.949  -2.436 -16.315  1.00  0.88      A    C  
ATOM    376  HN  ILE A 287       0.384  -6.706 -13.815  1.00  0.74      A    H  
ATOM    377  N   GLY A 288      -3.712  -5.727 -14.148  1.00  0.72      A    N  
ATOM    378  CA  GLY A 288      -4.914  -6.320 -14.695  1.00  0.76      A    C  
ATOM    379  C   GLY A 288      -5.473  -7.407 -13.799  1.00  0.77      A    C  
ATOM    380  O   GLY A 288      -6.321  -8.193 -14.223  1.00  0.91      A    O  
ATOM    381  HN  GLY A 288      -3.782  -4.994 -13.494  1.00  0.70      A    H  
ATOM    382  N   THR A 289      -4.989  -7.458 -12.564  1.00  0.67      A    N  
ATOM    383  CA  THR A 289      -5.449  -8.450 -11.604  1.00  0.68      A    C  
ATOM    384  C   THR A 289      -6.794  -8.032 -11.009  1.00  0.60      A    C  
ATOM    385  O   THR A 289      -6.921  -6.938 -10.449  1.00  0.51      A    O  
ATOM    386  CB  THR A 289      -4.423  -8.649 -10.471  1.00  0.68      A    C  
ATOM    387  CG2 THR A 289      -4.796  -9.845  -9.612  1.00  0.74      A    C  
ATOM    388  OG1 THR A 289      -3.127  -8.868 -11.038  1.00  0.79      A    O  
ATOM    389  HN  THR A 289      -4.304  -6.813 -12.292  1.00  0.63      A    H  
ATOM    390  HG1 THR A 289      -2.674  -8.019 -11.132  1.00  0.76      A    H  
ATOM    391  N   PRO A 290      -7.821  -8.890 -11.144  1.00  0.69      A    N  
ATOM    392  CA  PRO A 290      -9.162  -8.611 -10.621  1.00  0.67      A    C  
ATOM    393  C   PRO A 290      -9.195  -8.567  -9.094  1.00  0.56      A    C  
ATOM    394  O   PRO A 290      -8.977  -9.579  -8.420  1.00  0.54      A    O  
ATOM    395  CB  PRO A 290     -10.006  -9.780 -11.142  1.00  0.85      A    C  
ATOM    396  CG  PRO A 290      -9.027 -10.873 -11.407  1.00  0.92      A    C  
ATOM    397  CD  PRO A 290      -7.752 -10.196 -11.829  1.00  0.84      A    C  
ATOM    398  N   VAL A 291      -9.467  -7.387  -8.559  1.00  0.58      A    N  
ATOM    399  CA  VAL A 291      -9.538  -7.192  -7.122  1.00  0.49      A    C  
ATOM    400  C   VAL A 291     -10.943  -7.514  -6.633  1.00  0.53      A    C  
ATOM    401  O   VAL A 291     -11.930  -7.061  -7.216  1.00  0.57      A    O  
ATOM    402  CB  VAL A 291      -9.180  -5.740  -6.732  1.00  0.41      A    C  
ATOM    403  CG1 VAL A 291      -9.153  -5.579  -5.219  1.00  0.35      A    C  
ATOM    404  CG2 VAL A 291      -7.842  -5.340  -7.334  1.00  0.42      A    C  
ATOM    405  HN  VAL A 291      -9.639  -6.623  -9.156  1.00  0.70      A    H  
ATOM    406  N   LYS A 292     -11.032  -8.310  -5.578  1.00  0.55      A    N  
ATOM    407  CA  LYS A 292     -12.319  -8.695  -5.027  1.00  0.59      A    C  
ATOM    408  C   LYS A 292     -12.589  -7.918  -3.745  1.00  0.53      A    C  
ATOM    409  O   LYS A 292     -11.670  -7.368  -3.143  1.00  0.48      A    O  
ATOM    410  CB  LYS A 292     -12.353 -10.204  -4.736  1.00  0.68      A    C  
ATOM    411  CG  LYS A 292     -11.459 -11.061  -5.628  1.00  0.87      A    C  
ATOM    412  CD  LYS A 292     -11.919 -11.034  -7.080  1.00  1.03      A    C  
ATOM    413  CE  LYS A 292     -11.310 -12.168  -7.895  1.00  1.50      A    C  
ATOM    414  NZ  LYS A 292      -9.822 -12.150  -7.890  1.00  2.03      A    N1+
ATOM    415  HN  LYS A 292     -10.213  -8.632  -5.149  1.00  0.54      A    H  
ATOM    416  HZ1 LYS A 292      -9.469 -11.196  -8.123  1.00  2.21      A    H  
ATOM    417  HZ2 LYS A 292      -9.452 -12.823  -8.593  1.00  2.52      A    H  
ATOM    418  HZ3 LYS A 292      -9.463 -12.422  -6.953  1.00  2.01      A    H  
ATOM    419  N   ALA A 293     -13.848  -7.857  -3.346  1.00  0.60      A    N  
ATOM    420  CA  ALA A 293     -14.225  -7.160  -2.127  1.00  0.56      A    C  
ATOM    421  C   ALA A 293     -13.931  -8.037  -0.920  1.00  0.57      A    C  
ATOM    422  O   ALA A 293     -14.299  -9.213  -0.901  1.00  0.65      A    O  
ATOM    423  CB  ALA A 293     -15.697  -6.781  -2.163  1.00  0.63      A    C  
ATOM    424  HN  ALA A 293     -14.545  -8.282  -3.892  1.00  0.71      A    H  
ATOM    425  N   ILE A 294     -13.260  -7.470   0.075  1.00  0.51      A    N  
ATOM    426  CA  ILE A 294     -12.913  -8.202   1.288  1.00  0.55      A    C  
ATOM    427  C   ILE A 294     -14.160  -8.497   2.113  1.00  0.58      A    C  
ATOM    428  O   ILE A 294     -14.275  -9.555   2.740  1.00  0.63      A    O  
ATOM    429  CB  ILE A 294     -11.919  -7.399   2.163  1.00  0.53      A    C  
ATOM    430  CG1 ILE A 294     -10.618  -7.126   1.402  1.00  0.52      A    C  
ATOM    431  CG2 ILE A 294     -11.633  -8.114   3.480  1.00  0.62      A    C  
ATOM    432  CD1 ILE A 294      -9.793  -8.366   1.134  1.00  0.64      A    C  
ATOM    433  HN  ILE A 294     -12.988  -6.528  -0.007  1.00  0.47      A    H  
ATOM    434  N   SER A 295     -15.094  -7.560   2.117  1.00  0.59      A    N  
ATOM    435  CA  SER A 295     -16.315  -7.719   2.881  1.00  0.65      A    C  
ATOM    436  C   SER A 295     -17.502  -7.094   2.167  1.00  0.64      A    C  
ATOM    437  O   SER A 295     -17.333  -6.277   1.261  1.00  0.60      A    O  
ATOM    438  CB  SER A 295     -16.141  -7.088   4.262  1.00  0.65      A    C  
ATOM    439  OG  SER A 295     -14.912  -7.495   4.838  1.00  0.72      A    O  
ATOM    440  HN  SER A 295     -14.967  -6.748   1.583  1.00  0.59      A    H  
ATOM    441  HG  SER A 295     -14.495  -8.145   4.259  1.00  1.51      A    H  
ATOM    442  N   SER A 296     -18.695  -7.495   2.574  1.00  0.74      A    N  
ATOM    443  CA  SER A 296     -19.917  -6.971   1.996  1.00  0.77      A    C  
ATOM    444  C   SER A 296     -20.174  -5.557   2.506  1.00  0.72      A    C  
ATOM    445  O   SER A 296     -19.943  -5.261   3.683  1.00  0.64      A    O  
ATOM    446  CB  SER A 296     -21.088  -7.880   2.360  1.00  0.85      A    C  
ATOM    447  OG  SER A 296     -20.753  -9.247   2.161  1.00  0.90      A    O  
ATOM    448  HN  SER A 296     -18.757  -8.167   3.285  1.00  0.83      A    H  
ATOM    449  HG  SER A 296     -21.314  -9.798   2.736  1.00  1.21      A    H  
ATOM    450  N   GLY A 297     -20.646  -4.690   1.624  1.00  0.85      A    N  
ATOM    451  CA  GLY A 297     -20.915  -3.322   2.004  1.00  0.86      A    C  
ATOM    452  C   GLY A 297     -21.361  -2.485   0.826  1.00  0.88      A    C  
ATOM    453  O   GLY A 297     -21.662  -3.021  -0.243  1.00  0.93      A    O  
ATOM    454  HN  GLY A 297     -20.823  -4.984   0.701  1.00  0.98      A    H  
ATOM    455  N   LYS A 298     -21.392  -1.173   1.009  1.00  0.87      A    N  
ATOM    456  CA  LYS A 298     -21.813  -0.268  -0.049  1.00  0.91      A    C  
ATOM    457  C   LYS A 298     -20.660   0.623  -0.497  1.00  0.88      A    C  
ATOM    458  O   LYS A 298     -19.891   1.124   0.328  1.00  0.84      A    O  
ATOM    459  CB  LYS A 298     -22.996   0.585   0.421  1.00  0.98      A    C  
ATOM    460  CG  LYS A 298     -23.710   1.341  -0.690  1.00  1.02      A    C  
ATOM    461  CD  LYS A 298     -24.960   2.035  -0.170  1.00  1.13      A    C  
ATOM    462  CE  LYS A 298     -25.736   2.701  -1.294  1.00  1.31      A    C  
ATOM    463  NZ  LYS A 298     -27.014   3.294  -0.819  1.00  1.61      A    N1+
ATOM    464  HN  LYS A 298     -21.119  -0.804   1.876  1.00  0.84      A    H  
ATOM    465  HZ1 LYS A 298     -27.498   3.772  -1.602  1.00  1.69      A    H  
ATOM    466  HZ2 LYS A 298     -26.831   3.985  -0.065  1.00  1.64      A    H  
ATOM    467  HZ3 LYS A 298     -27.637   2.549  -0.447  1.00  2.09      A    H  
ATOM    468  N   ILE A 299     -20.545   0.804  -1.807  1.00  0.90      A    N  
ATOM    469  CA  ILE A 299     -19.498   1.637  -2.382  1.00  0.89      A    C  
ATOM    470  C   ILE A 299     -19.904   3.105  -2.301  1.00  0.93      A    C  
ATOM    471  O   ILE A 299     -20.890   3.518  -2.916  1.00  0.97      A    O  
ATOM    472  CB  ILE A 299     -19.232   1.261  -3.857  1.00  0.90      A    C  
ATOM    473  CG1 ILE A 299     -18.843  -0.217  -3.980  1.00  0.84      A    C  
ATOM    474  CG2 ILE A 299     -18.157   2.154  -4.464  1.00  0.91      A    C  
ATOM    475  CD1 ILE A 299     -17.530  -0.570  -3.309  1.00  0.74      A    C  
ATOM    476  HN  ILE A 299     -21.191   0.368  -2.409  1.00  0.94      A    H  
ATOM    477  N   VAL A 300     -19.150   3.887  -1.539  1.00  0.91      A    N  
ATOM    478  CA  VAL A 300     -19.452   5.305  -1.377  1.00  0.95      A    C  
ATOM    479  C   VAL A 300     -18.704   6.163  -2.388  1.00  1.08      A    C  
ATOM    480  O   VAL A 300     -19.049   7.328  -2.600  1.00  1.15      A    O  
ATOM    481  CB  VAL A 300     -19.171   5.813   0.052  1.00  0.84      A    C  
ATOM    482  CG1 VAL A 300     -20.175   5.227   1.031  1.00  0.77      A    C  
ATOM    483  CG2 VAL A 300     -17.746   5.492   0.479  1.00  0.79      A    C  
ATOM    484  HN  VAL A 300     -18.372   3.502  -1.073  1.00  0.88      A    H  
ATOM    485  N   GLU A 301     -17.678   5.589  -3.005  1.00  1.14      A    N  
ATOM    486  CA  GLU A 301     -16.891   6.303  -4.002  1.00  1.31      A    C  
ATOM    487  C   GLU A 301     -15.951   5.353  -4.729  1.00  1.16      A    C  
ATOM    488  O   GLU A 301     -15.499   4.361  -4.160  1.00  0.99      A    O  
ATOM    489  CB  GLU A 301     -16.101   7.447  -3.360  1.00  1.41      A    C  
ATOM    490  CG  GLU A 301     -15.395   8.356  -4.354  1.00  1.96      A    C  
ATOM    491  CD  GLU A 301     -14.869   9.617  -3.710  1.00  2.46      A    C  
ATOM    492  OE1 GLU A 301     -13.667   9.671  -3.393  1.00  2.53      A    O  
ATOM    493  OE2 GLU A 301     -15.664  10.562  -3.514  1.00  3.21      A    O1-
ATOM    494  HN  GLU A 301     -17.440   4.663  -2.782  1.00  1.09      A    H  
ATOM    495  N   ALA A 302     -15.679   5.662  -5.991  1.00  1.28      A    N  
ATOM    496  CA  ALA A 302     -14.794   4.863  -6.823  1.00  1.22      A    C  
ATOM    497  C   ALA A 302     -14.302   5.714  -7.988  1.00  1.35      A    C  
ATOM    498  O   ALA A 302     -15.040   5.953  -8.947  1.00  1.46      A    O  
ATOM    499  CB  ALA A 302     -15.523   3.629  -7.343  1.00  1.25      A    C  
ATOM    500  HN  ALA A 302     -16.083   6.466  -6.376  1.00  1.43      A    H  
ATOM    501  N   GLY A 303     -13.075   6.202  -7.890  1.00  1.37      A    N  
ATOM    502  CA  GLY A 303     -12.529   7.025  -8.948  1.00  1.52      A    C  
ATOM    503  C   GLY A 303     -11.157   7.577  -8.622  1.00  1.28      A    C  
ATOM    504  O   GLY A 303     -10.653   7.406  -7.510  1.00  1.08      A    O  
ATOM    505  HN  GLY A 303     -12.529   5.999  -7.095  1.00  1.32      A    H  
ATOM    506  N   TRP A 304     -10.565   8.244  -9.600  1.00  1.43      A    N  
ATOM    507  CA  TRP A 304      -9.243   8.836  -9.455  1.00  1.27      A    C  
ATOM    508  C   TRP A 304      -9.346  10.201  -8.781  1.00  1.47      A    C  
ATOM    509  O   TRP A 304     -10.027  11.098  -9.283  1.00  1.78      A    O  
ATOM    510  CB  TRP A 304      -8.598   8.979 -10.845  1.00  1.27      A    C  
ATOM    511  CG  TRP A 304      -7.220   9.576 -10.849  1.00  1.07      A    C  
ATOM    512  CD1 TRP A 304      -6.896  10.901 -10.757  1.00  1.46      A    C  
ATOM    513  CD2 TRP A 304      -5.980   8.870 -10.969  1.00  0.74      A    C  
ATOM    514  CE2 TRP A 304      -4.948   9.827 -10.935  1.00  1.03      A    C  
ATOM    515  CE3 TRP A 304      -5.643   7.519 -11.099  1.00  0.72      A    C  
ATOM    516  NE1 TRP A 304      -5.534  11.059 -10.801  1.00  1.42      A    N  
ATOM    517  CZ2 TRP A 304      -3.602   9.478 -11.026  1.00  1.20      A    C  
ATOM    518  CZ3 TRP A 304      -4.307   7.175 -11.188  1.00  1.03      A    C  
ATOM    519  CH2 TRP A 304      -3.302   8.150 -11.153  1.00  1.21      A    C  
ATOM    520  HN  TRP A 304     -11.041   8.353 -10.454  1.00  1.71      A    H  
ATOM    521  HE1 TRP A 304      -5.055  11.918 -10.748  1.00  1.75      A    H  
ATOM    522  N   SER A 305      -8.689  10.352  -7.639  1.00  1.40      A    N  
ATOM    523  CA  SER A 305      -8.696  11.618  -6.929  1.00  1.68      A    C  
ATOM    524  C   SER A 305      -7.566  12.499  -7.447  1.00  1.71      A    C  
ATOM    525  O   SER A 305      -6.403  12.086  -7.475  1.00  1.63      A    O  
ATOM    526  CB  SER A 305      -8.561  11.395  -5.421  1.00  1.74      A    C  
ATOM    527  OG  SER A 305      -7.716  10.294  -5.143  1.00  1.62      A    O  
ATOM    528  HN  SER A 305      -8.179   9.596  -7.265  1.00  1.23      A    H  
ATOM    529  HG  SER A 305      -6.850  10.618  -4.838  1.00  1.88      A    H  
ATOM    530  N   ASN A 306      -7.908  13.706  -7.872  1.00  1.99      A    N  
ATOM    531  CA  ASN A 306      -6.916  14.632  -8.402  1.00  2.06      A    C  
ATOM    532  C   ASN A 306      -6.131  15.307  -7.281  1.00  2.18      A    C  
ATOM    533  O   ASN A 306      -6.184  16.525  -7.104  1.00  2.61      A    O  
ATOM    534  CB  ASN A 306      -7.565  15.661  -9.333  1.00  2.19      A    C  
ATOM    535  CG  ASN A 306      -6.553  16.369 -10.215  1.00  2.30      A    C  
ATOM    536  ND2 ASN A 306      -6.947  17.500 -10.778  1.00  2.82      A    N  
ATOM    537  OD1 ASN A 306      -5.432  15.895 -10.407  1.00  2.17      A    O  
ATOM    538  HN  ASN A 306      -8.846  13.981  -7.827  1.00  2.24      A    H  
ATOM    539 HD21 ASN A 306      -7.859  17.815 -10.599  1.00  2.94      A    H  
ATOM    540 HD22 ASN A 306      -6.311  17.979 -11.349  1.00  3.18      A    H  
ATOM    541  N   TYR A 307      -5.425  14.493  -6.509  1.00  1.94      A    N  
ATOM    542  CA  TYR A 307      -4.615  14.985  -5.405  1.00  2.00      A    C  
ATOM    543  C   TYR A 307      -3.166  14.548  -5.566  1.00  1.95      A    C  
ATOM    544  O   TYR A 307      -2.317  15.341  -5.970  1.00  2.22      A    O  
ATOM    545  CB  TYR A 307      -5.160  14.498  -4.061  1.00  1.94      A    C  
ATOM    546  CG  TYR A 307      -6.513  15.052  -3.695  1.00  2.29      A    C  
ATOM    547  CD1 TYR A 307      -7.528  14.215  -3.254  1.00  2.42      A    C  
ATOM    548  CD2 TYR A 307      -6.775  16.412  -3.781  1.00  2.69      A    C  
ATOM    549  CE1 TYR A 307      -8.765  14.715  -2.907  1.00  2.88      A    C  
ATOM    550  CE2 TYR A 307      -8.010  16.922  -3.438  1.00  3.12      A    C  
ATOM    551  CZ  TYR A 307      -9.002  16.069  -3.000  1.00  3.18      A    C  
ATOM    552  OH  TYR A 307     -10.232  16.571  -2.645  1.00  3.68      A    O  
ATOM    553  HN  TYR A 307      -5.455  13.524  -6.684  1.00  1.85      A    H  
ATOM    554  HH  TYR A 307     -10.433  16.304  -1.736  1.00  3.58      A    H  
ATOM    555  N   GLY A 308      -2.888  13.283  -5.266  1.00  1.74      A    N  
ATOM    556  CA  GLY A 308      -1.532  12.786  -5.386  1.00  1.81      A    C  
ATOM    557  C   GLY A 308      -1.442  11.272  -5.405  1.00  1.43      A    C  
ATOM    558  O   GLY A 308      -0.481  10.714  -5.939  1.00  1.43      A    O  
ATOM    559  HN  GLY A 308      -3.607  12.687  -4.952  1.00  1.67      A    H  
ATOM    560  N   GLY A 309      -2.430  10.606  -4.822  1.00  1.18      A    N  
ATOM    561  CA  GLY A 309      -2.427   9.156  -4.785  1.00  0.90      A    C  
ATOM    562  C   GLY A 309      -2.857   8.538  -6.099  1.00  0.80      A    C  
ATOM    563  O   GLY A 309      -2.040   7.970  -6.826  1.00  1.07      A    O  
ATOM    564  HN  GLY A 309      -3.176  11.102  -4.407  1.00  1.27      A    H  
ATOM    565  N   GLY A 310      -4.137   8.657  -6.416  1.00  0.81      A    N  
ATOM    566  CA  GLY A 310      -4.637   8.093  -7.649  1.00  0.86      A    C  
ATOM    567  C   GLY A 310      -6.068   7.617  -7.538  1.00  0.82      A    C  
ATOM    568  O   GLY A 310      -6.919   8.315  -6.996  1.00  1.04      A    O  
ATOM    569  HN  GLY A 310      -4.746   9.138  -5.811  1.00  1.03      A    H  
ATOM    570  N   ASN A 311      -6.334   6.429  -8.059  1.00  0.94      A    N  
ATOM    571  CA  ASN A 311      -7.675   5.860  -8.026  1.00  0.90      A    C  
ATOM    572  C   ASN A 311      -7.929   5.184  -6.687  1.00  0.82      A    C  
ATOM    573  O   ASN A 311      -7.140   4.342  -6.248  1.00  0.79      A    O  
ATOM    574  CB  ASN A 311      -7.843   4.855  -9.168  1.00  1.01      A    C  
ATOM    575  CG  ASN A 311      -9.290   4.486  -9.453  1.00  1.05      A    C  
ATOM    576  ND2 ASN A 311      -9.585   4.202 -10.712  1.00  1.26      A    N  
ATOM    577  OD1 ASN A 311     -10.131   4.449  -8.559  1.00  1.09      A    O  
ATOM    578  HN  ASN A 311      -5.609   5.920  -8.473  1.00  1.24      A    H  
ATOM    579 HD21 ASN A 311      -8.865   4.243 -11.378  1.00  1.44      A    H  
ATOM    580 HD22 ASN A 311     -10.508   3.967 -10.925  1.00  1.33      A    H  
ATOM    581  N   GLN A 312      -9.021   5.559  -6.039  1.00  0.81      A    N  
ATOM    582  CA  GLN A 312      -9.373   4.997  -4.747  1.00  0.76      A    C  
ATOM    583  C   GLN A 312     -10.857   4.648  -4.674  1.00  0.71      A    C  
ATOM    584  O   GLN A 312     -11.705   5.361  -5.219  1.00  0.74      A    O  
ATOM    585  CB  GLN A 312      -8.977   5.955  -3.619  1.00  0.79      A    C  
ATOM    586  CG  GLN A 312      -9.254   7.421  -3.918  1.00  0.80      A    C  
ATOM    587  CD  GLN A 312     -10.623   7.867  -3.452  1.00  0.87      A    C  
ATOM    588  NE2 GLN A 312     -11.245   8.756  -4.211  1.00  1.63      A    N  
ATOM    589  OE1 GLN A 312     -11.122   7.404  -2.422  1.00  0.85      A    O  
ATOM    590  HN  GLN A 312      -9.614   6.234  -6.446  1.00  0.85      A    H  
ATOM    591 HE21 GLN A 312     -10.791   9.068  -5.022  1.00  2.13      A    H  
ATOM    592 HE22 GLN A 312     -12.139   9.073  -3.929  1.00  1.78      A    H  
ATOM    593  N   ILE A 313     -11.154   3.536  -4.018  1.00  0.66      A    N  
ATOM    594  CA  ILE A 313     -12.523   3.069  -3.849  1.00  0.64      A    C  
ATOM    595  C   ILE A 313     -12.842   2.936  -2.363  1.00  0.63      A    C  
ATOM    596  O   ILE A 313     -12.155   2.213  -1.635  1.00  0.59      A    O  
ATOM    597  CB  ILE A 313     -12.740   1.704  -4.540  1.00  0.60      A    C  
ATOM    598  CG1 ILE A 313     -12.413   1.801  -6.035  1.00  0.65      A    C  
ATOM    599  CG2 ILE A 313     -14.167   1.217  -4.332  1.00  0.64      A    C  
ATOM    600  CD1 ILE A 313     -12.542   0.490  -6.782  1.00  0.64      A    C  
ATOM    601  HN  ILE A 313     -10.421   3.003  -3.632  1.00  0.64      A    H  
ATOM    602  N   GLY A 314     -13.871   3.639  -1.920  1.00  0.71      A    N  
ATOM    603  CA  GLY A 314     -14.258   3.594  -0.526  1.00  0.71      A    C  
ATOM    604  C   GLY A 314     -15.397   2.627  -0.286  1.00  0.67      A    C  
ATOM    605  O   GLY A 314     -16.455   2.734  -0.914  1.00  0.75      A    O  
ATOM    606  HN  GLY A 314     -14.381   4.192  -2.551  1.00  0.78      A    H  
ATOM    607  N   LEU A 315     -15.181   1.679   0.615  1.00  0.59      A    N  
ATOM    608  CA  LEU A 315     -16.189   0.683   0.939  1.00  0.57      A    C  
ATOM    609  C   LEU A 315     -16.561   0.740   2.415  1.00  0.56      A    C  
ATOM    610  O   LEU A 315     -15.693   0.786   3.289  1.00  0.55      A    O  
ATOM    611  CB  LEU A 315     -15.678  -0.718   0.588  1.00  0.50      A    C  
ATOM    612  CG  LEU A 315     -16.552  -1.894   1.036  1.00  0.50      A    C  
ATOM    613  CD1 LEU A 315     -17.836  -1.959   0.226  1.00  1.03      A    C  
ATOM    614  CD2 LEU A 315     -15.786  -3.204   0.944  1.00  0.87      A    C  
ATOM    615  HN  LEU A 315     -14.312   1.647   1.079  1.00  0.56      A    H  
ATOM    616  N   ILE A 316     -17.855   0.750   2.689  1.00  0.62      A    N  
ATOM    617  CA  ILE A 316     -18.343   0.775   4.059  1.00  0.63      A    C  
ATOM    618  C   ILE A 316     -18.872  -0.607   4.413  1.00  0.63      A    C  
ATOM    619  O   ILE A 316     -19.752  -1.127   3.726  1.00  0.66      A    O  
ATOM    620  CB  ILE A 316     -19.471   1.814   4.244  1.00  0.67      A    C  
ATOM    621  CG1 ILE A 316     -19.031   3.188   3.732  1.00  0.71      A    C  
ATOM    622  CG2 ILE A 316     -19.897   1.900   5.705  1.00  0.65      A    C  
ATOM    623  CD1 ILE A 316     -17.798   3.741   4.417  1.00  0.70      A    C  
ATOM    624  HN  ILE A 316     -18.502   0.736   1.952  1.00  0.69      A    H  
ATOM    625  N   GLU A 317     -18.324  -1.207   5.467  1.00  0.62      A    N  
ATOM    626  CA  GLU A 317     -18.749  -2.539   5.886  1.00  0.64      A    C  
ATOM    627  C   GLU A 317     -20.195  -2.550   6.361  1.00  0.72      A    C  
ATOM    628  O   GLU A 317     -20.745  -1.514   6.743  1.00  0.79      A    O  
ATOM    629  CB  GLU A 317     -17.821  -3.118   6.957  1.00  0.64      A    C  
ATOM    630  CG  GLU A 317     -16.513  -3.659   6.405  1.00  0.71      A    C  
ATOM    631  CD  GLU A 317     -15.764  -4.534   7.391  1.00  0.85      A    C  
ATOM    632  OE1 GLU A 317     -16.330  -5.552   7.847  1.00  1.04      A    O  
ATOM    633  OE2 GLU A 317     -14.591  -4.221   7.699  1.00  0.92      A    O1-
ATOM    634  HN  GLU A 317     -17.623  -0.743   5.977  1.00  0.61      A    H  
ATOM    635  N   ASN A 318     -20.797  -3.734   6.346  1.00  0.72      A    N  
ATOM    636  CA  ASN A 318     -22.185  -3.914   6.753  1.00  0.81      A    C  
ATOM    637  C   ASN A 318     -22.470  -3.406   8.165  1.00  0.86      A    C  
ATOM    638  O   ASN A 318     -23.603  -3.043   8.480  1.00  1.13      A    O  
ATOM    639  CB  ASN A 318     -22.600  -5.381   6.619  1.00  0.90      A    C  
ATOM    640  CG  ASN A 318     -23.551  -5.606   5.463  1.00  0.99      A    C  
ATOM    641  ND2 ASN A 318     -23.552  -6.813   4.917  1.00  1.68      A    N  
ATOM    642  OD1 ASN A 318     -24.285  -4.704   5.063  1.00  1.50      A    O  
ATOM    643  HN  ASN A 318     -20.292  -4.515   6.031  1.00  0.66      A    H  
ATOM    644 HD21 ASN A 318     -22.943  -7.498   5.284  1.00  2.28      A    H  
ATOM    645 HD22 ASN A 318     -24.165  -6.981   4.169  1.00  1.90      A    H  
ATOM    646  N   ASP A 319     -21.454  -3.380   9.015  1.00  0.98      A    N  
ATOM    647  CA  ASP A 319     -21.628  -2.909  10.390  1.00  1.04      A    C  
ATOM    648  C   ASP A 319     -21.808  -1.394  10.450  1.00  1.04      A    C  
ATOM    649  O   ASP A 319     -22.444  -0.871  11.364  1.00  1.18      A    O  
ATOM    650  CB  ASP A 319     -20.478  -3.360  11.297  1.00  1.05      A    C  
ATOM    651  CG  ASP A 319     -19.107  -3.088  10.715  1.00  1.37      A    C  
ATOM    652  OD1 ASP A 319     -18.319  -4.049  10.580  1.00  2.03      A    O  
ATOM    653  OD2 ASP A 319     -18.809  -1.923  10.390  1.00  2.05      A    O1-
ATOM    654  HN  ASP A 319     -20.572  -3.681   8.716  1.00  1.24      A    H  
ATOM    655  N   GLY A 320     -21.249  -0.696   9.470  1.00  0.92      A    N  
ATOM    656  CA  GLY A 320     -21.361   0.751   9.422  1.00  0.96      A    C  
ATOM    657  C   GLY A 320     -20.346   1.459  10.301  1.00  0.91      A    C  
ATOM    658  O   GLY A 320     -20.362   2.686  10.411  1.00  1.00      A    O  
ATOM    659  HN  GLY A 320     -20.755  -1.171   8.766  1.00  0.83      A    H  
ATOM    660  N   VAL A 321     -19.460   0.697  10.924  1.00  0.94      A    N  
ATOM    661  CA  VAL A 321     -18.447   1.277  11.792  1.00  0.91      A    C  
ATOM    662  C   VAL A 321     -17.045   1.052  11.222  1.00  0.83      A    C  
ATOM    663  O   VAL A 321     -16.100   1.765  11.556  1.00  1.05      A    O  
ATOM    664  CB  VAL A 321     -18.555   0.750  13.245  1.00  1.02      A    C  
ATOM    665  CG1 VAL A 321     -18.107  -0.700  13.362  1.00  1.56      A    C  
ATOM    666  CG2 VAL A 321     -17.796   1.641  14.215  1.00  1.51      A    C  
ATOM    667  HN  VAL A 321     -19.483  -0.280  10.794  1.00  1.08      A    H  
ATOM    668  N   HIS A 322     -16.915   0.063  10.353  1.00  0.68      A    N  
ATOM    669  CA  HIS A 322     -15.632  -0.238   9.739  1.00  0.57      A    C  
ATOM    670  C   HIS A 322     -15.595   0.277   8.306  1.00  0.55      A    C  
ATOM    671  O   HIS A 322     -16.516   0.034   7.524  1.00  0.61      A    O  
ATOM    672  CB  HIS A 322     -15.352  -1.740   9.763  1.00  0.50      A    C  
ATOM    673  CG  HIS A 322     -15.185  -2.309  11.134  1.00  0.62      A    C  
ATOM    674  CD2 HIS A 322     -14.227  -2.106  12.069  1.00  0.92      A    C  
ATOM    675  ND1 HIS A 322     -16.063  -3.215  11.680  1.00  1.00      A    N  
ATOM    676  CE1 HIS A 322     -15.656  -3.549  12.889  1.00  1.09      A    C  
ATOM    677  NE2 HIS A 322     -14.543  -2.888  13.150  1.00  1.06      A    N  
ATOM    678  HN  HIS A 322     -17.703  -0.484  10.119  1.00  0.81      A    H  
ATOM    679  HD1 HIS A 322     -16.894  -3.554  11.246  1.00  1.36      A    H  
ATOM    680  HE2 HIS A 322     -14.127  -2.823  14.040  1.00  1.30      A    H  
ATOM    681  N   ARG A 323     -14.539   1.003   7.972  1.00  0.51      A    N  
ATOM    682  CA  ARG A 323     -14.384   1.547   6.632  1.00  0.54      A    C  
ATOM    683  C   ARG A 323     -13.157   0.957   5.959  1.00  0.49      A    C  
ATOM    684  O   ARG A 323     -12.058   0.986   6.519  1.00  0.48      A    O  
ATOM    685  CB  ARG A 323     -14.270   3.074   6.672  1.00  0.62      A    C  
ATOM    686  CG  ARG A 323     -15.439   3.768   7.350  1.00  1.23      A    C  
ATOM    687  CD  ARG A 323     -15.399   5.268   7.122  1.00  1.34      A    C  
ATOM    688  NE  ARG A 323     -16.381   5.967   7.949  1.00  1.38      A    N  
ATOM    689  CZ  ARG A 323     -17.395   6.689   7.470  1.00  1.51      A    C  
ATOM    690  NH1 ARG A 323     -17.543   6.846   6.158  1.00  1.58      A    N1+
ATOM    691  NH2 ARG A 323     -18.255   7.263   8.309  1.00  1.62      A    N  
ATOM    692  HN  ARG A 323     -13.840   1.173   8.643  1.00  0.53      A    H  
ATOM    693  HE  ARG A 323     -16.278   5.890   8.927  1.00  1.37      A    H  
ATOM    694 HH11 ARG A 323     -16.863   6.413   5.495  1.00  1.52      A    H  
ATOM    695 HH12 ARG A 323     -18.340   7.406   5.781  1.00  1.73      A    H  
ATOM    696 HH21 ARG A 323     -18.136   7.155   9.343  1.00  1.60      A    H  
ATOM    697 HH22 ARG A 323     -19.056   7.825   7.941  1.00  1.76      A    H  
ATOM    698  N   GLN A 324     -13.353   0.415   4.768  1.00  0.49      A    N  
ATOM    699  CA  GLN A 324     -12.268  -0.183   4.004  1.00  0.47      A    C  
ATOM    700  C   GLN A 324     -11.980   0.658   2.769  1.00  0.52      A    C  
ATOM    701  O   GLN A 324     -12.901   1.165   2.126  1.00  0.57      A    O  
ATOM    702  CB  GLN A 324     -12.615  -1.618   3.596  1.00  0.42      A    C  
ATOM    703  CG  GLN A 324     -12.686  -2.601   4.754  1.00  0.47      A    C  
ATOM    704  CD  GLN A 324     -12.910  -4.027   4.294  1.00  0.48      A    C  
ATOM    705  NE2 GLN A 324     -13.567  -4.819   5.125  1.00  0.52      A    N  
ATOM    706  OE1 GLN A 324     -12.494  -4.414   3.202  1.00  0.48      A    O  
ATOM    707  HN  GLN A 324     -14.259   0.432   4.375  1.00  0.52      A    H  
ATOM    708 HE21 GLN A 324     -13.871  -4.444   5.987  1.00  0.53      A    H  
ATOM    709 HE22 GLN A 324     -13.735  -5.745   4.848  1.00  0.55      A    H  
ATOM    710  N   TRP A 325     -10.709   0.815   2.447  1.00  0.53      A    N  
ATOM    711  CA  TRP A 325     -10.311   1.602   1.293  1.00  0.59      A    C  
ATOM    712  C   TRP A 325      -9.385   0.809   0.381  1.00  0.52      A    C  
ATOM    713  O   TRP A 325      -8.439   0.167   0.846  1.00  0.52      A    O  
ATOM    714  CB  TRP A 325      -9.630   2.895   1.741  1.00  0.75      A    C  
ATOM    715  CG  TRP A 325     -10.321   4.129   1.255  1.00  0.95      A    C  
ATOM    716  CD1 TRP A 325     -10.208   4.697   0.021  1.00  0.99      A    C  
ATOM    717  CD2 TRP A 325     -11.234   4.948   1.994  1.00  1.45      A    C  
ATOM    718  CE2 TRP A 325     -11.630   5.999   1.145  1.00  1.51      A    C  
ATOM    719  CE3 TRP A 325     -11.749   4.897   3.292  1.00  2.01      A    C  
ATOM    720  NE1 TRP A 325     -10.990   5.821  -0.054  1.00  1.25      A    N  
ATOM    721  CZ2 TRP A 325     -12.525   6.986   1.552  1.00  1.98      A    C  
ATOM    722  CZ3 TRP A 325     -12.635   5.875   3.693  1.00  2.51      A    C  
ATOM    723  CH2 TRP A 325     -13.011   6.908   2.828  1.00  2.46      A    C  
ATOM    724  HN  TRP A 325     -10.015   0.388   2.999  1.00  0.53      A    H  
ATOM    725  HE1 TRP A 325     -11.079   6.404  -0.844  1.00  1.41      A    H  
ATOM    726  N   TYR A 326      -9.681   0.842  -0.909  1.00  0.49      A    N  
ATOM    727  CA  TYR A 326      -8.882   0.149  -1.907  1.00  0.42      A    C  
ATOM    728  C   TYR A 326      -8.298   1.175  -2.867  1.00  0.50      A    C  
ATOM    729  O   TYR A 326      -9.030   1.991  -3.423  1.00  0.57      A    O  
ATOM    730  CB  TYR A 326      -9.751  -0.839  -2.692  1.00  0.33      A    C  
ATOM    731  CG  TYR A 326     -10.511  -1.837  -1.844  1.00  0.29      A    C  
ATOM    732  CD1 TYR A 326     -11.825  -1.593  -1.462  1.00  0.31      A    C  
ATOM    733  CD2 TYR A 326      -9.922  -3.028  -1.437  1.00  0.28      A    C  
ATOM    734  CE1 TYR A 326     -12.529  -2.505  -0.700  1.00  0.31      A    C  
ATOM    735  CE2 TYR A 326     -10.620  -3.946  -0.673  1.00  0.29      A    C  
ATOM    736  CZ  TYR A 326     -11.924  -3.679  -0.307  1.00  0.30      A    C  
ATOM    737  OH  TYR A 326     -12.627  -4.588   0.452  1.00  0.33      A    O  
ATOM    738  HN  TYR A 326     -10.464   1.357  -1.204  1.00  0.53      A    H  
ATOM    739  HH  TYR A 326     -12.377  -4.489   1.385  1.00  0.33      A    H  
ATOM    740  N   MET A 327      -6.991   1.149  -3.056  1.00  0.51      A    N  
ATOM    741  CA  MET A 327      -6.338   2.100  -3.950  1.00  0.60      A    C  
ATOM    742  C   MET A 327      -5.436   1.401  -4.962  1.00  0.58      A    C  
ATOM    743  O   MET A 327      -5.112   0.223  -4.808  1.00  0.52      A    O  
ATOM    744  CB  MET A 327      -5.504   3.111  -3.152  1.00  0.71      A    C  
ATOM    745  CG  MET A 327      -6.305   4.139  -2.367  1.00  0.73      A    C  
ATOM    746  SD  MET A 327      -6.653   3.625  -0.673  1.00  1.14      A    S  
ATOM    747  CE  MET A 327      -6.626   5.207   0.167  1.00  1.45      A    C  
ATOM    748  HN  MET A 327      -6.448   0.479  -2.582  1.00  0.49      A    H  
ATOM    749  N   HIS A 328      -5.042   2.157  -5.993  1.00  0.66      A    N  
ATOM    750  CA  HIS A 328      -4.146   1.679  -7.054  1.00  0.68      A    C  
ATOM    751  C   HIS A 328      -4.839   0.836  -8.120  1.00  0.63      A    C  
ATOM    752  O   HIS A 328      -4.235  -0.062  -8.706  1.00  0.68      A    O  
ATOM    753  CB  HIS A 328      -2.888   0.990  -6.512  1.00  0.71      A    C  
ATOM    754  CG  HIS A 328      -1.903   1.941  -5.910  1.00  0.83      A    C  
ATOM    755  CD2 HIS A 328      -1.715   2.300  -4.616  1.00  1.01      A    C  
ATOM    756  ND1 HIS A 328      -0.983   2.662  -6.640  1.00  1.07      A    N  
ATOM    757  CE1 HIS A 328      -0.285   3.421  -5.787  1.00  1.16      A    C  
ATOM    758  NE2 HIS A 328      -0.691   3.236  -4.544  1.00  1.07      A    N  
ATOM    759  HN  HIS A 328      -5.377   3.077  -6.046  1.00  0.73      A    H  
ATOM    760  HD1 HIS A 328      -0.848   2.613  -7.611  1.00  1.30      A    H  
ATOM    761  N   LEU A 329      -6.098   1.142  -8.388  1.00  0.69      A    N  
ATOM    762  CA  LEU A 329      -6.851   0.425  -9.407  1.00  0.68      A    C  
ATOM    763  C   LEU A 329      -6.849   1.224 -10.706  1.00  0.79      A    C  
ATOM    764  O   LEU A 329      -6.887   2.453 -10.687  1.00  0.98      A    O  
ATOM    765  CB  LEU A 329      -8.289   0.159  -8.947  1.00  0.66      A    C  
ATOM    766  CG  LEU A 329      -8.456  -0.794  -7.760  1.00  0.58      A    C  
ATOM    767  CD1 LEU A 329      -8.587  -0.021  -6.457  1.00  0.54      A    C  
ATOM    768  CD2 LEU A 329      -9.653  -1.708  -7.966  1.00  0.58      A    C  
ATOM    769  HN  LEU A 329      -6.532   1.871  -7.895  1.00  0.82      A    H  
ATOM    770  N   SER A 330      -6.785   0.534 -11.831  1.00  0.74      A    N  
ATOM    771  CA  SER A 330      -6.780   1.204 -13.122  1.00  0.85      A    C  
ATOM    772  C   SER A 330      -8.157   1.151 -13.773  1.00  0.98      A    C  
ATOM    773  O   SER A 330      -8.420   1.836 -14.760  1.00  1.16      A    O  
ATOM    774  CB  SER A 330      -5.708   0.617 -14.040  1.00  0.76      A    C  
ATOM    775  OG  SER A 330      -4.409   0.873 -13.523  1.00  0.74      A    O  
ATOM    776  HN  SER A 330      -6.740  -0.448 -11.795  1.00  0.70      A    H  
ATOM    777  HG  SER A 330      -4.397   1.744 -13.107  1.00  0.88      A    H  
ATOM    778  N   LYS A 331      -9.039   0.344 -13.201  1.00  0.92      A    N  
ATOM    779  CA  LYS A 331     -10.391   0.199 -13.712  1.00  1.08      A    C  
ATOM    780  C   LYS A 331     -11.301  -0.329 -12.616  1.00  0.98      A    C  
ATOM    781  O   LYS A 331     -10.886  -1.159 -11.806  1.00  0.79      A    O  
ATOM    782  CB  LYS A 331     -10.420  -0.748 -14.919  1.00  1.21      A    C  
ATOM    783  CG  LYS A 331     -11.770  -0.824 -15.621  1.00  1.52      A    C  
ATOM    784  CD  LYS A 331     -12.066   0.445 -16.407  1.00  1.77      A    C  
ATOM    785  CE  LYS A 331     -11.292   0.485 -17.719  1.00  1.98      A    C  
ATOM    786  NZ  LYS A 331     -11.718  -0.593 -18.652  1.00  2.68      A    N1+
ATOM    787  HN  LYS A 331      -8.774  -0.171 -12.408  1.00  0.80      A    H  
ATOM    788  HZ1 LYS A 331     -11.177  -0.532 -19.539  1.00  2.74      A    H  
ATOM    789  HZ2 LYS A 331     -12.730  -0.497 -18.875  1.00  3.15      A    H  
ATOM    790  HZ3 LYS A 331     -11.555  -1.525 -18.223  1.00  3.08      A    H  
ATOM    791  N   TYR A 332     -12.528   0.164 -12.585  1.00  1.14      A    N  
ATOM    792  CA  TYR A 332     -13.497  -0.268 -11.589  1.00  1.09      A    C  
ATOM    793  C   TYR A 332     -14.617  -1.069 -12.240  1.00  1.13      A    C  
ATOM    794  O   TYR A 332     -15.044  -0.766 -13.354  1.00  1.24      A    O  
ATOM    795  CB  TYR A 332     -14.054   0.918 -10.785  1.00  1.20      A    C  
ATOM    796  CG  TYR A 332     -14.397   2.148 -11.600  1.00  1.33      A    C  
ATOM    797  CD1 TYR A 332     -15.637   2.280 -12.209  1.00  1.85      A    C  
ATOM    798  CD2 TYR A 332     -13.479   3.180 -11.754  1.00  1.44      A    C  
ATOM    799  CE1 TYR A 332     -15.954   3.405 -12.950  1.00  2.27      A    C  
ATOM    800  CE2 TYR A 332     -13.787   4.308 -12.492  1.00  1.92      A    C  
ATOM    801  CZ  TYR A 332     -15.026   4.415 -13.087  1.00  2.26      A    C  
ATOM    802  OH  TYR A 332     -15.338   5.536 -13.826  1.00  2.85      A    O  
ATOM    803  HN  TYR A 332     -12.793   0.830 -13.253  1.00  1.32      A    H  
ATOM    804  HH  TYR A 332     -14.580   5.783 -14.371  1.00  3.09      A    H  
ATOM    805  N   ASN A 333     -15.072  -2.100 -11.543  1.00  1.08      A    N  
ATOM    806  CA  ASN A 333     -16.140  -2.962 -12.037  1.00  1.15      A    C  
ATOM    807  C   ASN A 333     -17.477  -2.547 -11.430  1.00  1.23      A    C  
ATOM    808  O   ASN A 333     -18.546  -2.941 -11.902  1.00  1.43      A    O  
ATOM    809  CB  ASN A 333     -15.832  -4.420 -11.674  1.00  1.09      A    C  
ATOM    810  CG  ASN A 333     -16.783  -5.417 -12.309  1.00  1.22      A    C  
ATOM    811  ND2 ASN A 333     -17.105  -6.474 -11.580  1.00  1.31      A    N  
ATOM    812  OD1 ASN A 333     -17.232  -5.236 -13.441  1.00  1.28      A    O  
ATOM    813  HN  ASN A 333     -14.676  -2.291 -10.661  1.00  1.03      A    H  
ATOM    814 HD21 ASN A 333     -16.720  -6.554 -10.677  1.00  1.31      A    H  
ATOM    815 HD22 ASN A 333     -17.711  -7.139 -11.972  1.00  1.40      A    H  
ATOM    816  N   VAL A 334     -17.407  -1.742 -10.379  1.00  1.11      A    N  
ATOM    817  CA  VAL A 334     -18.601  -1.274  -9.691  1.00  1.15      A    C  
ATOM    818  C   VAL A 334     -18.780   0.231  -9.863  1.00  1.19      A    C  
ATOM    819  O   VAL A 334     -18.034   0.871 -10.608  1.00  1.21      A    O  
ATOM    820  CB  VAL A 334     -18.565  -1.631  -8.190  1.00  1.07      A    C  
ATOM    821  CG1 VAL A 334     -18.618  -3.140  -8.004  1.00  1.16      A    C  
ATOM    822  CG2 VAL A 334     -17.326  -1.049  -7.524  1.00  0.91      A    C  
ATOM    823  HN  VAL A 334     -16.531  -1.447 -10.063  1.00  1.02      A    H  
ATOM    824  N   LYS A 335     -19.769   0.791  -9.178  1.00  1.22      A    N  
ATOM    825  CA  LYS A 335     -20.046   2.217  -9.261  1.00  1.27      A    C  
ATOM    826  C   LYS A 335     -20.469   2.759  -7.901  1.00  1.23      A    C  
ATOM    827  O   LYS A 335     -20.730   1.990  -6.975  1.00  1.17      A    O  
ATOM    828  CB  LYS A 335     -21.142   2.482 -10.297  1.00  1.44      A    C  
ATOM    829  CG  LYS A 335     -22.468   1.805  -9.981  1.00  1.61      A    C  
ATOM    830  CD  LYS A 335     -23.360   1.714 -11.207  1.00  1.76      A    C  
ATOM    831  CE  LYS A 335     -22.842   0.678 -12.190  1.00  2.11      A    C  
ATOM    832  NZ  LYS A 335     -23.769   0.495 -13.336  1.00  2.33      A    N1+
ATOM    833  HN  LYS A 335     -20.328   0.233  -8.597  1.00  1.22      A    H  
ATOM    834  HZ1 LYS A 335     -24.725   0.275 -12.991  1.00  2.22      A    H  
ATOM    835  HZ2 LYS A 335     -23.444  -0.287 -13.939  1.00  2.62      A    H  
ATOM    836  HZ3 LYS A 335     -23.807   1.363 -13.905  1.00  2.65      A    H  
ATOM    837  N   VAL A 336     -20.531   4.077  -7.788  1.00  1.26      A    N  
ATOM    838  CA  VAL A 336     -20.924   4.722  -6.542  1.00  1.25      A    C  
ATOM    839  C   VAL A 336     -22.394   4.446  -6.235  1.00  1.32      A    C  
ATOM    840  O   VAL A 336     -23.253   4.570  -7.108  1.00  1.48      A    O  
ATOM    841  CB  VAL A 336     -20.688   6.247  -6.601  1.00  1.32      A    C  
ATOM    842  CG1 VAL A 336     -21.056   6.908  -5.280  1.00  1.32      A    C  
ATOM    843  CG2 VAL A 336     -19.242   6.550  -6.966  1.00  1.30      A    C  
ATOM    844  HN  VAL A 336     -20.305   4.634  -8.565  1.00  1.30      A    H  
ATOM    845  N   GLY A 337     -22.670   4.045  -5.002  1.00  1.23      A    N  
ATOM    846  CA  GLY A 337     -24.034   3.765  -4.599  1.00  1.29      A    C  
ATOM    847  C   GLY A 337     -24.422   2.313  -4.802  1.00  1.29      A    C  
ATOM    848  O   GLY A 337     -25.546   1.919  -4.497  1.00  1.35      A    O  
ATOM    849  HN  GLY A 337     -21.937   3.937  -4.354  1.00  1.13      A    H  
ATOM    850  N   ASP A 338     -23.494   1.513  -5.308  1.00  1.23      A    N  
ATOM    851  CA  ASP A 338     -23.766   0.102  -5.546  1.00  1.24      A    C  
ATOM    852  C   ASP A 338     -23.398  -0.728  -4.324  1.00  1.15      A    C  
ATOM    853  O   ASP A 338     -22.487  -0.375  -3.571  1.00  1.08      A    O  
ATOM    854  CB  ASP A 338     -23.028  -0.406  -6.788  1.00  1.25      A    C  
ATOM    855  CG  ASP A 338     -23.593  -1.715  -7.314  1.00  1.32      A    C  
ATOM    856  OD1 ASP A 338     -22.900  -2.396  -8.101  1.00  1.83      A    O  
ATOM    857  OD2 ASP A 338     -24.736  -2.067  -6.952  1.00  1.46      A    O1-
ATOM    858  HN  ASP A 338     -22.605   1.873  -5.515  1.00  1.19      A    H  
ATOM    859  N   TYR A 339     -24.114  -1.822  -4.132  1.00  1.17      A    N  
ATOM    860  CA  TYR A 339     -23.886  -2.711  -3.002  1.00  1.12      A    C  
ATOM    861  C   TYR A 339     -23.108  -3.942  -3.455  1.00  1.06      A    C  
ATOM    862  O   TYR A 339     -23.518  -4.636  -4.390  1.00  1.12      A    O  
ATOM    863  CB  TYR A 339     -25.233  -3.124  -2.402  1.00  1.21      A    C  
ATOM    864  CG  TYR A 339     -25.146  -3.809  -1.058  1.00  1.24      A    C  
ATOM    865  CD1 TYR A 339     -24.894  -3.083   0.100  1.00  1.20      A    C  
ATOM    866  CD2 TYR A 339     -25.329  -5.178  -0.946  1.00  1.36      A    C  
ATOM    867  CE1 TYR A 339     -24.823  -3.705   1.332  1.00  1.27      A    C  
ATOM    868  CE2 TYR A 339     -25.260  -5.808   0.279  1.00  1.44      A    C  
ATOM    869  CZ  TYR A 339     -25.006  -5.069   1.415  1.00  1.38      A    C  
ATOM    870  OH  TYR A 339     -24.943  -5.701   2.636  1.00  1.48      A    O  
ATOM    871  HN  TYR A 339     -24.813  -2.049  -4.782  1.00  1.24      A    H  
ATOM    872  HH  TYR A 339     -24.740  -5.051   3.328  1.00  1.74      A    H  
ATOM    873  N   VAL A 340     -21.991  -4.217  -2.794  1.00  0.97      A    N  
ATOM    874  CA  VAL A 340     -21.155  -5.354  -3.148  1.00  0.93      A    C  
ATOM    875  C   VAL A 340     -21.065  -6.363  -2.009  1.00  0.92      A    C  
ATOM    876  O   VAL A 340     -21.354  -6.043  -0.851  1.00  0.95      A    O  
ATOM    877  CB  VAL A 340     -19.732  -4.918  -3.562  1.00  0.87      A    C  
ATOM    878  CG1 VAL A 340     -19.784  -4.025  -4.791  1.00  0.87      A    C  
ATOM    879  CG2 VAL A 340     -19.023  -4.209  -2.418  1.00  0.84      A    C  
ATOM    880  HN  VAL A 340     -21.731  -3.650  -2.032  1.00  0.95      A    H  
ATOM    881  N   LYS A 341     -20.665  -7.581  -2.349  1.00  0.92      A    N  
ATOM    882  CA  LYS A 341     -20.526  -8.648  -1.374  1.00  0.93      A    C  
ATOM    883  C   LYS A 341     -19.095  -9.170  -1.372  1.00  0.89      A    C  
ATOM    884  O   LYS A 341     -18.362  -8.986  -2.346  1.00  0.87      A    O  
ATOM    885  CB  LYS A 341     -21.503  -9.785  -1.692  1.00  1.02      A    C  
ATOM    886  CG  LYS A 341     -22.506 -10.081  -0.586  1.00  1.31      A    C  
ATOM    887  CD  LYS A 341     -23.368  -8.868  -0.281  1.00  1.45      A    C  
ATOM    888  CE  LYS A 341     -24.328  -9.136   0.867  1.00  1.94      A    C  
ATOM    889  NZ  LYS A 341     -25.454 -10.024   0.475  1.00  1.79      A    N1+
ATOM    890  HN  LYS A 341     -20.448  -7.765  -3.288  1.00  0.93      A    H  
ATOM    891  HZ1 LYS A 341     -26.177 -10.034   1.221  1.00  2.22      A    H  
ATOM    892  HZ2 LYS A 341     -25.112 -10.996   0.332  1.00  1.98      A    H  
ATOM    893  HZ3 LYS A 341     -25.887  -9.688  -0.410  1.00  1.74      A    H  
ATOM    894  N   ALA A 342     -18.701  -9.815  -0.281  1.00  0.89      A    N  
ATOM    895  CA  ALA A 342     -17.352 -10.362  -0.160  1.00  0.87      A    C  
ATOM    896  C   ALA A 342     -17.069 -11.371  -1.269  1.00  0.95      A    C  
ATOM    897  O   ALA A 342     -17.800 -12.349  -1.430  1.00  1.11      A    O  
ATOM    898  CB  ALA A 342     -17.161 -11.010   1.200  1.00  0.88      A    C  
ATOM    899  HN  ALA A 342     -19.332  -9.925   0.466  1.00  0.91      A    H  
ATOM    900  N   GLY A 343     -16.015 -11.128  -2.032  1.00  0.86      A    N  
ATOM    901  CA  GLY A 343     -15.661 -12.025  -3.116  1.00  0.93      A    C  
ATOM    902  C   GLY A 343     -16.020 -11.463  -4.478  1.00  0.96      A    C  
ATOM    903  O   GLY A 343     -15.566 -11.970  -5.505  1.00  1.08      A    O  
ATOM    904  HN  GLY A 343     -15.461 -10.334  -1.850  1.00  0.76      A    H  
ATOM    905  N   GLN A 344     -16.821 -10.406  -4.487  1.00  0.91      A    N  
ATOM    906  CA  GLN A 344     -17.241  -9.774  -5.732  1.00  0.95      A    C  
ATOM    907  C   GLN A 344     -16.118  -8.913  -6.302  1.00  0.88      A    C  
ATOM    908  O   GLN A 344     -15.416  -8.230  -5.557  1.00  0.77      A    O  
ATOM    909  CB  GLN A 344     -18.490  -8.923  -5.491  1.00  0.97      A    C  
ATOM    910  CG  GLN A 344     -19.160  -8.413  -6.756  1.00  1.01      A    C  
ATOM    911  CD  GLN A 344     -20.394  -7.584  -6.464  1.00  1.02      A    C  
ATOM    912  NE2 GLN A 344     -20.694  -6.644  -7.344  1.00  1.03      A    N  
ATOM    913  OE1 GLN A 344     -21.075  -7.788  -5.458  1.00  1.03      A    O  
ATOM    914  HN  GLN A 344     -17.139 -10.038  -3.632  1.00  0.90      A    H  
ATOM    915 HE21 GLN A 344     -20.112  -6.537  -8.124  1.00  1.03      A    H  
ATOM    916 HE22 GLN A 344     -21.489  -6.092  -7.180  1.00  1.05      A    H  
ATOM    917  N   ILE A 345     -15.935  -8.963  -7.615  1.00  0.97      A    N  
ATOM    918  CA  ILE A 345     -14.896  -8.179  -8.274  1.00  0.92      A    C  
ATOM    919  C   ILE A 345     -15.275  -6.702  -8.282  1.00  0.89      A    C  
ATOM    920  O   ILE A 345     -16.285  -6.315  -8.872  1.00  1.01      A    O  
ATOM    921  CB  ILE A 345     -14.652  -8.655  -9.722  1.00  1.00      A    C  
ATOM    922  CG1 ILE A 345     -14.367 -10.161  -9.743  1.00  1.06      A    C  
ATOM    923  CG2 ILE A 345     -13.498  -7.882 -10.351  1.00  0.95      A    C  
ATOM    924  CD1 ILE A 345     -14.223 -10.746 -11.131  1.00  1.19      A    C  
ATOM    925  HN  ILE A 345     -16.519  -9.534  -8.157  1.00  1.07      A    H  
ATOM    926  N   ILE A 346     -14.464  -5.886  -7.623  1.00  0.75      A    N  
ATOM    927  CA  ILE A 346     -14.720  -4.454  -7.540  1.00  0.75      A    C  
ATOM    928  C   ILE A 346     -13.933  -3.671  -8.585  1.00  0.76      A    C  
ATOM    929  O   ILE A 346     -14.316  -2.558  -8.954  1.00  0.82      A    O  
ATOM    930  CB  ILE A 346     -14.412  -3.892  -6.138  1.00  0.64      A    C  
ATOM    931  CG1 ILE A 346     -13.007  -4.311  -5.687  1.00  0.51      A    C  
ATOM    932  CG2 ILE A 346     -15.468  -4.345  -5.142  1.00  0.69      A    C  
ATOM    933  CD1 ILE A 346     -12.564  -3.692  -4.381  1.00  0.44      A    C  
ATOM    934  HN  ILE A 346     -13.671  -6.260  -7.174  1.00  0.67      A    H  
ATOM    935  N   GLY A 347     -12.843  -4.250  -9.071  1.00  0.73      A    N  
ATOM    936  CA  GLY A 347     -12.038  -3.579 -10.070  1.00  0.75      A    C  
ATOM    937  C   GLY A 347     -10.784  -4.351 -10.419  1.00  0.72      A    C  
ATOM    938  O   GLY A 347     -10.652  -5.519 -10.060  1.00  0.71      A    O  
ATOM    939  HN  GLY A 347     -12.583  -5.144  -8.751  1.00  0.70      A    H  
ATOM    940  N   TRP A 348      -9.868  -3.696 -11.120  1.00  0.71      A    N  
ATOM    941  CA  TRP A 348      -8.618  -4.319 -11.532  1.00  0.68      A    C  
ATOM    942  C   TRP A 348      -7.428  -3.428 -11.181  1.00  0.61      A    C  
ATOM    943  O   TRP A 348      -7.459  -2.217 -11.421  1.00  0.65      A    O  
ATOM    944  CB  TRP A 348      -8.629  -4.590 -13.043  1.00  0.79      A    C  
ATOM    945  CG  TRP A 348      -9.662  -5.585 -13.483  1.00  0.87      A    C  
ATOM    946  CD1 TRP A 348      -9.498  -6.933 -13.616  1.00  0.89      A    C  
ATOM    947  CD2 TRP A 348     -11.017  -5.309 -13.859  1.00  1.00      A    C  
ATOM    948  CE2 TRP A 348     -11.614  -6.538 -14.199  1.00  1.07      A    C  
ATOM    949  CE3 TRP A 348     -11.785  -4.142 -13.932  1.00  1.07      A    C  
ATOM    950  NE1 TRP A 348     -10.667  -7.514 -14.044  1.00  1.01      A    N  
ATOM    951  CZ2 TRP A 348     -12.940  -6.634 -14.612  1.00  1.22      A    C  
ATOM    952  CZ3 TRP A 348     -13.100  -4.240 -14.343  1.00  1.21      A    C  
ATOM    953  CH2 TRP A 348     -13.665  -5.477 -14.675  1.00  1.28      A    C  
ATOM    954  HN  TRP A 348     -10.035  -2.758 -11.367  1.00  0.72      A    H  
ATOM    955  HE1 TRP A 348     -10.802  -8.472 -14.210  1.00  1.06      A    H  
ATOM    956  N   SER A 349      -6.391  -4.026 -10.608  1.00  0.56      A    N  
ATOM    957  CA  SER A 349      -5.184  -3.291 -10.238  1.00  0.53      A    C  
ATOM    958  C   SER A 349      -4.356  -2.999 -11.484  1.00  0.62      A    C  
ATOM    959  O   SER A 349      -4.420  -3.745 -12.461  1.00  0.68      A    O  
ATOM    960  CB  SER A 349      -4.356  -4.102  -9.233  1.00  0.47      A    C  
ATOM    961  OG  SER A 349      -3.103  -3.489  -8.974  1.00  0.54      A    O  
ATOM    962  HN  SER A 349      -6.437  -4.992 -10.428  1.00  0.56      A    H  
ATOM    963  HG  SER A 349      -3.156  -2.974  -8.159  1.00  0.61      A    H  
ATOM    964  N   GLY A 350      -3.582  -1.923 -11.452  1.00  0.65      A    N  
ATOM    965  CA  GLY A 350      -2.774  -1.573 -12.597  1.00  0.76      A    C  
ATOM    966  C   GLY A 350      -1.650  -0.624 -12.251  1.00  0.68      A    C  
ATOM    967  O   GLY A 350      -1.095  -0.676 -11.154  1.00  0.79      A    O  
ATOM    968  HN  GLY A 350      -3.545  -1.374 -10.640  1.00  0.61      A    H  
ATOM    969  N   SER A 351      -1.305   0.233 -13.199  1.00  0.95      A    N  
ATOM    970  CA  SER A 351      -0.237   1.203 -13.012  1.00  0.88      A    C  
ATOM    971  C   SER A 351      -0.512   2.471 -13.819  1.00  0.98      A    C  
ATOM    972  O   SER A 351       0.045   2.672 -14.902  1.00  1.20      A    O  
ATOM    973  CB  SER A 351       1.109   0.593 -13.420  1.00  0.93      A    C  
ATOM    974  OG  SER A 351       1.299  -0.675 -12.813  1.00  1.09      A    O  
ATOM    975  HN  SER A 351      -1.786   0.214 -14.052  1.00  1.34      A    H  
ATOM    976  HG  SER A 351       0.705  -0.759 -12.055  1.00  1.82      A    H  
ATOM    977  N   THR A 352      -1.391   3.310 -13.295  1.00  1.17      A    N  
ATOM    978  CA  THR A 352      -1.752   4.552 -13.954  1.00  1.36      A    C  
ATOM    979  C   THR A 352      -0.766   5.660 -13.589  1.00  1.35      A    C  
ATOM    980  O   THR A 352      -0.811   6.205 -12.487  1.00  1.77      A    O  
ATOM    981  CB  THR A 352      -3.178   4.976 -13.559  1.00  1.64      A    C  
ATOM    982  CG2 THR A 352      -3.754   5.941 -14.584  1.00  1.88      A    C  
ATOM    983  OG1 THR A 352      -4.015   3.810 -13.492  1.00  1.91      A    O  
ATOM    984  HN  THR A 352      -1.808   3.091 -12.437  1.00  1.35      A    H  
ATOM    985  HG1 THR A 352      -4.580   3.782 -14.272  1.00  2.08      A    H  
ATOM    986  N   GLY A 353       0.133   5.972 -14.514  1.00  1.27      A    N  
ATOM    987  CA  GLY A 353       1.120   7.005 -14.276  1.00  1.27      A    C  
ATOM    988  C   GLY A 353       2.492   6.411 -14.040  1.00  1.27      A    C  
ATOM    989  O   GLY A 353       2.748   5.269 -14.424  1.00  1.26      A    O  
ATOM    990  HN  GLY A 353       0.134   5.487 -15.365  1.00  1.50      A    H  
ATOM    991  N   TYR A 354       3.370   7.176 -13.406  1.00  1.31      A    N  
ATOM    992  CA  TYR A 354       4.719   6.709 -13.120  1.00  1.34      A    C  
ATOM    993  C   TYR A 354       4.696   5.623 -12.052  1.00  1.29      A    C  
ATOM    994  O   TYR A 354       4.532   5.910 -10.866  1.00  1.36      A    O  
ATOM    995  CB  TYR A 354       5.619   7.870 -12.683  1.00  1.42      A    C  
ATOM    996  CG  TYR A 354       7.032   7.458 -12.331  1.00  1.54      A    C  
ATOM    997  CD1 TYR A 354       7.573   7.761 -11.089  1.00  1.60      A    C  
ATOM    998  CD2 TYR A 354       7.825   6.763 -13.239  1.00  1.66      A    C  
ATOM    999  CE1 TYR A 354       8.862   7.387 -10.760  1.00  1.75      A    C  
ATOM   1000  CE2 TYR A 354       9.115   6.384 -12.918  1.00  1.80      A    C  
ATOM   1001  CZ  TYR A 354       9.629   6.699 -11.678  1.00  1.84      A    C  
ATOM   1002  OH  TYR A 354      10.912   6.323 -11.351  1.00  2.01      A    O  
ATOM   1003  HN  TYR A 354       3.104   8.076 -13.123  1.00  1.34      A    H  
ATOM   1004  HH  TYR A 354      11.011   6.338 -10.389  1.00  2.32      A    H  
ATOM   1005  N   SER A 355       4.838   4.376 -12.481  1.00  1.20      A    N  
ATOM   1006  CA  SER A 355       4.831   3.247 -11.563  1.00  1.19      A    C  
ATOM   1007  C   SER A 355       5.953   2.269 -11.898  1.00  1.18      A    C  
ATOM   1008  O   SER A 355       6.219   1.993 -13.071  1.00  1.21      A    O  
ATOM   1009  CB  SER A 355       3.481   2.529 -11.621  1.00  1.09      A    C  
ATOM   1010  OG  SER A 355       2.440   3.426 -11.977  1.00  1.46      A    O  
ATOM   1011  HN  SER A 355       4.954   4.209 -13.441  1.00  1.18      A    H  
ATOM   1012  HG  SER A 355       2.826   4.260 -12.263  1.00  1.84      A    H  
ATOM   1013  N   THR A 356       6.616   1.769 -10.869  1.00  1.25      A    N  
ATOM   1014  CA  THR A 356       7.695   0.818 -11.043  1.00  1.32      A    C  
ATOM   1015  C   THR A 356       7.140  -0.601 -11.145  1.00  1.20      A    C  
ATOM   1016  O   THR A 356       7.658  -1.429 -11.898  1.00  1.23      A    O  
ATOM   1017  CB  THR A 356       8.685   0.899  -9.868  1.00  1.54      A    C  
ATOM   1018  CG2 THR A 356      10.087   1.207 -10.378  1.00  1.78      A    C  
ATOM   1019  OG1 THR A 356       8.265   1.938  -8.967  1.00  1.74      A    O  
ATOM   1020  HN  THR A 356       6.383   2.057  -9.959  1.00  1.32      A    H  
ATOM   1021  HG1 THR A 356       8.099   1.561  -8.091  1.00  2.15      A    H  
ATOM   1022  N   ALA A 357       6.072  -0.869 -10.399  1.00  1.10      A    N  
ATOM   1023  CA  ALA A 357       5.440  -2.181 -10.400  1.00  0.99      A    C  
ATOM   1024  C   ALA A 357       3.983  -2.061  -9.972  1.00  0.89      A    C  
ATOM   1025  O   ALA A 357       3.636  -1.161  -9.212  1.00  0.95      A    O  
ATOM   1026  CB  ALA A 357       6.186  -3.130  -9.472  1.00  1.02      A    C  
ATOM   1027  HN  ALA A 357       5.691  -0.160  -9.831  1.00  1.13      A    H  
ATOM   1028  N   PRO A 358       3.108  -2.944 -10.475  1.00  0.76      A    N  
ATOM   1029  CA  PRO A 358       1.682  -2.931 -10.132  1.00  0.66      A    C  
ATOM   1030  C   PRO A 358       1.421  -3.472  -8.726  1.00  0.67      A    C  
ATOM   1031  O   PRO A 358       1.886  -4.559  -8.367  1.00  0.72      A    O  
ATOM   1032  CB  PRO A 358       1.045  -3.862 -11.175  1.00  0.57      A    C  
ATOM   1033  CG  PRO A 358       2.122  -4.157 -12.169  1.00  0.71      A    C  
ATOM   1034  CD  PRO A 358       3.421  -4.009 -11.433  1.00  0.75      A    C  
ATOM   1035  N   HIS A 359       0.672  -2.717  -7.938  1.00  0.66      A    N  
ATOM   1036  CA  HIS A 359       0.347  -3.120  -6.579  1.00  0.70      A    C  
ATOM   1037  C   HIS A 359      -1.058  -2.668  -6.194  1.00  0.63      A    C  
ATOM   1038  O   HIS A 359      -1.717  -1.953  -6.948  1.00  0.74      A    O  
ATOM   1039  CB  HIS A 359       1.394  -2.622  -5.570  1.00  0.86      A    C  
ATOM   1040  CG  HIS A 359       1.627  -1.140  -5.565  1.00  0.97      A    C  
ATOM   1041  CD2 HIS A 359       2.212  -0.341  -6.493  1.00  1.14      A    C  
ATOM   1042  ND1 HIS A 359       1.285  -0.314  -4.519  1.00  0.97      A    N  
ATOM   1043  CE1 HIS A 359       1.665   0.929  -4.837  1.00  1.10      A    C  
ATOM   1044  NE2 HIS A 359       2.234   0.968  -6.025  1.00  1.23      A    N  
ATOM   1045  HN  HIS A 359       0.322  -1.867  -8.276  1.00  0.66      A    H  
ATOM   1046  HD1 HIS A 359       0.839  -0.587  -3.677  1.00  0.94      A    H  
ATOM   1047  N   LEU A 360      -1.514  -3.099  -5.027  1.00  0.68      A    N  
ATOM   1048  CA  LEU A 360      -2.841  -2.751  -4.543  1.00  0.61      A    C  
ATOM   1049  C   LEU A 360      -2.759  -2.290  -3.091  1.00  0.69      A    C  
ATOM   1050  O   LEU A 360      -2.247  -3.008  -2.227  1.00  0.81      A    O  
ATOM   1051  CB  LEU A 360      -3.775  -3.962  -4.662  1.00  0.56      A    C  
ATOM   1052  CG  LEU A 360      -5.261  -3.681  -4.925  1.00  0.47      A    C  
ATOM   1053  CD1 LEU A 360      -5.963  -3.178  -3.672  1.00  0.66      A    C  
ATOM   1054  CD2 LEU A 360      -5.441  -2.707  -6.079  1.00  0.39      A    C  
ATOM   1055  HN  LEU A 360      -0.935  -3.667  -4.467  1.00  0.87      A    H  
ATOM   1056  N   HIS A 361      -3.264  -1.095  -2.831  1.00  0.66      A    N  
ATOM   1057  CA  HIS A 361      -3.244  -0.535  -1.487  1.00  0.76      A    C  
ATOM   1058  C   HIS A 361      -4.551  -0.836  -0.764  1.00  0.67      A    C  
ATOM   1059  O   HIS A 361      -5.633  -0.596  -1.301  1.00  0.60      A    O  
ATOM   1060  CB  HIS A 361      -3.003   0.981  -1.540  1.00  0.87      A    C  
ATOM   1061  CG  HIS A 361      -2.900   1.642  -0.196  1.00  1.02      A    C  
ATOM   1062  CD2 HIS A 361      -3.885   1.982   0.674  1.00  0.92      A    C  
ATOM   1063  ND1 HIS A 361      -1.685   1.990   0.342  1.00  1.34      A    N  
ATOM   1064  CE1 HIS A 361      -1.955   2.524   1.520  1.00  1.40      A    C  
ATOM   1065  NE2 HIS A 361      -3.268   2.540   1.762  1.00  1.15      A    N  
ATOM   1066  HN  HIS A 361      -3.676  -0.580  -3.559  1.00  0.60      A    H  
ATOM   1067  HE2 HIS A 361      -3.716   3.032   2.491  1.00  1.17      A    H  
ATOM   1068  N   PHE A 362      -4.443  -1.364   0.447  1.00  0.71      A    N  
ATOM   1069  CA  PHE A 362      -5.608  -1.684   1.254  1.00  0.64      A    C  
ATOM   1070  C   PHE A 362      -5.476  -1.058   2.638  1.00  0.72      A    C  
ATOM   1071  O   PHE A 362      -4.468  -1.244   3.318  1.00  0.84      A    O  
ATOM   1072  CB  PHE A 362      -5.787  -3.202   1.367  1.00  0.62      A    C  
ATOM   1073  CG  PHE A 362      -6.942  -3.620   2.236  1.00  0.58      A    C  
ATOM   1074  CD1 PHE A 362      -8.237  -3.243   1.919  1.00  0.52      A    C  
ATOM   1075  CD2 PHE A 362      -6.732  -4.385   3.373  1.00  0.63      A    C  
ATOM   1076  CE1 PHE A 362      -9.300  -3.621   2.719  1.00  0.50      A    C  
ATOM   1077  CE2 PHE A 362      -7.791  -4.766   4.175  1.00  0.62      A    C  
ATOM   1078  CZ  PHE A 362      -9.077  -4.383   3.849  1.00  0.55      A    C  
ATOM   1079  HN  PHE A 362      -3.548  -1.547   0.812  1.00  0.79      A    H  
ATOM   1080  N   GLN A 363      -6.491  -0.309   3.042  1.00  0.66      A    N  
ATOM   1081  CA  GLN A 363      -6.493   0.343   4.341  1.00  0.72      A    C  
ATOM   1082  C   GLN A 363      -7.830   0.114   5.037  1.00  0.65      A    C  
ATOM   1083  O   GLN A 363      -8.867   0.028   4.382  1.00  0.59      A    O  
ATOM   1084  CB  GLN A 363      -6.226   1.840   4.168  1.00  0.83      A    C  
ATOM   1085  CG  GLN A 363      -5.707   2.538   5.416  1.00  0.88      A    C  
ATOM   1086  CD  GLN A 363      -4.829   3.734   5.091  1.00  0.97      A    C  
ATOM   1087  NE2 GLN A 363      -4.862   4.751   5.941  1.00  1.01      A    N  
ATOM   1088  OE1 GLN A 363      -4.126   3.744   4.082  1.00  1.00      A    O  
ATOM   1089  HN  GLN A 363      -7.261  -0.184   2.442  1.00  0.59      A    H  
ATOM   1090 HE21 GLN A 363      -5.442   4.682   6.727  1.00  0.99      A    H  
ATOM   1091 HE22 GLN A 363      -4.304   5.539   5.744  1.00  1.07      A    H  
ATOM   1092  N   ARG A 364      -7.804  -0.001   6.357  1.00  0.65      A    N  
ATOM   1093  CA  ARG A 364      -9.022  -0.219   7.123  1.00  0.59      A    C  
ATOM   1094  C   ARG A 364      -9.028   0.675   8.353  1.00  0.64      A    C  
ATOM   1095  O   ARG A 364      -8.094   0.644   9.152  1.00  0.71      A    O  
ATOM   1096  CB  ARG A 364      -9.146  -1.687   7.536  1.00  0.52      A    C  
ATOM   1097  CG  ARG A 364     -10.541  -2.094   7.981  1.00  0.46      A    C  
ATOM   1098  CD  ARG A 364     -10.541  -3.490   8.583  1.00  0.54      A    C  
ATOM   1099  NE  ARG A 364     -11.895  -4.005   8.793  1.00  0.51      A    N  
ATOM   1100  CZ  ARG A 364     -12.260  -4.759   9.830  1.00  0.58      A    C  
ATOM   1101  NH1 ARG A 364     -11.381  -5.063  10.779  1.00  0.68      A    N1+
ATOM   1102  NH2 ARG A 364     -13.505  -5.210   9.908  1.00  0.59      A    N  
ATOM   1103  HN  ARG A 364      -6.949   0.071   6.833  1.00  0.70      A    H  
ATOM   1104  HE  ARG A 364     -12.574  -3.782   8.110  1.00  0.47      A    H  
ATOM   1105 HH11 ARG A 364     -10.406  -4.705  10.726  1.00  0.70      A    H  
ATOM   1106 HH12 ARG A 364     -11.668  -5.664  11.584  1.00  0.75      A    H  
ATOM   1107 HH21 ARG A 364     -14.202  -4.958   9.156  1.00  0.54      A    H  
ATOM   1108 HH22 ARG A 364     -13.801  -5.809  10.711  1.00  0.66      A    H  
ATOM   1109  N   MET A 365     -10.078   1.465   8.501  1.00  0.62      A    N  
ATOM   1110  CA  MET A 365     -10.193   2.375   9.631  1.00  0.67      A    C  
ATOM   1111  C   MET A 365     -11.518   2.183  10.355  1.00  0.66      A    C  
ATOM   1112  O   MET A 365     -12.459   1.601   9.805  1.00  0.61      A    O  
ATOM   1113  CB  MET A 365     -10.046   3.826   9.165  1.00  0.73      A    C  
ATOM   1114  CG  MET A 365      -8.617   4.228   8.834  1.00  0.80      A    C  
ATOM   1115  SD  MET A 365      -8.527   5.504   7.564  1.00  0.91      A    S  
ATOM   1116  CE  MET A 365      -9.084   4.595   6.124  1.00  0.96      A    C  
ATOM   1117  HN  MET A 365     -10.803   1.430   7.836  1.00  0.58      A    H  
ATOM   1118  N   VAL A 366     -11.589   2.668  11.588  1.00  0.74      A    N  
ATOM   1119  CA  VAL A 366     -12.798   2.543  12.390  1.00  0.78      A    C  
ATOM   1120  C   VAL A 366     -13.455   3.905  12.611  1.00  0.82      A    C  
ATOM   1121  O   VAL A 366     -12.796   4.867  13.011  1.00  0.85      A    O  
ATOM   1122  CB  VAL A 366     -12.510   1.885  13.760  1.00  0.84      A    C  
ATOM   1123  CG1 VAL A 366     -13.807   1.520  14.470  1.00  0.93      A    C  
ATOM   1124  CG2 VAL A 366     -11.624   0.657  13.597  1.00  0.93      A    C  
ATOM   1125  HN  VAL A 366     -10.804   3.123  11.972  1.00  0.79      A    H  
ATOM   1126  N   ASN A 367     -14.759   3.965  12.336  1.00  0.87      A    N  
ATOM   1127  CA  ASN A 367     -15.563   5.179  12.494  1.00  0.97      A    C  
ATOM   1128  C   ASN A 367     -15.183   6.277  11.504  1.00  0.96      A    C  
ATOM   1129  O   ASN A 367     -15.896   6.515  10.532  1.00  1.08      A    O  
ATOM   1130  CB  ASN A 367     -15.566   5.702  13.936  1.00  1.07      A    C  
ATOM   1131  CG  ASN A 367     -16.474   6.907  14.106  1.00  1.19      A    C  
ATOM   1132  ND2 ASN A 367     -16.123   7.791  15.027  1.00  1.49      A    N  
ATOM   1133  OD1 ASN A 367     -17.481   7.043  13.411  1.00  1.19      A    O  
ATOM   1134  HN  ASN A 367     -15.206   3.148  12.013  1.00  0.88      A    H  
ATOM   1135 HD21 ASN A 367     -15.306   7.623  15.545  1.00  1.66      A    H  
ATOM   1136 HD22 ASN A 367     -16.692   8.580  15.155  1.00  1.63      A    H  
ATOM   1137  N   SER A 368     -14.063   6.935  11.744  1.00  0.92      A    N  
ATOM   1138  CA  SER A 368     -13.612   8.011  10.880  1.00  0.95      A    C  
ATOM   1139  C   SER A 368     -12.399   7.577  10.065  1.00  0.94      A    C  
ATOM   1140  O   SER A 368     -11.724   6.606  10.408  1.00  0.89      A    O  
ATOM   1141  CB  SER A 368     -13.271   9.242  11.723  1.00  0.92      A    C  
ATOM   1142  OG  SER A 368     -14.256   9.454  12.723  1.00  1.27      A    O  
ATOM   1143  HN  SER A 368     -13.507   6.671  12.509  1.00  0.91      A    H  
ATOM   1144  HG  SER A 368     -15.036   8.924  12.520  1.00  1.60      A    H  
ATOM   1145  N   PHE A 369     -12.125   8.292   8.987  1.00  1.05      A    N  
ATOM   1146  CA  PHE A 369     -10.985   7.974   8.139  1.00  1.08      A    C  
ATOM   1147  C   PHE A 369      -9.794   8.869   8.470  1.00  1.07      A    C  
ATOM   1148  O   PHE A 369      -9.656   9.971   7.940  1.00  1.16      A    O  
ATOM   1149  CB  PHE A 369     -11.339   8.029   6.646  1.00  1.25      A    C  
ATOM   1150  CG  PHE A 369     -12.470   8.954   6.293  1.00  1.42      A    C  
ATOM   1151  CD1 PHE A 369     -13.778   8.497   6.294  1.00  1.95      A    C  
ATOM   1152  CD2 PHE A 369     -12.226  10.274   5.950  1.00  1.54      A    C  
ATOM   1153  CE1 PHE A 369     -14.824   9.336   5.964  1.00  2.47      A    C  
ATOM   1154  CE2 PHE A 369     -13.268  11.120   5.619  1.00  2.11      A    C  
ATOM   1155  CZ  PHE A 369     -14.569  10.650   5.626  1.00  2.52      A    C  
ATOM   1156  HN  PHE A 369     -12.694   9.061   8.762  1.00  1.14      A    H  
ATOM   1157  N   SER A 370      -8.947   8.391   9.370  1.00  1.07      A    N  
ATOM   1158  CA  SER A 370      -7.775   9.134   9.795  1.00  1.09      A    C  
ATOM   1159  C   SER A 370      -6.680   8.166  10.231  1.00  1.07      A    C  
ATOM   1160  O   SER A 370      -6.938   6.981  10.446  1.00  1.02      A    O  
ATOM   1161  CB  SER A 370      -8.147  10.076  10.947  1.00  1.11      A    C  
ATOM   1162  OG  SER A 370      -7.085  10.964  11.263  1.00  1.57      A    O  
ATOM   1163  HN  SER A 370      -9.109   7.504   9.757  1.00  1.11      A    H  
ATOM   1164  HG  SER A 370      -6.733  11.360  10.443  1.00  1.67      A    H  
ATOM   1165  N   ASN A 371      -5.465   8.678  10.361  1.00  1.14      A    N  
ATOM   1166  CA  ASN A 371      -4.322   7.868  10.764  1.00  1.16      A    C  
ATOM   1167  C   ASN A 371      -4.507   7.295  12.163  1.00  1.13      A    C  
ATOM   1168  O   ASN A 371      -4.081   6.175  12.445  1.00  1.14      A    O  
ATOM   1169  CB  ASN A 371      -3.033   8.694  10.708  1.00  1.28      A    C  
ATOM   1170  CG  ASN A 371      -2.614   9.027   9.289  1.00  1.31      A    C  
ATOM   1171  ND2 ASN A 371      -3.059  10.171   8.792  1.00  1.56      A    N  
ATOM   1172  OD1 ASN A 371      -1.895   8.263   8.645  1.00  1.28      A    O  
ATOM   1173  HN  ASN A 371      -5.330   9.634  10.166  1.00  1.20      A    H  
ATOM   1174 HD21 ASN A 371      -3.626  10.737   9.355  1.00  1.78      A    H  
ATOM   1175 HD22 ASN A 371      -2.832  10.391   7.858  1.00  1.58      A    H  
ATOM   1176  N   SER A 372      -5.168   8.054  13.027  1.00  1.10      A    N  
ATOM   1177  CA  SER A 372      -5.395   7.634  14.402  1.00  1.08      A    C  
ATOM   1178  C   SER A 372      -6.454   6.536  14.522  1.00  1.01      A    C  
ATOM   1179  O   SER A 372      -6.547   5.872  15.554  1.00  1.05      A    O  
ATOM   1180  CB  SER A 372      -5.782   8.838  15.262  1.00  1.08      A    C  
ATOM   1181  OG  SER A 372      -4.975   9.962  14.955  1.00  0.93      A    O  
ATOM   1182  HN  SER A 372      -5.504   8.925  12.736  1.00  1.10      A    H  
ATOM   1183  HG  SER A 372      -5.536  10.685  14.649  1.00  1.44      A    H  
ATOM   1184  N   THR A 373      -7.244   6.325  13.474  1.00  0.96      A    N  
ATOM   1185  CA  THR A 373      -8.290   5.311  13.521  1.00  0.91      A    C  
ATOM   1186  C   THR A 373      -7.930   4.069  12.712  1.00  0.85      A    C  
ATOM   1187  O   THR A 373      -8.800   3.273  12.353  1.00  0.82      A    O  
ATOM   1188  CB  THR A 373      -9.652   5.869  13.066  1.00  0.90      A    C  
ATOM   1189  CG2 THR A 373     -10.265   6.725  14.162  1.00  1.00      A    C  
ATOM   1190  OG1 THR A 373      -9.487   6.663  11.883  1.00  0.90      A    O  
ATOM   1191  HN  THR A 373      -7.121   6.852  12.654  1.00  0.98      A    H  
ATOM   1192  HG1 THR A 373     -10.271   6.560  11.323  1.00  0.88      A    H  
ATOM   1193  N   ALA A 374      -6.646   3.904  12.432  1.00  0.86      A    N  
ATOM   1194  CA  ALA A 374      -6.176   2.757  11.673  1.00  0.85      A    C  
ATOM   1195  C   ALA A 374      -5.574   1.708  12.604  1.00  0.85      A    C  
ATOM   1196  O   ALA A 374      -4.880   2.043  13.567  1.00  1.03      A    O  
ATOM   1197  CB  ALA A 374      -5.167   3.193  10.625  1.00  0.94      A    C  
ATOM   1198  HN  ALA A 374      -5.998   4.568  12.746  1.00  0.90      A    H  
ATOM   1199  N   GLN A 375      -5.838   0.442  12.308  1.00  0.76      A    N  
ATOM   1200  CA  GLN A 375      -5.340  -0.658  13.125  1.00  0.84      A    C  
ATOM   1201  C   GLN A 375      -4.393  -1.547  12.327  1.00  0.86      A    C  
ATOM   1202  O   GLN A 375      -4.229  -1.370  11.118  1.00  0.81      A    O  
ATOM   1203  CB  GLN A 375      -6.507  -1.499  13.649  1.00  0.91      A    C  
ATOM   1204  CG  GLN A 375      -7.573  -0.710  14.392  1.00  1.29      A    C  
ATOM   1205  CD  GLN A 375      -8.638  -1.598  15.002  1.00  1.56      A    C  
ATOM   1206  NE2 GLN A 375      -9.223  -1.147  16.098  1.00  2.38      A    N  
ATOM   1207  OE1 GLN A 375      -8.935  -2.680  14.495  1.00  1.21      A    O  
ATOM   1208  HN  GLN A 375      -6.369   0.239  11.509  1.00  0.72      A    H  
ATOM   1209 HE21 GLN A 375      -8.940  -0.274  16.451  1.00  2.79      A    H  
ATOM   1210 HE22 GLN A 375      -9.915  -1.701  16.514  1.00  2.60      A    H  
ATOM   1211  N   ASP A 376      -3.770  -2.494  13.018  1.00  1.02      A    N  
ATOM   1212  CA  ASP A 376      -2.845  -3.433  12.391  1.00  1.08      A    C  
ATOM   1213  C   ASP A 376      -3.632  -4.496  11.630  1.00  1.01      A    C  
ATOM   1214  O   ASP A 376      -4.427  -5.232  12.217  1.00  1.02      A    O  
ATOM   1215  CB  ASP A 376      -1.955  -4.088  13.456  1.00  1.24      A    C  
ATOM   1216  CG  ASP A 376      -0.938  -5.064  12.888  1.00  1.39      A    C  
ATOM   1217  OD1 ASP A 376      -0.556  -6.010  13.610  1.00  1.83      A    O  
ATOM   1218  OD2 ASP A 376      -0.509  -4.889  11.729  1.00  1.60      A    O1-
ATOM   1219  HN  ASP A 376      -3.939  -2.568  13.977  1.00  1.12      A    H  
ATOM   1220  N   PRO A 377      -3.436  -4.582  10.307  1.00  0.98      A    N  
ATOM   1221  CA  PRO A 377      -4.149  -5.545   9.466  1.00  0.95      A    C  
ATOM   1222  C   PRO A 377      -3.637  -6.978   9.605  1.00  1.04      A    C  
ATOM   1223  O   PRO A 377      -4.255  -7.907   9.091  1.00  1.01      A    O  
ATOM   1224  CB  PRO A 377      -3.891  -5.027   8.049  1.00  0.94      A    C  
ATOM   1225  CG  PRO A 377      -2.579  -4.329   8.143  1.00  1.00      A    C  
ATOM   1226  CD  PRO A 377      -2.514  -3.736   9.524  1.00  1.01      A    C  
ATOM   1227  N   MET A 378      -2.523  -7.156  10.308  1.00  1.17      A    N  
ATOM   1228  CA  MET A 378      -1.935  -8.486  10.491  1.00  1.29      A    C  
ATOM   1229  C   MET A 378      -2.929  -9.520  11.042  1.00  1.27      A    C  
ATOM   1230  O   MET A 378      -3.174 -10.537  10.394  1.00  1.28      A    O  
ATOM   1231  CB  MET A 378      -0.643  -8.441  11.311  1.00  1.47      A    C  
ATOM   1232  CG  MET A 378       0.533  -7.820  10.576  1.00  1.51      A    C  
ATOM   1233  SD  MET A 378       0.940  -8.693   9.052  1.00  1.37      A    S  
ATOM   1234  CE  MET A 378       2.406  -7.800   8.540  1.00  1.93      A    C  
ATOM   1235  HN  MET A 378      -2.086  -6.375  10.719  1.00  1.21      A    H  
ATOM   1236  N   PRO A 379      -3.530  -9.289  12.231  1.00  1.28      A    N  
ATOM   1237  CA  PRO A 379      -4.496 -10.233  12.810  1.00  1.30      A    C  
ATOM   1238  C   PRO A 379      -5.773 -10.318  11.972  1.00  1.13      A    C  
ATOM   1239  O   PRO A 379      -6.460 -11.341  11.960  1.00  1.16      A    O  
ATOM   1240  CB  PRO A 379      -4.798  -9.648  14.195  1.00  1.38      A    C  
ATOM   1241  CG  PRO A 379      -4.452  -8.203  14.085  1.00  1.45      A    C  
ATOM   1242  CD  PRO A 379      -3.315  -8.119  13.107  1.00  1.32      A    C  
ATOM   1243  N   PHE A 380      -6.064  -9.242  11.251  1.00  1.00      A    N  
ATOM   1244  CA  PHE A 380      -7.248  -9.174  10.406  1.00  0.85      A    C  
ATOM   1245  C   PHE A 380      -7.120 -10.108   9.205  1.00  0.88      A    C  
ATOM   1246  O   PHE A 380      -8.093 -10.735   8.787  1.00  0.87      A    O  
ATOM   1247  CB  PHE A 380      -7.504  -7.732   9.953  1.00  0.73      A    C  
ATOM   1248  CG  PHE A 380      -8.658  -7.585   9.001  1.00  0.63      A    C  
ATOM   1249  CD1 PHE A 380      -9.943  -7.928   9.390  1.00  0.69      A    C  
ATOM   1250  CD2 PHE A 380      -8.456  -7.110   7.716  1.00  0.58      A    C  
ATOM   1251  CE1 PHE A 380     -11.004  -7.798   8.516  1.00  0.71      A    C  
ATOM   1252  CE2 PHE A 380      -9.512  -6.977   6.837  1.00  0.60      A    C  
ATOM   1253  CZ  PHE A 380     -10.789  -7.322   7.238  1.00  0.67      A    C  
ATOM   1254  HN  PHE A 380      -5.457  -8.474  11.284  1.00  1.02      A    H  
ATOM   1255  N   LEU A 381      -5.909 -10.207   8.665  1.00  0.97      A    N  
ATOM   1256  CA  LEU A 381      -5.643 -11.071   7.516  1.00  1.06      A    C  
ATOM   1257  C   LEU A 381      -5.716 -12.544   7.912  1.00  1.16      A    C  
ATOM   1258  O   LEU A 381      -5.758 -13.432   7.058  1.00  1.27      A    O  
ATOM   1259  CB  LEU A 381      -4.265 -10.755   6.920  1.00  1.17      A    C  
ATOM   1260  CG  LEU A 381      -4.082  -9.348   6.348  1.00  1.12      A    C  
ATOM   1261  CD1 LEU A 381      -2.637  -9.118   5.933  1.00  1.28      A    C  
ATOM   1262  CD2 LEU A 381      -5.021  -9.118   5.175  1.00  1.07      A    C  
ATOM   1263  HN  LEU A 381      -5.175  -9.672   9.041  1.00  1.01      A    H  
ATOM   1264  N   LYS A 382      -5.730 -12.793   9.213  1.00  1.18      A    N  
ATOM   1265  CA  LYS A 382      -5.800 -14.147   9.739  1.00  1.28      A    C  
ATOM   1266  C   LYS A 382      -7.207 -14.451  10.249  1.00  1.17      A    C  
ATOM   1267  O   LYS A 382      -7.387 -15.248  11.170  1.00  1.43      A    O  
ATOM   1268  CB  LYS A 382      -4.785 -14.319  10.871  1.00  1.45      A    C  
ATOM   1269  CG  LYS A 382      -3.367 -13.910  10.510  1.00  1.70      A    C  
ATOM   1270  CD  LYS A 382      -2.481 -13.867  11.743  1.00  2.06      A    C  
ATOM   1271  CE  LYS A 382      -1.109 -13.296  11.426  1.00  2.44      A    C  
ATOM   1272  NZ  LYS A 382      -0.265 -13.191  12.645  1.00  2.90      A    N1+
ATOM   1273  HN  LYS A 382      -5.693 -12.040   9.838  1.00  1.15      A    H  
ATOM   1274  HZ1 LYS A 382      -0.772 -12.674  13.390  1.00  3.47      A    H  
ATOM   1275  HZ2 LYS A 382       0.619 -12.682  12.432  1.00  2.76      A    H  
ATOM   1276  HZ3 LYS A 382      -0.026 -14.140  13.001  1.00  3.02      A    H  
ATOM   1277  N   SER A 383      -8.197 -13.799   9.657  1.00  0.88      A    N  
ATOM   1278  CA  SER A 383      -9.587 -14.001  10.044  1.00  0.80      A    C  
ATOM   1279  C   SER A 383     -10.420 -14.434   8.840  1.00  1.50      A    C  
ATOM   1280  O   SER A 383     -10.834 -15.612   8.792  1.00  2.26      A    O  
ATOM   1281  CB  SER A 383     -10.160 -12.722  10.656  1.00  0.91      A    C  
ATOM   1282  OG  SER A 383      -9.363 -12.276  11.744  1.00  1.22      A    O  
ATOM   1283  OXT SER A 383     -10.642 -13.597   7.939  1.00  1.88      A    O1-
ATOM   1284  HN  SER A 383      -7.993 -13.172   8.929  1.00  0.83      A    H  
ATOM   1285  HG  SER A 383      -8.453 -12.167  11.447  1.00  1.07      A    H  
TER   
ATOM   1286 ZN+2 ZN2 A 650       0.615   2.445  -0.787  1.00  1.30      A   Zn  
ATOM   1287  CN2 GCP B 250      22.940 -19.395   8.699  1.00  3.71      B    C  
ATOM   1288  C1  GCP B 250      22.126 -19.954   5.572  1.00  3.60      B    C  
ATOM   1289  C2  GCP B 250      21.893 -20.662   6.905  1.00  3.74      B    C  
ATOM   1290  N2  GCP B 250      22.987 -20.392   7.818  1.00  3.73      B    N  
ATOM   1291  C3  GCP B 250      21.785 -22.158   6.640  1.00  3.95      B    C  
ATOM   1292  O3  GCP B 250      21.531 -22.848   7.856  1.00  4.10      B    O  
ATOM   1293  C4  GCP B 250      20.629 -22.384   5.677  1.00  4.00      B    C  
ATOM   1294  O4  GCP B 250      20.523 -23.771   5.388  1.00  4.21      B    O  
ATOM   1295  C5  GCP B 250      20.891 -21.611   4.387  1.00  3.85      B    C  
ATOM   1296  O5  GCP B 250      21.038 -20.215   4.675  1.00  3.65      B    O  
ATOM   1297  C6  GCP B 250      19.735 -21.746   3.414  1.00  3.90      B    C  
ATOM   1298  O6  GCP B 250      19.954 -20.989   2.235  1.00  3.82      B    O  
ATOM   1299 CCN2 GCP B 250      24.004 -18.337   8.581  1.00  3.74      B   Cc  
ATOM   1300 OCN2 GCP B 250      22.095 -19.319   9.595  1.00  3.76      B   Oc  
ATOM   1301  CN2 GCP B 251      22.103 -13.466   2.599  1.00  2.72      B    C  
ATOM   1302  C1  GCP B 251      24.373 -15.607   3.698  1.00  2.92      B    C  
ATOM   1303  C2  GCP B 251      22.845 -15.535   3.627  1.00  2.96      B    C  
ATOM   1304  N2  GCP B 251      22.424 -14.149   3.690  1.00  2.81      B    N  
ATOM   1305  C3  GCP B 251      22.247 -16.313   4.794  1.00  3.11      B    C  
ATOM   1306  O3  GCP B 251      20.825 -16.306   4.705  1.00  3.17      B    O  
ATOM   1307  C4  GCP B 251      22.751 -17.748   4.692  1.00  3.25      B    C  
ATOM   1308  O4  GCP B 251      22.213 -18.531   5.775  1.00  3.41      B    O  
ATOM   1309  C5  GCP B 251      24.283 -17.741   4.745  1.00  3.21      B    C  
ATOM   1310  O5  GCP B 251      24.807 -16.971   3.655  1.00  3.06      B    O  
ATOM   1311  C6  GCP B 251      24.903 -19.121   4.651  1.00  3.35      B    C  
ATOM   1312  O6  GCP B 251      26.322 -19.046   4.641  1.00  3.38      B    O  
ATOM   1313 CCN2 GCP B 251      22.466 -12.005   2.598  1.00  2.87      B   Cc  
ATOM   1314 OCN2 GCP B 251      21.530 -13.969   1.632  1.00  2.67      B   Oc  
ATOM   1315  CA  FMA B 252      20.123 -15.181   5.262  1.00  3.23      B    C  
ATOM   1316  C   FMA B 252      18.789 -15.016   4.540  1.00  3.34      B    C  
ATOM   1317  O   FMA B 252      18.127 -16.000   4.212  1.00  3.64      B    O  
ATOM   1318  CB  FMA B 252      19.902 -15.398   6.754  1.00  3.21      B    C  
ATOM   1319  N   ALA B 253      18.394 -13.774   4.300  1.00  3.14      B    N  
ATOM   1320  CA  ALA B 253      17.140 -13.491   3.610  1.00  3.22      B    C  
ATOM   1321  C   ALA B 253      17.210 -12.147   2.900  1.00  2.88      B    C  
ATOM   1322  O   ALA B 253      17.070 -11.097   3.528  1.00  2.60      B    O  
ATOM   1323  CB  ALA B 253      15.972 -13.517   4.584  1.00  3.40      B    C  
ATOM   1324  N   DGL B 254      17.440 -12.184   1.597  1.00  3.04      B    N  
ATOM   1325  CA  DGL B 254      17.534 -10.964   0.807  1.00  2.83      B    C  
ATOM   1326  C   DGL B 254      18.536 -11.130  -0.332  1.00  2.98      B    C  
ATOM   1327  O   DGL B 254      18.501 -12.118  -1.064  1.00  3.41      B    O  
ATOM   1328  CB  DGL B 254      16.162 -10.567   0.262  1.00  2.97      B    C  
ATOM   1329  CG  DGL B 254      16.005  -9.077   0.003  1.00  2.75      B    C  
ATOM   1330  CD  DGL B 254      14.563  -8.689  -0.256  1.00  2.83      B    C  
ATOM   1331  OE1 DGL B 254      13.818  -8.373   0.673  1.00  3.07      B    O  
ATOM   1332  NZ  DGL B 254      19.447 -10.175  -0.478  1.00  2.72      B    N  
ATOM   1333  N   LYS B 255      14.176  -8.683  -1.526  1.00  2.73      B    N  
ATOM   1334  CA  LYS B 255      12.812  -8.343  -1.910  1.00  2.83      B    C  
ATOM   1335  C   LYS B 255      11.918  -9.575  -1.841  1.00  3.04      B    C  
ATOM   1336  O   LYS B 255      11.319  -9.863  -0.804  1.00  3.29      B    O  
ATOM   1337  CB  LYS B 255      12.768  -7.743  -3.318  1.00  2.68      B    C  
ATOM   1338  CG  LYS B 255      13.149  -6.277  -3.391  1.00  3.00      B    C  
ATOM   1339  CD  LYS B 255      12.837  -5.709  -4.763  1.00  2.83      B    C  
ATOM   1340  CE  LYS B 255      13.034  -4.203  -4.799  1.00  2.60      B    C  
ATOM   1341  NZ  LYS B 255      12.506  -3.617  -6.027  1.00  2.43      B    N1+
ATOM   1342  N   DAL B 256      11.847 -10.303  -2.945  1.00  3.06      B    N  
ATOM   1343  CA  DAL B 256      11.033 -11.506  -3.019  1.00  3.36      B    C  
ATOM   1344  C   DAL B 256      11.917 -12.750  -3.076  1.00  3.48      B    C  
ATOM   1345  O   DAL B 256      13.105 -12.692  -2.752  1.00  3.55      B    O  
ATOM   1346  CB  DAL B 256      10.120 -11.437  -4.233  1.00  3.64      B    C  
TER   
ATOM   1347  N   DAL B 257      11.331 -13.879  -3.458  1.00  3.83      B    N  
ATOM   1348  CA  DAL B 257      12.085 -15.121  -3.563  1.00  4.13      B    C  
ATOM   1349  C   DAL B 257      12.734 -15.225  -4.941  1.00  4.56      B    C  
ATOM   1350  CB  DAL B 257      11.182 -16.316  -3.299  1.00  4.67      B    C  
ATOM   1351  OT1 DAL B 257      13.966 -15.051  -5.036  1.00  4.80      B    O  
ATOM   1352  OT2 DAL B 257      11.998 -15.442  -5.929  1.00  5.00      B    O  
ATOM   1353  N   GLY B 258      10.793  -1.324  -7.518  1.00  2.21      B    N  
ATOM   1354  CA  GLY B 258      12.098  -1.932  -7.716  1.00  2.43      B    C  
ATOM   1355  C   GLY B 258      12.733  -2.365  -6.410  1.00  2.58      B    C  
ATOM   1356  O   GLY B 258      13.420  -1.581  -5.753  1.00  3.18      B    O  
ATOM   1357  N   GLY B 259       8.096  -1.086  -6.039  1.00  1.57      B    N  
ATOM   1358  CA  GLY B 259       8.376  -1.301  -7.444  1.00  1.72      B    C  
ATOM   1359  C   GLY B 259       9.680  -2.035  -7.679  1.00  1.79      B    C  
ATOM   1360  O   GLY B 259       9.679  -3.222  -8.013  1.00  1.90      B    O  
ATOM   1361  N   GLY B 260       6.597   1.297  -3.782  1.00  1.30      B    N  
ATOM   1362  CA  GLY B 260       7.536   0.235  -4.097  1.00  1.50      B    C  
ATOM   1363  C   GLY B 260       7.821   0.126  -5.582  1.00  1.51      B    C  
ATOM   1364  O   GLY B 260       7.799   1.129  -6.304  1.00  1.63      B    O  
ATOM   1365  N   GLY B 261       4.313   2.436  -1.823  1.00  1.25      B    N  
ATOM   1366  CA  GLY B 261       4.414   2.206  -3.253  1.00  1.28      B    C  
ATOM   1367  C   GLY B 261       5.309   1.025  -3.579  1.00  1.40      B    C  
ATOM   1368  O   GLY B 261       4.846  -0.113  -3.618  1.00  1.64      B    O  
ATOM   1369  N   GLY B 262       1.999   3.634   0.627  1.00  1.30      B    N  
ATOM   1370  CA  GLY B 262       3.150   2.845   0.250  1.00  1.40      B    C  
ATOM   1371  C   GLY B 262       3.139   2.608  -1.237  1.00  1.52      B    C  
ATOM   1372  O   GLY B 262       2.051   2.591  -1.834  1.00  2.23      B    O  
TER   
ATOM   1373  CN2 GCP B 263      -4.037  16.766   8.872  1.00  1.58      B    C  
ATOM   1374  C1  GCP B 263      -4.391  14.837   6.473  1.00  1.22      B    C  
ATOM   1375  C2  GCP B 263      -5.399  15.247   7.548  1.00  1.24      B    C  
ATOM   1376  N2  GCP B 263      -5.078  16.562   8.071  1.00  1.44      B    N  
ATOM   1377  C3  GCP B 263      -5.392  14.214   8.665  1.00  1.21      B    C  
ATOM   1378  O3  GCP B 263      -6.347  14.572   9.660  1.00  1.25      B    O  
ATOM   1379  C4  GCP B 263      -5.761  12.872   8.051  1.00  1.11      B    C  
ATOM   1380  O4  GCP B 263      -5.775  11.868   9.060  1.00  1.20      B    O  
ATOM   1381  C5  GCP B 263      -4.739  12.526   6.962  1.00  1.13      B    C  
ATOM   1382  O5  GCP B 263      -4.736  13.546   5.951  1.00  1.09      B    O  
ATOM   1383  C6  GCP B 263      -5.051  11.215   6.264  1.00  1.15      B    C  
ATOM   1384  O6  GCP B 263      -3.890  10.403   6.142  1.00  1.41      B    O  
ATOM   1385 CCN2 GCP B 263      -4.024  18.071   9.617  1.00  1.97      B   Cc  
ATOM   1386 OCN2 GCP B 263      -3.126  15.949   9.023  1.00  1.61      B   Oc  
ATOM   1387  CN2 GCP B 264      -2.269  16.276  -0.279  1.00  1.43      B    C  
ATOM   1388  C1  GCP B 264      -1.741  17.327   2.587  1.00  1.37      B    C  
ATOM   1389  C2  GCP B 264      -2.621  16.165   2.125  1.00  1.29      B    C  
ATOM   1390  N2  GCP B 264      -3.078  16.399   0.768  1.00  1.33      B    N  
ATOM   1391  C3  GCP B 264      -3.820  16.066   3.058  1.00  1.27      B    C  
ATOM   1392  O3  GCP B 264      -4.651  14.983   2.658  1.00  1.22      B    O  
ATOM   1393  C4  GCP B 264      -3.315  15.840   4.480  1.00  1.27      B    C  
ATOM   1394  O4  GCP B 264      -4.440  15.787   5.385  1.00  1.27      B    O  
ATOM   1395  C5  GCP B 264      -2.408  17.017   4.853  1.00  1.36      B    C  
ATOM   1396  O5  GCP B 264      -1.310  17.113   3.936  1.00  1.37      B    O  
ATOM   1397  C6  GCP B 264      -1.815  16.896   6.240  1.00  1.40      B    C  
ATOM   1398  O6  GCP B 264      -0.721  17.783   6.406  1.00  1.67      B    O  
ATOM   1399 CCN2 GCP B 264      -2.657  17.046  -1.516  1.00  1.75      B   Cc  
ATOM   1400 OCN2 GCP B 264      -1.249  15.587  -0.270  1.00  1.68      B   Oc  
ATOM   1401  CA  FMA B 265      -5.878  15.300   1.983  1.00  1.21      B    C  
ATOM   1402  C   FMA B 265      -6.592  14.010   1.580  1.00  1.15      B    C  
ATOM   1403  O   FMA B 265      -7.750  14.046   1.151  1.00  1.09      B    O  
ATOM   1404  CB  FMA B 265      -6.765  16.128   2.902  1.00  1.27      B    C  
ATOM   1405  N   ALA B 266      -5.885  12.885   1.723  1.00  1.22      B    N  
ATOM   1406  CA  ALA B 266      -6.394  11.546   1.402  1.00  1.18      B    C  
ATOM   1407  C   ALA B 266      -6.564  11.303  -0.098  1.00  1.07      B    C  
ATOM   1408  O   ALA B 266      -7.481  11.836  -0.733  1.00  1.05      B    O  
ATOM   1409  CB  ALA B 266      -7.672  11.226   2.166  1.00  1.24      B    C  
ATOM   1410  N   DGL B 267      -5.684  10.472  -0.651  1.00  1.14      B    N  
ATOM   1411  CA  DGL B 267      -5.716  10.133  -2.072  1.00  1.14      B    C  
ATOM   1412  C   DGL B 267      -4.911  11.124  -2.914  1.00  1.37      B    C  
ATOM   1413  O   DGL B 267      -4.017  11.805  -2.419  1.00  1.53      B    O  
ATOM   1414  CB  DGL B 267      -5.209   8.703  -2.304  1.00  1.47      B    C  
ATOM   1415  CG  DGL B 267      -4.009   8.304  -1.451  1.00  1.19      B    C  
ATOM   1416  CD  DGL B 267      -3.325   7.042  -1.949  1.00  1.34      B    C  
ATOM   1417  OE1 DGL B 267      -3.959   6.173  -2.549  1.00  1.68      B    O  
ATOM   1418  NZ  DGL B 267      -5.214  11.194  -4.211  1.00  1.84      B    N  
ATOM   1419  N   LYS B 268      -2.028   6.922  -1.672  1.00  1.30      B    N  
ATOM   1420  CA  LYS B 268      -1.263   5.755  -2.106  1.00  1.48      B    C  
ATOM   1421  C   LYS B 268      -0.396   5.177  -0.978  1.00  1.19      B    C  
ATOM   1422  O   LYS B 268      -0.107   3.961  -0.954  1.00  1.22      B    O  
ATOM   1423  CB  LYS B 268      -0.391   6.114  -3.314  1.00  2.02      B    C  
ATOM   1424  CG  LYS B 268       0.658   7.186  -3.046  1.00  2.24      B    C  
ATOM   1425  CD  LYS B 268       1.539   7.416  -4.266  1.00  2.81      B    C  
ATOM   1426  CE  LYS B 268       2.321   6.162  -4.642  1.00  3.00      B    C  
ATOM   1427  NZ  LYS B 268       3.201   5.698  -3.532  1.00  3.19      B    N1+
ATOM   1428  N   DAL B 269       0.014   6.061  -0.061  1.00  1.15      B    N  
ATOM   1429  CA  DAL B 269       0.858   5.740   1.096  1.00  1.20      B    C  
ATOM   1430  C   DAL B 269       2.116   4.959   0.711  1.00  1.25      B    C  
ATOM   1431  O   DAL B 269       3.176   5.542   0.496  1.00  1.32      B    O  
ATOM   1432  CB  DAL B 269       0.070   5.045   2.196  1.00  1.28      B    C  
TER   
ATOM   1433  CN2 GCP B 270      28.989 -16.487  -1.256  1.00  2.96      B    C  
ATOM   1434  C1  GCP B 270      28.748 -13.970   1.187  1.00  2.57      B    C  
ATOM   1435  C2  GCP B 270      28.125 -15.252   0.639  1.00  2.76      B    C  
ATOM   1436  N2  GCP B 270      28.433 -15.388  -0.770  1.00  2.78      B    N  
ATOM   1437  C3  GCP B 270      26.617 -15.178   0.843  1.00  2.77      B    C  
ATOM   1438  O3  GCP B 270      25.998 -16.362   0.351  1.00  2.99      B    O  
ATOM   1439  C4  GCP B 270      26.351 -15.034   2.336  1.00  2.78      B    C  
ATOM   1440  O4  GCP B 270      24.931 -14.928   2.555  1.00  2.80      B    O  
ATOM   1441  C5  GCP B 270      27.046 -13.766   2.837  1.00  2.59      B    C  
ATOM   1442  O5  GCP B 270      28.455 -13.838   2.582  1.00  2.60      B    O  
ATOM   1443  C6  GCP B 270      26.877 -13.573   4.331  1.00  2.66      B    C  
ATOM   1444  O6  GCP B 270      26.461 -12.254   4.640  1.00  2.66      B    O  
ATOM   1445 CCN2 GCP B 270      28.515 -16.920  -2.616  1.00  3.07      B   Cc  
ATOM   1446 OCN2 GCP B 270      29.845 -17.136  -0.647  1.00  3.12      B   Oc  
ATOM   1447  CN2 GCP B 271      34.824 -10.849   3.064  1.00  2.74      B    C  
ATOM   1448  C1  GCP B 271      33.015 -11.012   0.296  1.00  2.42      B    C  
ATOM   1449  C2  GCP B 271      32.955 -11.598   1.710  1.00  2.56      B    C  
ATOM   1450  N2  GCP B 271      34.300 -11.739   2.234  1.00  2.68      B    N  
ATOM   1451  C3  GCP B 271      32.262 -12.956   1.671  1.00  2.63      B    C  
ATOM   1452  O3  GCP B 271      32.135 -13.468   2.994  1.00  2.75      B    O  
ATOM   1453  C4  GCP B 271      30.873 -12.743   1.091  1.00  2.50      B    C  
ATOM   1454  O4  GCP B 271      30.179 -14.007   1.021  1.00  2.60      B    O  
ATOM   1455  C5  GCP B 271      30.998 -12.129  -0.306  1.00  2.38      B    C  
ATOM   1456  O5  GCP B 271      31.690 -10.875  -0.231  1.00  2.31      B    O  
ATOM   1457  C6  GCP B 271      29.655 -11.857  -0.956  1.00  2.26      B    C  
ATOM   1458  O6  GCP B 271      29.788 -11.662  -2.357  1.00  2.27      B    O  
ATOM   1459 CCN2 GCP B 271      35.940 -10.001   2.515  1.00  3.03      B   Cc  
ATOM   1460 OCN2 GCP B 271      34.460 -10.723   4.233  1.00  2.90      B   Oc  
ATOM   1461  CA  FMA B 272      33.248 -14.175   3.553  1.00  2.74      B    C  
ATOM   1462  C   FMA B 272      33.149 -14.139   5.076  1.00  2.88      B    C  
ATOM   1463  O   FMA B 272      33.995 -13.540   5.741  1.00  2.88      B    O  
ATOM   1464  CB  FMA B 272      33.247 -15.608   3.043  1.00  2.90      B    C  
ATOM   1465  N   ALA B 273      32.107 -14.790   5.609  1.00  3.07      B    N  
ATOM   1466  CA  ALA B 273      31.840 -14.863   7.051  1.00  3.28      B    C  
ATOM   1467  C   ALA B 273      31.259 -13.561   7.608  1.00  3.25      B    C  
ATOM   1468  O   ALA B 273      30.058 -13.470   7.859  1.00  3.31      B    O  
ATOM   1469  CB  ALA B 273      33.059 -15.317   7.841  1.00  3.37      B    C  
ATOM   1470  N   DGL B 274      32.104 -12.556   7.800  1.00  3.17      B    N  
ATOM   1471  CA  DGL B 274      31.647 -11.277   8.330  1.00  3.16      B    C  
ATOM   1472  C   DGL B 274      32.198 -11.025   9.734  1.00  3.17      B    C  
ATOM   1473  O   DGL B 274      31.446 -10.707  10.650  1.00  3.25      B    O  
ATOM   1474  CB  DGL B 274      32.027 -10.130   7.392  1.00  3.28      B    C  
ATOM   1475  CG  DGL B 274      31.533  -8.765   7.844  1.00  3.25      B    C  
ATOM   1476  CD  DGL B 274      31.289  -7.825   6.683  1.00  3.03      B    C  
ATOM   1477  OE1 DGL B 274      30.190  -7.783   6.127  1.00  3.00      B    O  
ATOM   1478  NZ  DGL B 274      33.506 -11.159   9.924  1.00  3.33      B    N  
ATOM   1479  N   LYS B 275      32.306  -7.046   6.328  1.00  2.92      B    N  
ATOM   1480  CA  LYS B 275      32.183  -6.109   5.217  1.00  2.75      B    C  
ATOM   1481  C   LYS B 275      33.539  -5.803   4.590  1.00  2.73      B    C  
ATOM   1482  O   LYS B 275      33.788  -6.149   3.436  1.00  2.79      B    O  
ATOM   1483  CB  LYS B 275      31.497  -4.819   5.667  1.00  2.66      B    C  
ATOM   1484  CG  LYS B 275      30.790  -4.077   4.545  1.00  2.45      B    C  
ATOM   1485  CD  LYS B 275      30.075  -2.838   5.060  1.00  2.51      B    C  
ATOM   1486  CE  LYS B 275      31.057  -1.733   5.421  1.00  2.84      B    C  
ATOM   1487  NZ  LYS B 275      31.900  -1.354   4.290  1.00  2.85      B    N1+
ATOM   1488  N   DAL B 276      34.412  -5.157   5.354  1.00  2.67      B    N  
ATOM   1489  CA  DAL B 276      35.734  -4.803   4.855  1.00  2.67      B    C  
ATOM   1490  C   DAL B 276      36.838  -5.410   5.714  1.00  2.85      B    C  
ATOM   1491  O   DAL B 276      36.692  -5.553   6.930  1.00  3.22      B    O  
ATOM   1492  CB  DAL B 276      35.890  -3.291   4.786  1.00  2.53      B    C  
TER   
ATOM   1493  N   DAL B 277      37.944  -5.766   5.074  1.00  2.72      B    N  
ATOM   1494  CA  DAL B 277      39.075  -6.352   5.779  1.00  2.92      B    C  
ATOM   1495  C   DAL B 277      39.823  -5.285   6.572  1.00  2.52      B    C  
ATOM   1496  CB  DAL B 277      40.011  -7.049   4.805  1.00  3.25      B    C  
ATOM   1497  OT1 DAL B 277      40.420  -4.385   5.947  1.00  2.34      B    O  
ATOM   1498  OT2 DAL B 277      39.799  -5.338   7.818  1.00  2.74      B    O  
ATOM   1499  N   GLY B 278      33.942   1.033   2.879  1.00  2.86      B    N  
ATOM   1500  CA  GLY B 278      33.777  -0.393   3.105  1.00  2.86      B    C  
ATOM   1501  C   GLY B 278      33.045  -0.693   4.400  1.00  2.84      B    C  
ATOM   1502  O   GLY B 278      33.503  -0.318   5.482  1.00  2.95      B    O  
ATOM   1503  N   GLY B 279      33.357   3.587   0.835  1.00  2.80      B    N  
ATOM   1504  CA  GLY B 279      33.196   3.245   2.236  1.00  2.71      B    C  
ATOM   1505  C   GLY B 279      32.926   1.769   2.444  1.00  2.68      B    C  
ATOM   1506  O   GLY B 279      31.811   1.302   2.212  1.00  2.93      B    O  
ATOM   1507  N   GLY B 280      33.048   5.616  -1.534  1.00  2.98      B    N  
ATOM   1508  CA  GLY B 280      34.196   4.895  -1.015  1.00  2.97      B    C  
ATOM   1509  C   GLY B 280      34.092   4.631   0.473  1.00  2.77      B    C  
ATOM   1510  O   GLY B 280      34.651   5.367   1.284  1.00  2.75      B    O  
ATOM   1511  N   GLY B 281      31.968   7.629  -4.099  1.00  2.66      B    N  
ATOM   1512  CA  GLY B 281      31.620   6.475  -3.288  1.00  2.57      B    C  
ATOM   1513  C   GLY B 281      32.843   5.698  -2.843  1.00  2.50      B    C  
ATOM   1514  O   GLY B 281      33.599   5.187  -3.672  1.00  2.33      B    O  
ATOM   1515  N   GLY B 282      32.721   9.302  -6.197  1.00  2.87      B    N  
ATOM   1516  CA  GLY B 282      31.498   9.616  -5.404  1.00  2.81      B    C  
ATOM   1517  C   GLY B 282      31.024   8.439  -4.570  1.00  2.60      B    C  
ATOM   1518  O   GLY B 282      29.823   8.266  -4.362  1.00  2.54      B    O  
TER   
ATOM   1519  CN2 GCP B 283       4.615  17.820   1.026  1.00  1.56      B    C  
ATOM   1520  C1  GCP B 283       2.615  20.124   1.483  1.00  1.65      B    C  
ATOM   1521  C2  GCP B 283       2.828  18.862   2.318  1.00  1.62      B    C  
ATOM   1522  N2  GCP B 283       4.185  18.369   2.161  1.00  1.65      B    N  
ATOM   1523  C3  GCP B 283       1.819  17.803   1.902  1.00  1.47      B    C  
ATOM   1524  O3  GCP B 283       1.989  16.637   2.698  1.00  1.52      B    O  
ATOM   1525  C4  GCP B 283       0.433  18.387   2.129  1.00  1.51      B    C  
ATOM   1526  O4  GCP B 283      -0.570  17.424   1.753  1.00  1.40      B    O  
ATOM   1527  C5  GCP B 283       0.286  19.659   1.290  1.00  1.56      B    C  
ATOM   1528  O5  GCP B 283       1.282  20.617   1.674  1.00  1.70      B    O  
ATOM   1529  C6  GCP B 283      -1.066  20.322   1.465  1.00  1.68      B    C  
ATOM   1530  O6  GCP B 283      -1.112  21.588   0.822  1.00  1.78      B    O  
ATOM   1531 CCN2 GCP B 283       5.943  17.113   1.088  1.00  1.94      B   Cc  
ATOM   1532 OCN2 GCP B 283       4.001  17.878  -0.043  1.00  1.37      B   Oc  
ATOM   1533  CN2 GCP B 284       4.068  27.118   1.380  1.00  2.54      B    C  
ATOM   1534  C1  GCP B 284       5.439  24.424   0.219  1.00  2.39      B    C  
ATOM   1535  C2  GCP B 284       4.187  24.719   1.044  1.00  2.29      B    C  
ATOM   1536  N2  GCP B 284       4.396  25.917   1.834  1.00  2.41      B    N  
ATOM   1537  C3  GCP B 284       3.912  23.533   1.963  1.00  2.12      B    C  
ATOM   1538  O3  GCP B 284       2.729  23.782   2.724  1.00  2.02      B    O  
ATOM   1539  C4  GCP B 284       3.728  22.294   1.085  1.00  1.99      B    C  
ATOM   1540  O4  GCP B 284       3.530  21.142   1.927  1.00  1.82      B    O  
ATOM   1541  C5  GCP B 284       4.995  22.091   0.247  1.00  2.10      B    C  
ATOM   1542  O5  GCP B 284       5.247  23.243  -0.562  1.00  2.27      B    O  
ATOM   1543  C6  GCP B 284       4.892  20.907  -0.698  1.00  2.00      B    C  
ATOM   1544  O6  GCP B 284       5.639  21.122  -1.890  1.00  2.09      B    O  
ATOM   1545 CCN2 GCP B 284       5.148  28.166   1.420  1.00  2.80      B   Cc  
ATOM   1546 OCN2 GCP B 284       2.944  27.392   0.959  1.00  2.60      B   Oc  
ATOM   1547  CA  FMA B 285       2.396  22.844   3.771  1.00  1.86      B    C  
ATOM   1548  C   FMA B 285       3.468  22.876   4.862  1.00  2.09      B    C  
ATOM   1549  O   FMA B 285       3.891  23.949   5.300  1.00  2.34      B    O  
ATOM   1550  CB  FMA B 285       1.027  23.180   4.351  1.00  1.73      B    C  
ATOM   1551  N   ALA B 286       3.898  21.700   5.299  1.00  2.06      B    N  
ATOM   1552  CA  ALA B 286       4.914  21.585   6.336  1.00  2.32      B    C  
ATOM   1553  C   ALA B 286       6.318  21.700   5.751  1.00  2.32      B    C  
ATOM   1554  O   ALA B 286       6.581  21.232   4.644  1.00  2.41      B    O  
ATOM   1555  CB  ALA B 286       4.755  20.272   7.087  1.00  2.39      B    C  
ATOM   1556  N   DGL B 287       7.221  22.308   6.512  1.00  2.33      B    N  
ATOM   1557  CA  DGL B 287       8.601  22.486   6.073  1.00  2.37      B    C  
ATOM   1558  C   DGL B 287       9.037  23.938   6.238  1.00  2.60      B    C  
ATOM   1559  O   DGL B 287       8.304  24.744   6.807  1.00  3.01      B    O  
ATOM   1560  CB  DGL B 287       9.533  21.568   6.862  1.00  2.28      B    C  
ATOM   1561  CG  DGL B 287       9.418  20.099   6.496  1.00  2.23      B    C  
ATOM   1562  CD  DGL B 287      10.402  19.233   7.255  1.00  2.25      B    C  
ATOM   1563  OE1 DGL B 287      10.879  18.224   6.741  1.00  2.33      B    O  
ATOM   1564  NZ  DGL B 287      10.226  24.289   5.758  1.00  2.57      B    N  
ATOM   1565  N   LYS B 288      10.691  19.612   8.495  1.00  2.27      B    N  
ATOM   1566  CA  LYS B 288      11.623  18.858   9.324  1.00  2.36      B    C  
ATOM   1567  C   LYS B 288      10.885  17.977  10.327  1.00  2.35      B    C  
ATOM   1568  O   LYS B 288      10.274  18.480  11.272  1.00  2.41      B    O  
ATOM   1569  CB  LYS B 288      12.584  19.801  10.053  1.00  2.51      B    C  
ATOM   1570  CG  LYS B 288      13.530  20.559   9.134  1.00  2.68      B    C  
ATOM   1571  CD  LYS B 288      14.414  19.605   8.344  1.00  2.77      B    C  
ATOM   1572  CE  LYS B 288      15.316  20.348   7.372  1.00  3.27      B    C  
ATOM   1573  NZ  LYS B 288      16.278  21.243   8.073  1.00  3.83      B    N1+
TER   
ATOM   1574  N   DAL B 289      10.958  16.665  10.114  1.00  2.37      B    N  
ATOM   1575  CA  DAL B 289      10.314  15.679  10.982  1.00  2.47      B    C  
ATOM   1576  C   DAL B 289       8.809  15.923  11.109  1.00  2.24      B    C  
ATOM   1577  CB  DAL B 289      10.990  15.627  12.344  1.00  2.80      B    C  
ATOM   1578  OT1 DAL B 289       8.115  15.899  10.071  1.00  2.03      B    O  
ATOM   1579  OT2 DAL B 289       8.321  16.121  12.244  1.00  2.37      B    O  
ATOM   1580  CN2 GCP B 290      34.575  -4.757  -0.932  1.00  1.94      B    C  
ATOM   1581  C1  GCP B 290      35.869  -7.202  -2.078  1.00  2.11      B    C  
ATOM   1582  C2  GCP B 290      34.372  -6.917  -2.020  1.00  2.03      B    C  
ATOM   1583  N2  GCP B 290      34.146  -5.487  -1.957  1.00  1.96      B    N  
ATOM   1584  C3  GCP B 290      33.800  -7.589  -0.779  1.00  2.14      B    C  
ATOM   1585  O3  GCP B 290      32.397  -7.367  -0.723  1.00  2.11      B    O  
ATOM   1586  C4  GCP B 290      34.077  -9.085  -0.859  1.00  2.25      B    C  
ATOM   1587  O4  GCP B 290      33.603  -9.700   0.357  1.00  2.37      B    O  
ATOM   1588  C5  GCP B 290      35.593  -9.294  -0.978  1.00  2.33      B    C  
ATOM   1589  O5  GCP B 290      36.102  -8.614  -2.134  1.00  2.22      B    O  
ATOM   1590  C6  GCP B 290      35.979 -10.755  -1.130  1.00  2.49      B    C  
ATOM   1591  O6  GCP B 290      37.362 -10.898  -1.433  1.00  2.49      B    O  
ATOM   1592 CCN2 GCP B 290      33.557  -3.866  -0.273  1.00  1.97      B   Cc  
ATOM   1593 OCN2 GCP B 290      35.740  -4.775  -0.534  1.00  2.19      B   Oc  
ATOM   1594  CN2 GCP B 291      40.078  -8.559  -7.593  1.00  2.33      B    C  
ATOM   1595  C1  GCP B 291      40.254  -6.583  -4.959  1.00  2.26      B    C  
ATOM   1596  O1  GCP B 291      41.569  -7.040  -5.244  1.00  2.41      B    O  
ATOM   1597  C2  GCP B 291      39.233  -7.554  -5.553  1.00  2.24      B    C  
ATOM   1598  N2  GCP B 291      39.374  -7.606  -6.995  1.00  2.27      B    N  
ATOM   1599  C3  GCP B 291      37.834  -7.080  -5.180  1.00  2.13      B    C  
ATOM   1600  O3  GCP B 291      36.853  -7.969  -5.701  1.00  2.17      B    O  
ATOM   1601  C4  GCP B 291      37.745  -7.043  -3.661  1.00  2.13      B    C  
ATOM   1602  O4  GCP B 291      36.436  -6.599  -3.259  1.00  2.05      B    O  
ATOM   1603  C5  GCP B 291      38.811  -6.086  -3.130  1.00  2.15      B    C  
ATOM   1604  O5  GCP B 291      40.114  -6.528  -3.534  1.00  2.27      B    O  
ATOM   1605  C6  GCP B 291      38.817  -6.012  -1.616  1.00  2.21      B    C  
ATOM   1606  O6  GCP B 291      39.768  -5.065  -1.149  1.00  2.16      B    O  
ATOM   1607 CCN2 GCP B 291      40.885  -8.151  -8.797  1.00  2.55      B   Cc  
ATOM   1608 OCN2 GCP B 291      40.081  -9.732  -7.216  1.00  2.33      B   Oc  
ATOM   1609  CA  FMA B 292      35.526  -7.433  -5.834  1.00  2.07      B    C  
ATOM   1610  C   FMA B 292      35.510  -6.373  -6.931  1.00  2.07      B    C  
ATOM   1611  O   FMA B 292      35.621  -5.180  -6.649  1.00  2.04      B    O  
ATOM   1612  CB  FMA B 292      34.538  -8.552  -6.126  1.00  2.21      B    C  
ATOM   1613  N   ALA B 293      35.393  -6.811  -8.182  1.00  2.22      B    N  
ATOM   1614  CA  ALA B 293      35.365  -5.886  -9.313  1.00  2.32      B    C  
ATOM   1615  C   ALA B 293      33.952  -5.346  -9.564  1.00  2.11      B    C  
ATOM   1616  O   ALA B 293      33.676  -4.756 -10.612  1.00  2.09      B    O  
ATOM   1617  CB  ALA B 293      35.921  -6.553 -10.560  1.00  2.80      B    C  
ATOM   1618  N   DGL B 294      33.065  -5.555  -8.596  1.00  2.12      B    N  
ATOM   1619  CA  DGL B 294      31.687  -5.093  -8.685  1.00  2.04      B    C  
ATOM   1620  C   DGL B 294      30.780  -6.178  -9.268  1.00  2.36      B    C  
ATOM   1621  O   DGL B 294      29.785  -6.571  -8.658  1.00  2.83      B    O  
ATOM   1622  CB  DGL B 294      31.188  -4.674  -7.301  1.00  2.07      B    C  
ATOM   1623  CG  DGL B 294      30.494  -3.321  -7.265  1.00  1.90      B    C  
ATOM   1624  CD  DGL B 294      29.157  -3.376  -6.552  1.00  1.89      B    C  
ATOM   1625  OE1 DGL B 294      28.954  -4.189  -5.649  1.00  2.02      B    O  
ATOM   1626  NZ  DGL B 294      31.123  -6.678 -10.452  1.00  2.63      B    N  
ATOM   1627  N   LYS B 295      28.243  -2.500  -6.946  1.00  1.84      B    N  
ATOM   1628  CA  LYS B 295      26.920  -2.463  -6.338  1.00  1.88      B    C  
ATOM   1629  C   LYS B 295      25.826  -2.558  -7.395  1.00  1.96      B    C  
ATOM   1630  O   LYS B 295      25.590  -1.616  -8.157  1.00  2.21      B    O  
ATOM   1631  CB  LYS B 295      26.740  -1.206  -5.482  1.00  1.90      B    C  
ATOM   1632  CG  LYS B 295      25.369  -1.094  -4.827  1.00  2.05      B    C  
ATOM   1633  CD  LYS B 295      25.426  -0.301  -3.529  1.00  2.24      B    C  
ATOM   1634  CE  LYS B 295      25.936   1.116  -3.748  1.00  2.47      B    C  
ATOM   1635  NZ  LYS B 295      25.003   1.936  -4.518  1.00  2.42      B    N1+
ATOM   1636  N   DAL B 296      25.179  -3.711  -7.454  1.00  1.90      B    N  
ATOM   1637  CA  DAL B 296      24.106  -3.941  -8.411  1.00  1.98      B    C  
ATOM   1638  C   DAL B 296      23.008  -4.787  -7.786  1.00  2.07      B    C  
ATOM   1639  O   DAL B 296      23.283  -5.825  -7.181  1.00  2.17      B    O  
ATOM   1640  CB  DAL B 296      24.647  -4.611  -9.665  1.00  2.00      B    C  
TER   
ATOM   1641  N   DAL B 297      21.768  -4.335  -7.917  1.00  2.15      B    N  
ATOM   1642  CA  DAL B 297      20.634  -5.062  -7.360  1.00  2.30      B    C  
ATOM   1643  C   DAL B 297      20.269  -6.260  -8.233  1.00  2.36      B    C  
ATOM   1644  CB  DAL B 297      19.440  -4.135  -7.192  1.00  2.62      B    C  
ATOM   1645  OT1 DAL B 297      20.566  -7.405  -7.835  1.00  2.82      B    O  
ATOM   1646  OT2 DAL B 297      19.677  -6.050  -9.314  1.00  2.34      B    O  
ATOM   1647  N   GLY B 298      24.643   4.625  -6.635  1.00  2.58      B    N  
ATOM   1648  CA  GLY B 298      24.198   3.268  -6.378  1.00  2.71      B    C  
ATOM   1649  C   GLY B 298      25.278   2.430  -5.724  1.00  2.74      B    C  
ATOM   1650  O   GLY B 298      26.347   2.228  -6.299  1.00  3.31      B    O  
ATOM   1651  N   GLY B 299      23.660   8.016  -6.319  1.00  2.50      B    N  
ATOM   1652  CA  GLY B 299      24.710   7.015  -6.256  1.00  2.47      B    C  
ATOM   1653  C   GLY B 299      24.178   5.635  -5.913  1.00  2.44      B    C  
ATOM   1654  O   GLY B 299      23.350   5.489  -5.013  1.00  2.55      B    O  
ATOM   1655  N   GLY B 300      22.390  10.537  -6.763  1.00  2.43      B    N  
ATOM   1656  CA  GLY B 300      21.948   9.323  -7.426  1.00  2.39      B    C  
ATOM   1657  C   GLY B 300      23.028   8.257  -7.463  1.00  2.38      B    C  
ATOM   1658  O   GLY B 300      23.293   7.668  -8.510  1.00  2.58      B    O  
ATOM   1659  N   GLY B 301      22.170  12.378  -3.950  1.00  2.52      B    N  
ATOM   1660  CA  GLY B 301      22.094  12.512  -5.393  1.00  2.59      B    C  
ATOM   1661  C   GLY B 301      21.538  11.264  -6.048  1.00  2.57      B    C  
ATOM   1662  O   GLY B 301      20.354  10.955  -5.900  1.00  2.87      B    O  
ATOM   1663  N   GLY B 302      21.903  13.942  -0.978  1.00  2.68      B    N  
ATOM   1664  CA  GLY B 302      22.796  13.061  -1.712  1.00  2.74      B    C  
ATOM   1665  C   GLY B 302      22.773  13.302  -3.212  1.00  2.83      B    C  
ATOM   1666  O   GLY B 302      23.303  14.305  -3.698  1.00  3.35      B    O  
TER   
ATOM   1667  CN2 GCP B 303       7.504  27.662  -5.173  1.00  3.02      B    C  
ATOM   1668  C1  GCP B 303       9.055  26.820  -2.793  1.00  2.93      B    C  
ATOM   1669  C2  GCP B 303       8.059  25.944  -3.552  1.00  2.84      B    C  
ATOM   1670  N2  GCP B 303       7.903  26.424  -4.910  1.00  2.93      B    N  
ATOM   1671  C3  GCP B 303       6.721  25.979  -2.825  1.00  2.73      B    C  
ATOM   1672  O3  GCP B 303       5.786  25.146  -3.501  1.00  2.65      B    O  
ATOM   1673  C4  GCP B 303       6.943  25.464  -1.411  1.00  2.66      B    C  
ATOM   1674  O4  GCP B 303       5.700  25.511  -0.685  1.00  2.55      B    O  
ATOM   1675  C5  GCP B 303       7.982  26.351  -0.720  1.00  2.76      B    C  
ATOM   1676  O5  GCP B 303       9.213  26.336  -1.454  1.00  2.86      B    O  
ATOM   1677  C6  GCP B 303       8.301  25.876   0.685  1.00  2.71      B    C  
ATOM   1678  O6  GCP B 303       9.137  26.800   1.365  1.00  2.91      B    O  
ATOM   1679 CCN2 GCP B 303       7.968  28.251  -6.474  1.00  3.19      B   Cc  
ATOM   1680 OCN2 GCP B 303       6.786  28.314  -4.417  1.00  3.11      B   Oc  
ATOM   1681  CN2 GCP B 304      15.957  27.219  -1.633  1.00  3.51      B    C  
ATOM   1682  C1  GCP B 304      13.747  29.175  -3.318  1.00  3.70      B    C  
ATOM   1683  O1  GCP B 304      14.696  30.094  -2.799  1.00  3.94      B    O  
ATOM   1684  C2  GCP B 304      13.794  27.874  -2.517  1.00  3.45      B    C  
ATOM   1685  N2  GCP B 304      15.106  27.270  -2.649  1.00  3.46      B    N  
ATOM   1686  C3  GCP B 304      12.727  26.929  -3.058  1.00  3.19      B    C  
ATOM   1687  O3  GCP B 304      12.734  25.707  -2.326  1.00  2.97      B    O  
ATOM   1688  C4  GCP B 304      11.376  27.620  -2.919  1.00  3.22      B    C  
ATOM   1689  O4  GCP B 304      10.339  26.766  -3.442  1.00  3.03      B    O  
ATOM   1690  C5  GCP B 304      11.418  28.927  -3.711  1.00  3.50      B    C  
ATOM   1691  O5  GCP B 304      12.456  29.778  -3.209  1.00  3.71      B    O  
ATOM   1692  C6  GCP B 304      10.123  29.715  -3.656  1.00  3.58      B    C  
ATOM   1693  O6  GCP B 304      10.030  30.617  -4.747  1.00  3.61      B    O  
ATOM   1694 CCN2 GCP B 304      17.259  26.511  -1.885  1.00  3.62      B   Cc  
ATOM   1695 OCN2 GCP B 304      15.729  27.712  -0.525  1.00  3.65      B   Oc  
ATOM   1696  CA  FMA B 305      12.293  24.528  -3.029  1.00  2.75      B    C  
ATOM   1697  C   FMA B 305      13.413  24.022  -3.947  1.00  2.82      B    C  
ATOM   1698  O   FMA B 305      14.395  24.730  -4.185  1.00  2.86      B    O  
ATOM   1699  CB  FMA B 305      11.888  23.458  -2.023  1.00  2.49      B    C  
ATOM   1700  N   ALA B 306      13.245  22.800  -4.465  1.00  2.88      B    N  
ATOM   1701  CA  ALA B 306      14.220  22.165  -5.358  1.00  2.97      B    C  
ATOM   1702  C   ALA B 306      15.567  21.952  -4.669  1.00  3.03      B    C  
ATOM   1703  O   ALA B 306      16.420  22.840  -4.671  1.00  3.16      B    O  
ATOM   1704  CB  ALA B 306      14.378  22.946  -6.655  1.00  3.05      B    C  
ATOM   1705  N   DGL B 307      15.737  20.772  -4.065  1.00  2.94      B    N  
ATOM   1706  CA  DGL B 307      16.973  20.417  -3.365  1.00  2.99      B    C  
ATOM   1707  C   DGL B 307      18.190  20.535  -4.289  1.00  3.14      B    C  
ATOM   1708  O   DGL B 307      18.329  19.740  -5.213  1.00  3.27      B    O  
ATOM   1709  CB  DGL B 307      17.144  21.261  -2.095  1.00  3.09      B    C  
ATOM   1710  CG  DGL B 307      18.225  20.771  -1.140  1.00  3.17      B    C  
ATOM   1711  CD  DGL B 307      18.102  19.298  -0.805  1.00  2.99      B    C  
ATOM   1712  OE1 DGL B 307      17.392  18.921   0.126  1.00  2.92      B    O  
ATOM   1713  NZ  DGL B 307      19.075  21.511  -4.087  1.00  3.19      B    N  
ATOM   1714  N   LYS B 308      18.824  18.464  -1.548  1.00  2.94      B    N  
ATOM   1715  CA  LYS B 308      18.806  17.023  -1.324  1.00  2.78      B    C  
ATOM   1716  C   LYS B 308      19.927  16.604  -0.372  1.00  2.83      B    C  
ATOM   1717  O   LYS B 308      20.829  17.392  -0.074  1.00  3.02      B    O  
ATOM   1718  CB  LYS B 308      18.903  16.265  -2.652  1.00  2.74      B    C  
ATOM   1719  CG  LYS B 308      20.056  16.697  -3.544  1.00  2.88      B    C  
ATOM   1720  CD  LYS B 308      19.978  16.020  -4.902  1.00  2.69      B    C  
ATOM   1721  CE  LYS B 308      21.006  16.584  -5.869  1.00  3.09      B    C  
ATOM   1722  NZ  LYS B 308      20.912  15.942  -7.212  1.00  3.33      B    N1+
ATOM   1723  N   DAL B 309      19.864  15.364   0.106  1.00  2.69      B    N  
ATOM   1724  CA  DAL B 309      20.868  14.848   1.035  1.00  2.73      B    C  
ATOM   1725  C   DAL B 309      21.841  13.882   0.351  1.00  2.71      B    C  
ATOM   1726  O   DAL B 309      22.525  13.099   1.018  1.00  2.95      B    O  
ATOM   1727  CB  DAL B 309      20.186  14.172   2.215  1.00  2.68      B    C  
TER   
END
