# Supplementary material for: Staphylococcus aureus sacculus mediates activities of M23 hydrolases
Source: Nat Commun. 2023 Oct 23;14:6706. doi: 10.1038/s41467-023-42506-w (PMC10593780; doi:10.1038/s41467-023-42506-w)
Supplement: Supplementary file 4 — Supplementary Datasets [file 41467_2023_42506_MOESM4_ESM.zip › NCOMMS-23-16038C_SupplementaryDataset/Supplementary_dataset_4_LytMCD_hexadimuropeptide_1st_best_structure.pdb]

ATOM      1  N   HIS A 185      -7.321 -12.212  16.791  1.00  0.85      A    N  
ATOM      2  CA  HIS A 185      -7.634 -12.557  15.385  1.00  0.68      A    C  
ATOM      3  C   HIS A 185      -7.030 -13.903  15.019  1.00  0.72      A    C  
ATOM      4  O   HIS A 185      -5.960 -14.264  15.506  1.00  0.82      A    O  
ATOM      5  CB  HIS A 185      -7.133 -11.473  14.427  1.00  0.92      A    C  
ATOM      6  CG  HIS A 185      -7.995 -10.251  14.395  1.00  1.02      A    C  
ATOM      7  CD2 HIS A 185      -9.294 -10.092  14.055  1.00  1.10      A    C  
ATOM      8  ND1 HIS A 185      -7.539  -9.000  14.744  1.00  1.48      A    N  
ATOM      9  CE1 HIS A 185      -8.519  -8.126  14.617  1.00  1.85      A    C  
ATOM     10  NE2 HIS A 185      -9.598  -8.762  14.199  1.00  1.58      A    N  
ATOM     11  HD1 HIS A 185      -6.616  -8.780  15.039  1.00  1.62      A    H  
ATOM     12  HE2 HIS A 185     -10.407  -8.319  13.821  1.00  1.75      A    H  
ATOM     13  HT1 HIS A 185      -7.598 -12.993  17.416  1.00  1.31      A    H  
ATOM     14  HT2 HIS A 185      -7.840 -11.357  17.078  1.00  0.97      A    H  
ATOM     15  HT3 HIS A 185      -6.303 -12.041  16.901  1.00  1.54      A    H  
ATOM     16  N   ALA A 186      -7.726 -14.645  14.167  1.00  0.72      A    N  
ATOM     17  CA  ALA A 186      -7.264 -15.959  13.734  1.00  0.80      A    C  
ATOM     18  C   ALA A 186      -6.163 -15.843  12.683  1.00  0.71      A    C  
ATOM     19  O   ALA A 186      -5.393 -16.778  12.473  1.00  0.84      A    O  
ATOM     20  CB  ALA A 186      -8.428 -16.780  13.195  1.00  0.93      A    C  
ATOM     21  HN  ALA A 186      -8.583 -14.303  13.827  1.00  0.72      A    H  
ATOM     22  N   LYS A 187      -6.093 -14.693  12.027  1.00  0.55      A    N  
ATOM     23  CA  LYS A 187      -5.086 -14.457  11.002  1.00  0.52      A    C  
ATOM     24  C   LYS A 187      -4.545 -13.035  11.103  1.00  0.52      A    C  
ATOM     25  O   LYS A 187      -5.270 -12.111  11.479  1.00  0.68      A    O  
ATOM     26  CB  LYS A 187      -5.680 -14.687   9.610  1.00  0.61      A    C  
ATOM     27  CG  LYS A 187      -4.647 -14.931   8.523  1.00  0.71      A    C  
ATOM     28  CD  LYS A 187      -5.263 -14.810   7.139  1.00  0.73      A    C  
ATOM     29  CE  LYS A 187      -4.455 -15.576   6.105  1.00  1.03      A    C  
ATOM     30  NZ  LYS A 187      -4.573 -17.045   6.294  1.00  1.24      A    N1+
ATOM     31  HN  LYS A 187      -6.728 -13.982  12.238  1.00  0.53      A    H  
ATOM     32  HZ1 LYS A 187      -3.984 -17.542   5.601  1.00  1.70      A    H  
ATOM     33  HZ2 LYS A 187      -5.561 -17.341   6.169  1.00  1.48      A    H  
ATOM     34  HZ3 LYS A 187      -4.259 -17.311   7.251  1.00  1.38      A    H  
ATOM     35  N   ASP A 188      -3.269 -12.871  10.780  1.00  0.58      A    N  
ATOM     36  CA  ASP A 188      -2.629 -11.563  10.821  1.00  0.61      A    C  
ATOM     37  C   ASP A 188      -2.302 -11.064   9.407  1.00  0.60      A    C  
ATOM     38  O   ASP A 188      -3.060 -11.316   8.466  1.00  0.73      A    O  
ATOM     39  CB  ASP A 188      -1.393 -11.567  11.737  1.00  0.68      A    C  
ATOM     40  CG  ASP A 188      -0.249 -12.411  11.220  1.00  0.67      A    C  
ATOM     41  OD1 ASP A 188       0.774 -11.833  10.810  1.00  1.20      A    O  
ATOM     42  OD2 ASP A 188      -0.370 -13.651  11.204  1.00  1.04      A    O1-
ATOM     43  HN  ASP A 188      -2.739 -13.651  10.515  1.00  0.73      A    H  
ATOM     44  N   ALA A 189      -1.182 -10.369   9.247  1.00  0.59      A    N  
ATOM     45  CA  ALA A 189      -0.803  -9.826   7.947  1.00  0.60      A    C  
ATOM     46  C   ALA A 189       0.506 -10.415   7.424  1.00  0.59      A    C  
ATOM     47  O   ALA A 189       1.071  -9.908   6.457  1.00  0.55      A    O  
ATOM     48  CB  ALA A 189      -0.693  -8.311   8.036  1.00  0.64      A    C  
ATOM     49  HN  ALA A 189      -0.587 -10.230  10.017  1.00  0.67      A    H  
ATOM     50  N   SER A 190       0.967 -11.491   8.051  1.00  0.66      A    N  
ATOM     51  CA  SER A 190       2.216 -12.152   7.666  1.00  0.68      A    C  
ATOM     52  C   SER A 190       2.287 -12.458   6.166  1.00  0.61      A    C  
ATOM     53  O   SER A 190       3.348 -12.338   5.550  1.00  0.63      A    O  
ATOM     54  CB  SER A 190       2.393 -13.434   8.478  1.00  0.76      A    C  
ATOM     55  OG  SER A 190       1.132 -13.953   8.866  1.00  0.78      A    O  
ATOM     56  HN  SER A 190       0.463 -11.852   8.809  1.00  0.73      A    H  
ATOM     57  HG  SER A 190       0.920 -13.648   9.764  1.00  1.30      A    H  
ATOM     58  N   TRP A 191       1.156 -12.832   5.580  1.00  0.56      A    N  
ATOM     59  CA  TRP A 191       1.092 -13.158   4.156  1.00  0.54      A    C  
ATOM     60  C   TRP A 191       1.422 -11.954   3.267  1.00  0.53      A    C  
ATOM     61  O   TRP A 191       1.802 -12.114   2.108  1.00  0.62      A    O  
ATOM     62  CB  TRP A 191      -0.289 -13.720   3.798  1.00  0.53      A    C  
ATOM     63  CG  TRP A 191      -1.411 -12.752   4.023  1.00  0.58      A    C  
ATOM     64  CD1 TRP A 191      -2.071 -12.514   5.193  1.00  0.68      A    C  
ATOM     65  CD2 TRP A 191      -2.002 -11.889   3.046  1.00  0.61      A    C  
ATOM     66  CE2 TRP A 191      -3.010 -11.153   3.694  1.00  0.72      A    C  
ATOM     67  CE3 TRP A 191      -1.773 -11.666   1.686  1.00  0.61      A    C  
ATOM     68  NE1 TRP A 191      -3.032 -11.553   5.005  1.00  0.76      A    N  
ATOM     69  CZ2 TRP A 191      -3.787 -10.211   3.030  1.00  0.82      A    C  
ATOM     70  CZ3 TRP A 191      -2.547 -10.731   1.029  1.00  0.72      A    C  
ATOM     71  CH2 TRP A 191      -3.540 -10.013   1.701  1.00  0.81      A    C  
ATOM     72  HN  TRP A 191       0.342 -12.901   6.121  1.00  0.58      A    H  
ATOM     73  HE1 TRP A 191      -3.635 -11.210   5.697  1.00  0.86      A    H  
ATOM     74  N   LEU A 192       1.279 -10.752   3.814  1.00  0.51      A    N  
ATOM     75  CA  LEU A 192       1.554  -9.536   3.060  1.00  0.50      A    C  
ATOM     76  C   LEU A 192       2.835  -8.860   3.535  1.00  0.49      A    C  
ATOM     77  O   LEU A 192       3.662  -8.435   2.727  1.00  0.48      A    O  
ATOM     78  CB  LEU A 192       0.378  -8.562   3.168  1.00  0.54      A    C  
ATOM     79  CG  LEU A 192       0.527  -7.236   2.416  1.00  0.51      A    C  
ATOM     80  CD1 LEU A 192       0.436  -7.451   0.912  1.00  0.53      A    C  
ATOM     81  CD2 LEU A 192      -0.517  -6.235   2.883  1.00  0.60      A    C  
ATOM     82  HN  LEU A 192       0.983 -10.681   4.749  1.00  0.55      A    H  
ATOM     83  N   THR A 193       3.001  -8.766   4.846  1.00  0.53      A    N  
ATOM     84  CA  THR A 193       4.172  -8.127   5.424  1.00  0.56      A    C  
ATOM     85  C   THR A 193       5.456  -8.894   5.118  1.00  0.56      A    C  
ATOM     86  O   THR A 193       6.523  -8.298   4.978  1.00  0.66      A    O  
ATOM     87  CB  THR A 193       4.020  -7.956   6.945  1.00  0.63      A    C  
ATOM     88  CG2 THR A 193       4.940  -6.853   7.450  1.00  0.74      A    C  
ATOM     89  OG1 THR A 193       2.662  -7.603   7.239  1.00  0.79      A    O  
ATOM     90  HN  THR A 193       2.309  -9.130   5.445  1.00  0.55      A    H  
ATOM     91  HG1 THR A 193       2.445  -6.778   6.796  1.00  1.30      A    H  
ATOM     92  N   SER A 194       5.355 -10.212   5.013  1.00  0.50      A    N  
ATOM     93  CA  SER A 194       6.518 -11.044   4.728  1.00  0.53      A    C  
ATOM     94  C   SER A 194       6.703 -11.276   3.228  1.00  0.54      A    C  
ATOM     95  O   SER A 194       7.057 -12.373   2.787  1.00  0.86      A    O  
ATOM     96  CB  SER A 194       6.434 -12.363   5.491  1.00  0.68      A    C  
ATOM     97  OG  SER A 194       6.281 -12.122   6.879  1.00  1.59      A    O  
ATOM     98  HN  SER A 194       4.479 -10.640   5.134  1.00  0.49      A    H  
ATOM     99  HG  SER A 194       6.449 -11.188   7.063  1.00  1.96      A    H  
ATOM    100  N   ARG A 195       6.453 -10.236   2.450  1.00  0.45      A    N  
ATOM    101  CA  ARG A 195       6.613 -10.298   1.007  1.00  0.51      A    C  
ATOM    102  C   ARG A 195       7.807  -9.448   0.593  1.00  0.62      A    C  
ATOM    103  O   ARG A 195       8.519  -8.911   1.443  1.00  0.71      A    O  
ATOM    104  CB  ARG A 195       5.346  -9.816   0.293  1.00  0.49      A    C  
ATOM    105  CG  ARG A 195       4.204 -10.823   0.273  1.00  0.59      A    C  
ATOM    106  CD  ARG A 195       4.599 -12.099  -0.454  1.00  0.80      A    C  
ATOM    107  NE  ARG A 195       3.434 -12.883  -0.864  1.00  0.97      A    N  
ATOM    108  CZ  ARG A 195       3.456 -14.197  -1.092  1.00  1.04      A    C  
ATOM    109  NH1 ARG A 195       4.576 -14.894  -0.916  1.00  1.11      A    N1+
ATOM    110  NH2 ARG A 195       2.351 -14.815  -1.493  1.00  1.37      A    N  
ATOM    111  HN  ARG A 195       6.155  -9.395   2.861  1.00  0.58      A    H  
ATOM    112  HE  ARG A 195       2.586 -12.397  -0.988  1.00  1.23      A    H  
ATOM    113 HH11 ARG A 195       5.450 -14.420  -0.596  1.00  1.20      A    H  
ATOM    114 HH12 ARG A 195       4.586 -15.921  -1.098  1.00  1.28      A    H  
ATOM    115 HH21 ARG A 195       1.470 -14.274  -1.631  1.00  1.67      A    H  
ATOM    116 HH22 ARG A 195       2.359 -15.843  -1.675  1.00  1.44      A    H  
ATOM    117  N   LYS A 196       8.022  -9.318  -0.706  1.00  0.70      A    N  
ATOM    118  CA  LYS A 196       9.138  -8.530  -1.209  1.00  0.84      A    C  
ATOM    119  C   LYS A 196       8.737  -7.065  -1.363  1.00  0.77      A    C  
ATOM    120  O   LYS A 196       7.820  -6.740  -2.116  1.00  0.71      A    O  
ATOM    121  CB  LYS A 196       9.640  -9.097  -2.542  1.00  1.01      A    C  
ATOM    122  CG  LYS A 196      10.871  -8.398  -3.099  1.00  1.24      A    C  
ATOM    123  CD  LYS A 196      11.473  -9.170  -4.263  1.00  1.37      A    C  
ATOM    124  CE  LYS A 196      10.530  -9.212  -5.456  1.00  1.58      A    C  
ATOM    125  NZ  LYS A 196      11.135  -9.899  -6.629  1.00  1.69      A    N1+
ATOM    126  HN  LYS A 196       7.414  -9.750  -1.342  1.00  0.73      A    H  
ATOM    127  HZ1 LYS A 196      11.401 -10.874  -6.380  1.00  1.99      A    H  
ATOM    128  HZ2 LYS A 196      11.984  -9.392  -6.945  1.00  1.58      A    H  
ATOM    129  HZ3 LYS A 196      10.451  -9.930  -7.416  1.00  2.09      A    H  
ATOM    130  N   GLN A 197       9.411  -6.190  -0.631  1.00  0.80      A    N  
ATOM    131  CA  GLN A 197       9.130  -4.760  -0.692  1.00  0.76      A    C  
ATOM    132  C   GLN A 197       9.707  -4.160  -1.968  1.00  0.77      A    C  
ATOM    133  O   GLN A 197      10.882  -4.353  -2.270  1.00  0.87      A    O  
ATOM    134  CB  GLN A 197       9.725  -4.051   0.527  1.00  0.82      A    C  
ATOM    135  CG  GLN A 197       9.452  -2.555   0.570  1.00  0.88      A    C  
ATOM    136  CD  GLN A 197      10.505  -1.781   1.339  1.00  1.16      A    C  
ATOM    137  NE2 GLN A 197      11.073  -2.397   2.366  1.00  1.22      A    N  
ATOM    138  OE1 GLN A 197      10.804  -0.633   1.012  1.00  1.44      A    O  
ATOM    139  HN  GLN A 197      10.119  -6.510  -0.032  1.00  0.85      A    H  
ATOM    140 HE21 GLN A 197      10.787  -3.313   2.577  1.00  1.15      A    H  
ATOM    141 HE22 GLN A 197      11.758  -1.913   2.876  1.00  1.43      A    H  
ATOM    142  N   LEU A 198       8.877  -3.446  -2.715  1.00  0.71      A    N  
ATOM    143  CA  LEU A 198       9.320  -2.816  -3.953  1.00  0.72      A    C  
ATOM    144  C   LEU A 198       9.486  -1.314  -3.757  1.00  0.72      A    C  
ATOM    145  O   LEU A 198      10.554  -0.757  -4.005  1.00  0.82      A    O  
ATOM    146  CB  LEU A 198       8.337  -3.101  -5.091  1.00  0.68      A    C  
ATOM    147  CG  LEU A 198       8.042  -4.576  -5.380  1.00  0.68      A    C  
ATOM    148  CD1 LEU A 198       7.209  -4.716  -6.645  1.00  0.65      A    C  
ATOM    149  CD2 LEU A 198       9.332  -5.377  -5.493  1.00  0.71      A    C  
ATOM    150  HN  LEU A 198       7.946  -3.339  -2.429  1.00  0.69      A    H  
ATOM    151  N   GLN A 199       8.422  -0.665  -3.308  1.00  0.64      A    N  
ATOM    152  CA  GLN A 199       8.449   0.769  -3.063  1.00  0.65      A    C  
ATOM    153  C   GLN A 199       7.991   1.046  -1.635  1.00  0.67      A    C  
ATOM    154  O   GLN A 199       6.966   0.517  -1.197  1.00  0.67      A    O  
ATOM    155  CB  GLN A 199       7.562   1.522  -4.062  1.00  0.61      A    C  
ATOM    156  CG  GLN A 199       7.941   1.340  -5.529  1.00  0.53      A    C  
ATOM    157  CD  GLN A 199       9.361   1.776  -5.854  1.00  0.54      A    C  
ATOM    158  NE2 GLN A 199       9.956   1.136  -6.849  1.00  0.51      A    N  
ATOM    159  OE1 GLN A 199       9.917   2.683  -5.230  1.00  0.60      A    O  
ATOM    160  HN  GLN A 199       7.601  -1.165  -3.117  1.00  0.60      A    H  
ATOM    161 HE21 GLN A 199       9.452   0.428  -7.309  1.00  0.49      A    H  
ATOM    162 HE22 GLN A 199      10.870   1.391  -7.088  1.00  0.53      A    H  
ATOM    163  N   PRO A 200       8.747   1.868  -0.892  1.00  0.72      A    N  
ATOM    164  CA  PRO A 200       8.429   2.206   0.499  1.00  0.75      A    C  
ATOM    165  C   PRO A 200       7.336   3.268   0.610  1.00  0.75      A    C  
ATOM    166  O   PRO A 200       6.836   3.779  -0.397  1.00  0.76      A    O  
ATOM    167  CB  PRO A 200       9.754   2.763   1.020  1.00  0.78      A    C  
ATOM    168  CG  PRO A 200      10.382   3.388  -0.179  1.00  0.78      A    C  
ATOM    169  CD  PRO A 200       9.976   2.541  -1.354  1.00  0.77      A    C  
ATOM    170  N   TYR A 201       6.978   3.598   1.843  1.00  0.77      A    N  
ATOM    171  CA  TYR A 201       5.953   4.591   2.108  1.00  0.78      A    C  
ATOM    172  C   TYR A 201       6.583   5.974   2.216  1.00  0.79      A    C  
ATOM    173  O   TYR A 201       7.565   6.159   2.935  1.00  0.82      A    O  
ATOM    174  CB  TYR A 201       5.221   4.248   3.413  1.00  0.82      A    C  
ATOM    175  CG  TYR A 201       3.990   5.089   3.686  1.00  0.85      A    C  
ATOM    176  CD1 TYR A 201       2.723   4.619   3.370  1.00  0.93      A    C  
ATOM    177  CD2 TYR A 201       4.096   6.351   4.258  1.00  1.02      A    C  
ATOM    178  CE1 TYR A 201       1.596   5.382   3.614  1.00  1.05      A    C  
ATOM    179  CE2 TYR A 201       2.976   7.119   4.506  1.00  1.11      A    C  
ATOM    180  CZ  TYR A 201       1.728   6.631   4.181  1.00  1.08      A    C  
ATOM    181  OH  TYR A 201       0.608   7.393   4.424  1.00  1.25      A    O  
ATOM    182  HN  TYR A 201       7.428   3.166   2.601  1.00  0.79      A    H  
ATOM    183  HH  TYR A 201       0.815   8.323   4.295  1.00  1.34      A    H  
ATOM    184  N   GLY A 202       6.024   6.937   1.500  1.00  0.79      A    N  
ATOM    185  CA  GLY A 202       6.544   8.287   1.546  1.00  0.81      A    C  
ATOM    186  C   GLY A 202       6.953   8.785   0.178  1.00  0.72      A    C  
ATOM    187  O   GLY A 202       6.242   9.577  -0.441  1.00  0.71      A    O  
ATOM    188  HN  GLY A 202       5.255   6.728   0.925  1.00  0.80      A    H  
ATOM    189  N   GLN A 203       8.093   8.316  -0.298  1.00  0.71      A    N  
ATOM    190  CA  GLN A 203       8.605   8.720  -1.598  1.00  0.67      A    C  
ATOM    191  C   GLN A 203       9.064   7.501  -2.384  1.00  0.66      A    C  
ATOM    192  O   GLN A 203       9.380   6.461  -1.804  1.00  0.69      A    O  
ATOM    193  CB  GLN A 203       9.780   9.692  -1.431  1.00  0.67      A    C  
ATOM    194  CG  GLN A 203       9.416  11.034  -0.816  1.00  0.67      A    C  
ATOM    195  CD  GLN A 203      10.637  11.851  -0.435  1.00  0.98      A    C  
ATOM    196  NE2 GLN A 203      10.516  13.167  -0.507  1.00  0.99      A    N  
ATOM    197  OE1 GLN A 203      11.679  11.306  -0.078  1.00  1.58      A    O  
ATOM    198  HN  GLN A 203       8.603   7.666   0.233  1.00  0.76      A    H  
ATOM    199 HE21 GLN A 203       9.659  13.538  -0.797  1.00  0.94      A    H  
ATOM    200 HE22 GLN A 203      11.292  13.716  -0.271  1.00  1.35      A    H  
ATOM    201  N   TYR A 204       9.087   7.628  -3.701  1.00  0.64      A    N  
ATOM    202  CA  TYR A 204       9.529   6.543  -4.564  1.00  0.66      A    C  
ATOM    203  C   TYR A 204      11.054   6.515  -4.609  1.00  0.71      A    C  
ATOM    204  O   TYR A 204      11.718   7.382  -4.036  1.00  0.75      A    O  
ATOM    205  CB  TYR A 204       8.984   6.726  -5.986  1.00  0.66      A    C  
ATOM    206  CG  TYR A 204       7.509   6.426  -6.161  1.00  0.63      A    C  
ATOM    207  CD1 TYR A 204       7.077   5.149  -6.494  1.00  0.62      A    C  
ATOM    208  CD2 TYR A 204       6.552   7.424  -6.013  1.00  0.64      A    C  
ATOM    209  CE1 TYR A 204       5.735   4.876  -6.676  1.00  0.62      A    C  
ATOM    210  CE2 TYR A 204       5.207   7.158  -6.191  1.00  0.64      A    C  
ATOM    211  CZ  TYR A 204       4.805   5.882  -6.523  1.00  0.63      A    C  
ATOM    212  OH  TYR A 204       3.469   5.609  -6.703  1.00  0.66      A    O  
ATOM    213  HN  TYR A 204       8.806   8.478  -4.103  1.00  0.64      A    H  
ATOM    214  HH  TYR A 204       3.280   4.729  -6.365  1.00  1.10      A    H  
ATOM    215  N   HIS A 205      11.612   5.522  -5.285  1.00  0.74      A    N  
ATOM    216  CA  HIS A 205      13.061   5.413  -5.403  1.00  0.81      A    C  
ATOM    217  C   HIS A 205      13.592   6.432  -6.408  1.00  0.93      A    C  
ATOM    218  O   HIS A 205      13.764   6.125  -7.586  1.00  1.01      A    O  
ATOM    219  CB  HIS A 205      13.481   3.995  -5.805  1.00  0.83      A    C  
ATOM    220  CG  HIS A 205      13.497   3.013  -4.673  1.00  0.73      A    C  
ATOM    221  CD2 HIS A 205      14.165   3.029  -3.493  1.00  1.17      A    C  
ATOM    222  ND1 HIS A 205      12.776   1.838  -4.683  1.00  1.34      A    N  
ATOM    223  CE1 HIS A 205      12.996   1.178  -3.562  1.00  1.03      A    C  
ATOM    224  NE2 HIS A 205      13.835   1.876  -2.823  1.00  0.90      A    N  
ATOM    225  HN  HIS A 205      11.038   4.850  -5.714  1.00  0.76      A    H  
ATOM    226  HD1 HIS A 205      12.190   1.530  -5.410  1.00  2.16      A    H  
ATOM    227  HE2 HIS A 205      14.042   1.689  -1.876  1.00  1.35      A    H  
ATOM    228  N   GLY A 206      13.814   7.651  -5.935  1.00  0.96      A    N  
ATOM    229  CA  GLY A 206      14.318   8.705  -6.789  1.00  1.07      A    C  
ATOM    230  C   GLY A 206      13.485   9.964  -6.669  1.00  1.07      A    C  
ATOM    231  O   GLY A 206      14.014  11.046  -6.420  1.00  1.33      A    O  
ATOM    232  HN  GLY A 206      13.615   7.843  -4.990  1.00  0.93      A    H  
ATOM    233  N   GLY A 207      12.178   9.819  -6.846  1.00  1.06      A    N  
ATOM    234  CA  GLY A 207      11.283  10.954  -6.747  1.00  1.05      A    C  
ATOM    235  C   GLY A 207       9.835  10.539  -6.900  1.00  0.93      A    C  
ATOM    236  O   GLY A 207       9.540   9.529  -7.541  1.00  1.07      A    O  
ATOM    237  HN  GLY A 207      11.814   8.930  -7.053  1.00  1.25      A    H  
ATOM    238  N   GLY A 208       8.932  11.310  -6.315  1.00  0.79      A    N  
ATOM    239  CA  GLY A 208       7.519  10.996  -6.405  1.00  0.70      A    C  
ATOM    240  C   GLY A 208       6.873  10.868  -5.042  1.00  0.67      A    C  
ATOM    241  O   GLY A 208       7.501  10.395  -4.094  1.00  0.89      A    O  
ATOM    242  HN  GLY A 208       9.227  12.107  -5.822  1.00  0.83      A    H  
ATOM    243  N   ALA A 209       5.618  11.280  -4.944  1.00  0.65      A    N  
ATOM    244  CA  ALA A 209       4.887  11.223  -3.689  1.00  0.66      A    C  
ATOM    245  C   ALA A 209       4.111   9.917  -3.580  1.00  0.64      A    C  
ATOM    246  O   ALA A 209       3.148   9.690  -4.316  1.00  0.62      A    O  
ATOM    247  CB  ALA A 209       3.948  12.415  -3.570  1.00  0.69      A    C  
ATOM    248  HN  ALA A 209       5.162  11.617  -5.749  1.00  0.80      A    H  
ATOM    249  N   HIS A 210       4.535   9.062  -2.663  1.00  0.68      A    N  
ATOM    250  CA  HIS A 210       3.890   7.776  -2.455  1.00  0.67      A    C  
ATOM    251  C   HIS A 210       3.108   7.787  -1.147  1.00  0.68      A    C  
ATOM    252  O   HIS A 210       3.690   7.899  -0.068  1.00  0.78      A    O  
ATOM    253  CB  HIS A 210       4.939   6.660  -2.439  1.00  0.69      A    C  
ATOM    254  CG  HIS A 210       4.397   5.312  -2.794  1.00  0.67      A    C  
ATOM    255  CD2 HIS A 210       3.296   4.973  -3.512  1.00  0.67      A    C  
ATOM    256  ND1 HIS A 210       4.988   4.127  -2.426  1.00  0.67      A    N  
ATOM    257  CE1 HIS A 210       4.254   3.127  -2.922  1.00  0.67      A    C  
ATOM    258  NE2 HIS A 210       3.210   3.588  -3.592  1.00  0.66      A    N  
ATOM    259  HN  HIS A 210       5.302   9.308  -2.099  1.00  0.74      A    H  
ATOM    260  HD1 HIS A 210       5.801   4.030  -1.874  1.00  0.70      A    H  
ATOM    261  N   TYR A 211       1.792   7.675  -1.244  1.00  0.63      A    N  
ATOM    262  CA  TYR A 211       0.938   7.681  -0.062  1.00  0.66      A    C  
ATOM    263  C   TYR A 211       0.551   6.270   0.364  1.00  0.68      A    C  
ATOM    264  O   TYR A 211      -0.345   6.088   1.183  1.00  1.01      A    O  
ATOM    265  CB  TYR A 211      -0.324   8.509  -0.312  1.00  0.70      A    C  
ATOM    266  CG  TYR A 211      -0.077   9.992  -0.456  1.00  0.67      A    C  
ATOM    267  CD1 TYR A 211       0.060  10.801   0.663  1.00  0.77      A    C  
ATOM    268  CD2 TYR A 211       0.014  10.584  -1.709  1.00  0.69      A    C  
ATOM    269  CE1 TYR A 211       0.279  12.158   0.540  1.00  0.84      A    C  
ATOM    270  CE2 TYR A 211       0.235  11.941  -1.842  1.00  0.73      A    C  
ATOM    271  CZ  TYR A 211       0.367  12.724  -0.714  1.00  0.79      A    C  
ATOM    272  OH  TYR A 211       0.586  14.077  -0.838  1.00  0.91      A    O  
ATOM    273  HN  TYR A 211       1.382   7.590  -2.130  1.00  0.61      A    H  
ATOM    274  HH  TYR A 211       1.253  14.353  -0.203  1.00  1.02      A    H  
ATOM    275  N   GLY A 212       1.230   5.276  -0.185  1.00  0.59      A    N  
ATOM    276  CA  GLY A 212       0.928   3.903   0.159  1.00  0.58      A    C  
ATOM    277  C   GLY A 212       2.158   3.028   0.103  1.00  0.56      A    C  
ATOM    278  O   GLY A 212       3.280   3.534   0.073  1.00  0.54      A    O  
ATOM    279  HN  GLY A 212       1.950   5.474  -0.816  1.00  0.73      A    H  
ATOM    280  N   VAL A 213       1.954   1.722   0.097  1.00  0.60      A    N  
ATOM    281  CA  VAL A 213       3.058   0.778   0.030  1.00  0.60      A    C  
ATOM    282  C   VAL A 213       2.795  -0.251  -1.068  1.00  0.53      A    C  
ATOM    283  O   VAL A 213       1.639  -0.537  -1.401  1.00  0.52      A    O  
ATOM    284  CB  VAL A 213       3.293   0.075   1.390  1.00  0.64      A    C  
ATOM    285  CG1 VAL A 213       2.181  -0.917   1.709  1.00  0.56      A    C  
ATOM    286  CG2 VAL A 213       4.661  -0.589   1.440  1.00  0.71      A    C  
ATOM    287  HN  VAL A 213       1.033   1.378   0.143  1.00  0.64      A    H  
ATOM    288  N   ASP A 214       3.857  -0.781  -1.658  1.00  0.50      A    N  
ATOM    289  CA  ASP A 214       3.713  -1.765  -2.721  1.00  0.45      A    C  
ATOM    290  C   ASP A 214       4.544  -3.008  -2.444  1.00  0.50      A    C  
ATOM    291  O   ASP A 214       5.777  -2.978  -2.514  1.00  0.61      A    O  
ATOM    292  CB  ASP A 214       4.072  -1.164  -4.087  1.00  0.49      A    C  
ATOM    293  CG  ASP A 214       2.958  -0.311  -4.668  1.00  0.50      A    C  
ATOM    294  OD1 ASP A 214       3.004   0.916  -4.600  1.00  1.10      A    O  
ATOM    295  OD2 ASP A 214       1.980  -0.825  -5.215  1.00  1.24      A    O1-
ATOM    296  HN  ASP A 214       4.758  -0.512  -1.368  1.00  0.53      A    H  
ATOM    297  N   TYR A 215       3.859  -4.097  -2.125  1.00  0.44      A    N  
ATOM    298  CA  TYR A 215       4.512  -5.366  -1.837  1.00  0.50      A    C  
ATOM    299  C   TYR A 215       4.364  -6.307  -3.022  1.00  0.50      A    C  
ATOM    300  O   TYR A 215       3.286  -6.405  -3.613  1.00  0.48      A    O  
ATOM    301  CB  TYR A 215       3.903  -6.014  -0.590  1.00  0.50      A    C  
ATOM    302  CG  TYR A 215       4.537  -5.586   0.713  1.00  0.55      A    C  
ATOM    303  CD1 TYR A 215       5.731  -6.150   1.141  1.00  0.49      A    C  
ATOM    304  CD2 TYR A 215       3.938  -4.628   1.519  1.00  0.75      A    C  
ATOM    305  CE1 TYR A 215       6.312  -5.771   2.336  1.00  0.59      A    C  
ATOM    306  CE2 TYR A 215       4.512  -4.241   2.714  1.00  0.82      A    C  
ATOM    307  CZ  TYR A 215       5.698  -4.816   3.119  1.00  0.71      A    C  
ATOM    308  OH  TYR A 215       6.272  -4.435   4.310  1.00  0.82      A    O  
ATOM    309  HN  TYR A 215       2.878  -4.050  -2.092  1.00  0.38      A    H  
ATOM    310  HH  TYR A 215       7.229  -4.446   4.222  1.00  0.89      A    H  
ATOM    311  N   ALA A 216       5.447  -6.983  -3.375  1.00  0.55      A    N  
ATOM    312  CA  ALA A 216       5.433  -7.917  -4.486  1.00  0.58      A    C  
ATOM    313  C   ALA A 216       4.543  -9.107  -4.171  1.00  0.57      A    C  
ATOM    314  O   ALA A 216       4.728  -9.786  -3.162  1.00  0.60      A    O  
ATOM    315  CB  ALA A 216       6.841  -8.376  -4.833  1.00  0.66      A    C  
ATOM    316  HN  ALA A 216       6.282  -6.852  -2.869  1.00  0.58      A    H  
ATOM    317  N   MET A 217       3.576  -9.340  -5.038  1.00  0.57      A    N  
ATOM    318  CA  MET A 217       2.643 -10.440  -4.871  1.00  0.59      A    C  
ATOM    319  C   MET A 217       2.413 -11.099  -6.219  1.00  0.58      A    C  
ATOM    320  O   MET A 217       1.901 -10.462  -7.137  1.00  0.57      A    O  
ATOM    321  CB  MET A 217       1.314  -9.941  -4.297  1.00  0.61      A    C  
ATOM    322  CG  MET A 217       0.357 -11.049  -3.876  1.00  0.65      A    C  
ATOM    323  SD  MET A 217       0.852 -11.863  -2.341  1.00  0.68      A    S  
ATOM    324  CE  MET A 217       0.571 -10.553  -1.152  1.00  0.83      A    C  
ATOM    325  HN  MET A 217       3.499  -8.766  -5.832  1.00  0.57      A    H  
ATOM    326  N   PRO A 218       2.801 -12.376  -6.350  1.00  0.61      A    N  
ATOM    327  CA  PRO A 218       2.656 -13.136  -7.598  1.00  0.62      A    C  
ATOM    328  C   PRO A 218       1.261 -13.012  -8.204  1.00  0.60      A    C  
ATOM    329  O   PRO A 218       0.270 -12.808  -7.492  1.00  0.60      A    O  
ATOM    330  CB  PRO A 218       2.916 -14.579  -7.161  1.00  0.66      A    C  
ATOM    331  CG  PRO A 218       3.820 -14.454  -5.986  1.00  0.70      A    C  
ATOM    332  CD  PRO A 218       3.420 -13.185  -5.284  1.00  0.66      A    C  
ATOM    333  N   GLU A 219       1.196 -13.133  -9.520  1.00  0.61      A    N  
ATOM    334  CA  GLU A 219      -0.059 -13.031 -10.247  1.00  0.62      A    C  
ATOM    335  C   GLU A 219      -1.032 -14.133  -9.818  1.00  0.59      A    C  
ATOM    336  O   GLU A 219      -0.660 -15.308  -9.725  1.00  0.67      A    O  
ATOM    337  CB  GLU A 219       0.212 -13.120 -11.754  1.00  0.71      A    C  
ATOM    338  CG  GLU A 219      -0.950 -12.696 -12.641  1.00  0.83      A    C  
ATOM    339  CD  GLU A 219      -1.012 -11.198 -12.877  1.00  0.64      A    C  
ATOM    340  OE1 GLU A 219       0.049 -10.566 -13.061  1.00  1.00      A    O  
ATOM    341  OE2 GLU A 219      -2.130 -10.648 -12.913  1.00  1.26      A    O1-
ATOM    342  HN  GLU A 219       2.023 -13.302 -10.023  1.00  0.64      A    H  
ATOM    343  N   ASN A 220      -2.265 -13.731  -9.522  1.00  0.51      A    N  
ATOM    344  CA  ASN A 220      -3.327 -14.655  -9.122  1.00  0.55      A    C  
ATOM    345  C   ASN A 220      -3.130 -15.260  -7.733  1.00  0.52      A    C  
ATOM    346  O   ASN A 220      -3.367 -16.450  -7.530  1.00  0.60      A    O  
ATOM    347  CB  ASN A 220      -3.544 -15.753 -10.169  1.00  0.70      A    C  
ATOM    348  CG  ASN A 220      -4.948 -15.746 -10.734  1.00  0.85      A    C  
ATOM    349  ND2 ASN A 220      -5.103 -16.260 -11.943  1.00  0.99      A    N  
ATOM    350  OD1 ASN A 220      -5.888 -15.288 -10.085  1.00  0.92      A    O  
ATOM    351  HN  ASN A 220      -2.473 -12.771  -9.572  1.00  0.47      A    H  
ATOM    352 HD21 ASN A 220      -4.307 -16.615 -12.403  1.00  1.00      A    H  
ATOM    353 HD22 ASN A 220      -6.001 -16.262 -12.337  1.00  1.14      A    H  
ATOM    354  N   SER A 221      -2.711 -14.445  -6.777  1.00  0.45      A    N  
ATOM    355  CA  SER A 221      -2.520 -14.916  -5.409  1.00  0.44      A    C  
ATOM    356  C   SER A 221      -3.721 -14.516  -4.558  1.00  0.41      A    C  
ATOM    357  O   SER A 221      -4.273 -13.431  -4.735  1.00  0.38      A    O  
ATOM    358  CB  SER A 221      -1.233 -14.351  -4.808  1.00  0.43      A    C  
ATOM    359  OG  SER A 221      -0.119 -14.638  -5.633  1.00  0.49      A    O  
ATOM    360  HN  SER A 221      -2.527 -13.504  -6.988  1.00  0.41      A    H  
ATOM    361  HG  SER A 221       0.022 -13.902  -6.243  1.00  0.63      A    H  
ATOM    362  N   PRO A 222      -4.149 -15.387  -3.637  1.00  0.43      A    N  
ATOM    363  CA  PRO A 222      -5.301 -15.120  -2.771  1.00  0.42      A    C  
ATOM    364  C   PRO A 222      -5.068 -13.958  -1.801  1.00  0.40      A    C  
ATOM    365  O   PRO A 222      -4.213 -14.029  -0.918  1.00  0.44      A    O  
ATOM    366  CB  PRO A 222      -5.490 -16.432  -2.005  1.00  0.45      A    C  
ATOM    367  CG  PRO A 222      -4.156 -17.095  -2.052  1.00  0.49      A    C  
ATOM    368  CD  PRO A 222      -3.545 -16.704  -3.366  1.00  0.49      A    C  
ATOM    369  N   VAL A 223      -5.835 -12.891  -1.980  1.00  0.36      A    N  
ATOM    370  CA  VAL A 223      -5.744 -11.717  -1.124  1.00  0.35      A    C  
ATOM    371  C   VAL A 223      -6.852 -11.764  -0.072  1.00  0.37      A    C  
ATOM    372  O   VAL A 223      -8.016 -12.020  -0.391  1.00  0.38      A    O  
ATOM    373  CB  VAL A 223      -5.858 -10.413  -1.946  1.00  0.33      A    C  
ATOM    374  CG1 VAL A 223      -5.771  -9.189  -1.048  1.00  0.33      A    C  
ATOM    375  CG2 VAL A 223      -4.780 -10.363  -3.018  1.00  0.29      A    C  
ATOM    376  HN  VAL A 223      -6.493 -12.894  -2.710  1.00  0.35      A    H  
ATOM    377  N   TYR A 224      -6.491 -11.532   1.178  1.00  0.39      A    N  
ATOM    378  CA  TYR A 224      -7.454 -11.563   2.266  1.00  0.41      A    C  
ATOM    379  C   TYR A 224      -7.580 -10.193   2.917  1.00  0.36      A    C  
ATOM    380  O   TYR A 224      -6.736  -9.323   2.713  1.00  0.32      A    O  
ATOM    381  CB  TYR A 224      -7.025 -12.586   3.325  1.00  0.46      A    C  
ATOM    382  CG  TYR A 224      -6.547 -13.909   2.772  1.00  0.51      A    C  
ATOM    383  CD1 TYR A 224      -7.446 -14.911   2.432  1.00  0.55      A    C  
ATOM    384  CD2 TYR A 224      -5.192 -14.160   2.599  1.00  0.61      A    C  
ATOM    385  CE1 TYR A 224      -7.010 -16.125   1.936  1.00  0.65      A    C  
ATOM    386  CE2 TYR A 224      -4.748 -15.369   2.103  1.00  0.72      A    C  
ATOM    387  CZ  TYR A 224      -5.659 -16.348   1.773  1.00  0.72      A    C  
ATOM    388  OH  TYR A 224      -5.216 -17.556   1.279  1.00  0.87      A    O  
ATOM    389  HN  TYR A 224      -5.555 -11.317   1.375  1.00  0.41      A    H  
ATOM    390  HH  TYR A 224      -5.875 -17.918   0.669  1.00  0.88      A    H  
ATOM    391  N   SER A 225      -8.644 -10.005   3.685  1.00  0.37      A    N  
ATOM    392  CA  SER A 225      -8.868  -8.753   4.391  1.00  0.35      A    C  
ATOM    393  C   SER A 225      -7.984  -8.718   5.633  1.00  0.39      A    C  
ATOM    394  O   SER A 225      -7.925  -9.693   6.386  1.00  0.50      A    O  
ATOM    395  CB  SER A 225     -10.342  -8.623   4.789  1.00  0.37      A    C  
ATOM    396  OG  SER A 225     -10.621  -7.338   5.315  1.00  0.37      A    O  
ATOM    397  HN  SER A 225      -9.302 -10.731   3.773  1.00  0.41      A    H  
ATOM    398  HG  SER A 225     -11.044  -7.429   6.180  1.00  0.35      A    H  
ATOM    399  N   LEU A 226      -7.297  -7.604   5.839  1.00  0.36      A    N  
ATOM    400  CA  LEU A 226      -6.403  -7.459   6.981  1.00  0.43      A    C  
ATOM    401  C   LEU A 226      -7.149  -7.046   8.247  1.00  0.53      A    C  
ATOM    402  O   LEU A 226      -6.564  -6.985   9.332  1.00  0.80      A    O  
ATOM    403  CB  LEU A 226      -5.295  -6.452   6.670  1.00  0.50      A    C  
ATOM    404  CG  LEU A 226      -4.337  -6.832   5.539  1.00  0.55      A    C  
ATOM    405  CD1 LEU A 226      -3.340  -5.714   5.292  1.00  0.66      A    C  
ATOM    406  CD2 LEU A 226      -3.618  -8.130   5.858  1.00  0.59      A    C  
ATOM    407  HN  LEU A 226      -7.389  -6.857   5.199  1.00  0.34      A    H  
ATOM    408  N   THR A 227      -8.434  -6.757   8.113  1.00  0.51      A    N  
ATOM    409  CA  THR A 227      -9.232  -6.348   9.252  1.00  0.60      A    C  
ATOM    410  C   THR A 227     -10.698  -6.728   9.063  1.00  0.44      A    C  
ATOM    411  O   THR A 227     -11.117  -7.111   7.967  1.00  0.50      A    O  
ATOM    412  CB  THR A 227      -9.098  -4.827   9.514  1.00  0.87      A    C  
ATOM    413  CG2 THR A 227     -10.011  -4.021   8.598  1.00  1.34      A    C  
ATOM    414  OG1 THR A 227      -9.402  -4.529  10.888  1.00  1.17      A    O  
ATOM    415  HN  THR A 227      -8.855  -6.824   7.230  1.00  0.59      A    H  
ATOM    416  HG1 THR A 227     -10.070  -3.833  10.922  1.00  1.10      A    H  
ATOM    417  N   ASP A 228     -11.462  -6.640  10.143  1.00  0.52      A    N  
ATOM    418  CA  ASP A 228     -12.882  -6.956  10.111  1.00  0.41      A    C  
ATOM    419  C   ASP A 228     -13.663  -5.703   9.746  1.00  0.35      A    C  
ATOM    420  O   ASP A 228     -13.431  -4.633  10.320  1.00  0.38      A    O  
ATOM    421  CB  ASP A 228     -13.356  -7.468  11.479  1.00  0.49      A    C  
ATOM    422  CG  ASP A 228     -12.276  -8.192  12.261  1.00  1.12      A    C  
ATOM    423  OD1 ASP A 228     -12.129  -9.422  12.090  1.00  1.69      A    O  
ATOM    424  OD2 ASP A 228     -11.571  -7.531  13.055  1.00  1.85      A    O1-
ATOM    425  HN  ASP A 228     -11.059  -6.353  10.990  1.00  0.78      A    H  
ATOM    426  N   GLY A 229     -14.572  -5.824   8.794  1.00  0.37      A    N  
ATOM    427  CA  GLY A 229     -15.359  -4.683   8.389  1.00  0.43      A    C  
ATOM    428  C   GLY A 229     -16.314  -5.000   7.262  1.00  0.42      A    C  
ATOM    429  O   GLY A 229     -16.791  -6.129   7.134  1.00  0.52      A    O  
ATOM    430  HN  GLY A 229     -14.712  -6.698   8.359  1.00  0.41      A    H  
ATOM    431  N   THR A 230     -16.597  -4.000   6.447  1.00  0.37      A    N  
ATOM    432  CA  THR A 230     -17.506  -4.156   5.326  1.00  0.40      A    C  
ATOM    433  C   THR A 230     -16.910  -3.539   4.064  1.00  0.37      A    C  
ATOM    434  O   THR A 230     -16.291  -2.472   4.117  1.00  0.37      A    O  
ATOM    435  CB  THR A 230     -18.858  -3.480   5.632  1.00  0.46      A    C  
ATOM    436  CG2 THR A 230     -19.939  -3.980   4.685  1.00  0.53      A    C  
ATOM    437  OG1 THR A 230     -19.240  -3.778   6.979  1.00  0.51      A    O  
ATOM    438  HN  THR A 230     -16.174  -3.128   6.601  1.00  0.38      A    H  
ATOM    439  HG1 THR A 230     -18.611  -4.405   7.354  1.00  0.51      A    H  
ATOM    440  N   VAL A 231     -17.075  -4.225   2.942  1.00  0.36      A    N  
ATOM    441  CA  VAL A 231     -16.569  -3.738   1.665  1.00  0.34      A    C  
ATOM    442  C   VAL A 231     -17.517  -2.680   1.109  1.00  0.37      A    C  
ATOM    443  O   VAL A 231     -18.660  -2.980   0.761  1.00  0.43      A    O  
ATOM    444  CB  VAL A 231     -16.425  -4.881   0.639  1.00  0.34      A    C  
ATOM    445  CG1 VAL A 231     -15.739  -4.385  -0.625  1.00  0.35      A    C  
ATOM    446  CG2 VAL A 231     -15.662  -6.053   1.238  1.00  0.34      A    C  
ATOM    447  HN  VAL A 231     -17.554  -5.084   2.972  1.00  0.37      A    H  
ATOM    448  N   VAL A 232     -17.046  -1.441   1.045  1.00  0.40      A    N  
ATOM    449  CA  VAL A 232     -17.861  -0.340   0.544  1.00  0.45      A    C  
ATOM    450  C   VAL A 232     -17.618  -0.099  -0.941  1.00  0.45      A    C  
ATOM    451  O   VAL A 232     -18.403   0.573  -1.608  1.00  0.54      A    O  
ATOM    452  CB  VAL A 232     -17.610   0.963   1.333  1.00  0.49      A    C  
ATOM    453  CG1 VAL A 232     -18.019   0.784   2.788  1.00  0.55      A    C  
ATOM    454  CG2 VAL A 232     -16.153   1.391   1.232  1.00  0.48      A    C  
ATOM    455  HN  VAL A 232     -16.126  -1.261   1.338  1.00  0.42      A    H  
ATOM    456  N   GLN A 233     -16.526  -0.650  -1.450  1.00  0.38      A    N  
ATOM    457  CA  GLN A 233     -16.183  -0.500  -2.855  1.00  0.39      A    C  
ATOM    458  C   GLN A 233     -15.488  -1.757  -3.353  1.00  0.29      A    C  
ATOM    459  O   GLN A 233     -14.486  -2.187  -2.781  1.00  0.23      A    O  
ATOM    460  CB  GLN A 233     -15.272   0.716  -3.047  1.00  0.46      A    C  
ATOM    461  CG  GLN A 233     -15.517   1.504  -4.326  1.00  0.51      A    C  
ATOM    462  CD  GLN A 233     -15.024   0.796  -5.573  1.00  0.51      A    C  
ATOM    463  NE2 GLN A 233     -15.664   1.071  -6.698  1.00  0.87      A    N  
ATOM    464  OE1 GLN A 233     -14.065   0.026  -5.529  1.00  0.58      A    O  
ATOM    465  HN  GLN A 233     -15.936  -1.175  -0.866  1.00  0.35      A    H  
ATOM    466 HE21 GLN A 233     -16.409   1.713  -6.666  1.00  1.00      A    H  
ATOM    467 HE22 GLN A 233     -15.374   0.619  -7.518  1.00  1.11      A    H  
ATOM    468  N   ALA A 234     -16.036  -2.352  -4.398  1.00  0.32      A    N  
ATOM    469  CA  ALA A 234     -15.468  -3.559  -4.978  1.00  0.29      A    C  
ATOM    470  C   ALA A 234     -15.751  -3.600  -6.471  1.00  0.32      A    C  
ATOM    471  O   ALA A 234     -16.780  -4.118  -6.905  1.00  0.33      A    O  
ATOM    472  CB  ALA A 234     -16.024  -4.799  -4.289  1.00  0.33      A    C  
ATOM    473  HN  ALA A 234     -16.844  -1.963  -4.802  1.00  0.39      A    H  
ATOM    474  N   GLY A 235     -14.847  -3.034  -7.248  1.00  0.36      A    N  
ATOM    475  CA  GLY A 235     -15.019  -3.004  -8.683  1.00  0.41      A    C  
ATOM    476  C   GLY A 235     -13.787  -2.486  -9.382  1.00  0.35      A    C  
ATOM    477  O   GLY A 235     -12.668  -2.746  -8.948  1.00  0.41      A    O  
ATOM    478  HN  GLY A 235     -14.041  -2.641  -6.843  1.00  0.35      A    H  
ATOM    479  N   TRP A 236     -13.983  -1.741 -10.455  1.00  0.59      A    N  
ATOM    480  CA  TRP A 236     -12.867  -1.198 -11.203  1.00  0.54      A    C  
ATOM    481  C   TRP A 236     -12.554   0.226 -10.769  1.00  0.58      A    C  
ATOM    482  O   TRP A 236     -13.452   1.058 -10.632  1.00  0.84      A    O  
ATOM    483  CB  TRP A 236     -13.148  -1.246 -12.704  1.00  0.73      A    C  
ATOM    484  CG  TRP A 236     -11.903  -1.259 -13.535  1.00  0.54      A    C  
ATOM    485  CD1 TRP A 236     -11.373  -0.218 -14.239  1.00  0.60      A    C  
ATOM    486  CD2 TRP A 236     -11.030  -2.373 -13.743  1.00  0.58      A    C  
ATOM    487  CE2 TRP A 236      -9.990  -1.937 -14.585  1.00  0.60      A    C  
ATOM    488  CE3 TRP A 236     -11.028  -3.695 -13.295  1.00  0.83      A    C  
ATOM    489  NE1 TRP A 236     -10.224  -0.617 -14.877  1.00  0.60      A    N  
ATOM    490  CZ2 TRP A 236      -8.959  -2.782 -14.990  1.00  0.84      A    C  
ATOM    491  CZ3 TRP A 236     -10.007  -4.530 -13.698  1.00  1.06      A    C  
ATOM    492  CH2 TRP A 236      -8.985  -4.070 -14.534  1.00  1.05      A    C  
ATOM    493  HN  TRP A 236     -14.896  -1.545 -10.744  1.00  0.87      A    H  
ATOM    494  HE1 TRP A 236      -9.662  -0.049 -15.450  1.00  0.74      A    H  
ATOM    495  N   SER A 237     -11.280   0.486 -10.536  1.00  0.42      A    N  
ATOM    496  CA  SER A 237     -10.817   1.797 -10.136  1.00  0.61      A    C  
ATOM    497  C   SER A 237     -10.467   2.606 -11.375  1.00  0.37      A    C  
ATOM    498  O   SER A 237      -9.579   2.232 -12.142  1.00  0.35      A    O  
ATOM    499  CB  SER A 237      -9.580   1.657  -9.242  1.00  0.91      A    C  
ATOM    500  OG  SER A 237      -9.136   2.917  -8.765  1.00  1.68      A    O  
ATOM    501  HN  SER A 237     -10.623  -0.239 -10.629  1.00  0.27      A    H  
ATOM    502  HG  SER A 237      -9.423   3.030  -7.844  1.00  2.09      A    H  
ATOM    503  N   ASN A 238     -11.165   3.714 -11.570  1.00  0.44      A    N  
ATOM    504  CA  ASN A 238     -10.926   4.570 -12.723  1.00  0.52      A    C  
ATOM    505  C   ASN A 238      -9.734   5.491 -12.486  1.00  0.50      A    C  
ATOM    506  O   ASN A 238      -9.446   6.380 -13.287  1.00  0.51      A    O  
ATOM    507  CB  ASN A 238     -12.176   5.390 -13.048  1.00  0.81      A    C  
ATOM    508  CG  ASN A 238     -12.317   5.658 -14.532  1.00  0.99      A    C  
ATOM    509  ND2 ASN A 238     -12.977   6.753 -14.878  1.00  1.25      A    N  
ATOM    510  OD1 ASN A 238     -11.848   4.879 -15.363  1.00  1.21      A    O  
ATOM    511  HN  ASN A 238     -11.867   3.959 -10.927  1.00  0.60      A    H  
ATOM    512 HD21 ASN A 238     -13.336   7.324 -14.163  1.00  1.31      A    H  
ATOM    513 HD22 ASN A 238     -13.083   6.948 -15.832  1.00  1.51      A    H  
ATOM    514  N   TYR A 239      -9.040   5.269 -11.377  1.00  0.72      A    N  
ATOM    515  CA  TYR A 239      -7.883   6.075 -11.031  1.00  0.88      A    C  
ATOM    516  C   TYR A 239      -6.588   5.401 -11.489  1.00  0.99      A    C  
ATOM    517  O   TYR A 239      -6.011   5.785 -12.506  1.00  1.92      A    O  
ATOM    518  CB  TYR A 239      -7.849   6.365  -9.528  1.00  0.97      A    C  
ATOM    519  CG  TYR A 239      -9.192   6.733  -8.931  1.00  0.83      A    C  
ATOM    520  CD1 TYR A 239      -9.903   7.835  -9.384  1.00  0.90      A    C  
ATOM    521  CD2 TYR A 239      -9.749   5.971  -7.910  1.00  0.90      A    C  
ATOM    522  CE1 TYR A 239     -11.131   8.166  -8.841  1.00  0.96      A    C  
ATOM    523  CE2 TYR A 239     -10.975   6.293  -7.361  1.00  0.93      A    C  
ATOM    524  CZ  TYR A 239     -11.662   7.392  -7.829  1.00  0.93      A    C  
ATOM    525  OH  TYR A 239     -12.887   7.713  -7.286  1.00  1.12      A    O  
ATOM    526  HN  TYR A 239      -9.314   4.542 -10.781  1.00  0.89      A    H  
ATOM    527  HH  TYR A 239     -12.773   7.948  -6.354  1.00  1.58      A    H  
ATOM    528  N   GLY A 240      -6.132   4.391 -10.749  1.00  0.70      A    N  
ATOM    529  CA  GLY A 240      -4.911   3.700 -11.130  1.00  0.67      A    C  
ATOM    530  C   GLY A 240      -4.641   2.456 -10.306  1.00  0.60      A    C  
ATOM    531  O   GLY A 240      -3.488   2.059 -10.128  1.00  1.03      A    O  
ATOM    532  HN  GLY A 240      -6.614   4.127  -9.939  1.00  1.28      A    H  
ATOM    533  N   GLY A 241      -5.698   1.818  -9.823  1.00  0.51      A    N  
ATOM    534  CA  GLY A 241      -5.520   0.626  -9.018  1.00  0.41      A    C  
ATOM    535  C   GLY A 241      -6.102  -0.624  -9.651  1.00  0.34      A    C  
ATOM    536  O   GLY A 241      -5.994  -1.713  -9.085  1.00  0.37      A    O  
ATOM    537  HN  GLY A 241      -6.598   2.160 -10.005  1.00  0.87      A    H  
ATOM    538  N   GLY A 242      -6.696  -0.483 -10.833  1.00  0.37      A    N  
ATOM    539  CA  GLY A 242      -7.301  -1.629 -11.496  1.00  0.41      A    C  
ATOM    540  C   GLY A 242      -8.477  -2.138 -10.689  1.00  0.35      A    C  
ATOM    541  O   GLY A 242      -9.416  -1.392 -10.441  1.00  0.35      A    O  
ATOM    542  HN  GLY A 242      -6.733   0.401 -11.252  1.00  0.43      A    H  
ATOM    543  N   ASN A 243      -8.435  -3.397 -10.279  1.00  0.32      A    N  
ATOM    544  CA  ASN A 243      -9.505  -3.948  -9.450  1.00  0.30      A    C  
ATOM    545  C   ASN A 243      -9.353  -3.394  -8.037  1.00  0.22      A    C  
ATOM    546  O   ASN A 243      -8.464  -3.805  -7.282  1.00  0.24      A    O  
ATOM    547  CB  ASN A 243      -9.479  -5.477  -9.449  1.00  0.38      A    C  
ATOM    548  CG  ASN A 243     -10.484  -6.081 -10.412  1.00  0.42      A    C  
ATOM    549  ND2 ASN A 243     -10.030  -7.023 -11.226  1.00  0.70      A    N  
ATOM    550  OD1 ASN A 243     -11.653  -5.701 -10.430  1.00  0.99      A    O  
ATOM    551  HN  ASN A 243      -7.675  -3.963 -10.533  1.00  0.35      A    H  
ATOM    552 HD21 ASN A 243      -9.083  -7.273 -11.163  1.00  0.99      A    H  
ATOM    553 HD22 ASN A 243     -10.656  -7.426 -11.866  1.00  0.96      A    H  
ATOM    554  N   GLN A 244     -10.217  -2.450  -7.698  1.00  0.25      A    N  
ATOM    555  CA  GLN A 244     -10.169  -1.766  -6.417  1.00  0.26      A    C  
ATOM    556  C   GLN A 244     -11.064  -2.405  -5.367  1.00  0.20      A    C  
ATOM    557  O   GLN A 244     -12.243  -2.667  -5.607  1.00  0.28      A    O  
ATOM    558  CB  GLN A 244     -10.582  -0.306  -6.618  1.00  0.49      A    C  
ATOM    559  CG  GLN A 244     -10.386   0.590  -5.407  1.00  0.45      A    C  
ATOM    560  CD  GLN A 244     -10.888   2.000  -5.650  1.00  0.59      A    C  
ATOM    561  NE2 GLN A 244     -12.137   2.249  -5.304  1.00  0.56      A    N  
ATOM    562  OE1 GLN A 244     -10.158   2.859  -6.149  1.00  0.75      A    O  
ATOM    563  HN  GLN A 244     -10.934  -2.220  -8.328  1.00  0.31      A    H  
ATOM    564 HE21 GLN A 244     -12.666   1.515  -4.918  1.00  0.48      A    H  
ATOM    565 HE22 GLN A 244     -12.486   3.153  -5.446  1.00  0.65      A    H  
ATOM    566  N   VAL A 245     -10.480  -2.656  -4.204  1.00  0.15      A    N  
ATOM    567  CA  VAL A 245     -11.204  -3.221  -3.078  1.00  0.22      A    C  
ATOM    568  C   VAL A 245     -11.052  -2.285  -1.881  1.00  0.21      A    C  
ATOM    569  O   VAL A 245      -9.956  -2.133  -1.343  1.00  0.20      A    O  
ATOM    570  CB  VAL A 245     -10.674  -4.619  -2.689  1.00  0.30      A    C  
ATOM    571  CG1 VAL A 245     -11.547  -5.240  -1.607  1.00  0.41      A    C  
ATOM    572  CG2 VAL A 245     -10.593  -5.534  -3.903  1.00  0.38      A    C  
ATOM    573  HN  VAL A 245      -9.521  -2.467  -4.105  1.00  0.15      A    H  
ATOM    574  N   THR A 246     -12.138  -1.636  -1.494  1.00  0.23      A    N  
ATOM    575  CA  THR A 246     -12.116  -0.714  -0.368  1.00  0.25      A    C  
ATOM    576  C   THR A 246     -12.971  -1.238   0.783  1.00  0.24      A    C  
ATOM    577  O   THR A 246     -14.192  -1.371   0.658  1.00  0.26      A    O  
ATOM    578  CB  THR A 246     -12.611   0.682  -0.785  1.00  0.36      A    C  
ATOM    579  CG2 THR A 246     -12.148   1.733   0.213  1.00  0.43      A    C  
ATOM    580  OG1 THR A 246     -12.089   0.995  -2.087  1.00  0.38      A    O  
ATOM    581  HN  THR A 246     -12.986  -1.789  -1.973  1.00  0.26      A    H  
ATOM    582  HG1 THR A 246     -11.476   0.303  -2.359  1.00  0.67      A    H  
ATOM    583  N   ILE A 247     -12.321  -1.534   1.900  1.00  0.24      A    N  
ATOM    584  CA  ILE A 247     -13.004  -2.053   3.075  1.00  0.26      A    C  
ATOM    585  C   ILE A 247     -12.945  -1.048   4.218  1.00  0.25      A    C  
ATOM    586  O   ILE A 247     -11.926  -0.386   4.425  1.00  0.24      A    O  
ATOM    587  CB  ILE A 247     -12.393  -3.399   3.526  1.00  0.27      A    C  
ATOM    588  CG1 ILE A 247     -12.393  -4.389   2.354  1.00  0.27      A    C  
ATOM    589  CG2 ILE A 247     -13.165  -3.976   4.711  1.00  0.35      A    C  
ATOM    590  CD1 ILE A 247     -11.656  -5.681   2.634  1.00  0.32      A    C  
ATOM    591  HN  ILE A 247     -11.350  -1.385   1.938  1.00  0.25      A    H  
ATOM    592  N   LYS A 248     -14.050  -0.920   4.934  1.00  0.28      A    N  
ATOM    593  CA  LYS A 248     -14.141  -0.011   6.065  1.00  0.29      A    C  
ATOM    594  C   LYS A 248     -13.931  -0.778   7.367  1.00  0.32      A    C  
ATOM    595  O   LYS A 248     -14.598  -1.784   7.612  1.00  0.35      A    O  
ATOM    596  CB  LYS A 248     -15.517   0.672   6.066  1.00  0.33      A    C  
ATOM    597  CG  LYS A 248     -15.896   1.383   7.361  1.00  0.33      A    C  
ATOM    598  CD  LYS A 248     -14.947   2.527   7.678  1.00  0.31      A    C  
ATOM    599  CE  LYS A 248     -15.465   3.389   8.819  1.00  0.36      A    C  
ATOM    600  NZ  LYS A 248     -15.681   2.610  10.066  1.00  0.40      A    N1+
ATOM    601  HN  LYS A 248     -14.836  -1.461   4.696  1.00  0.31      A    H  
ATOM    602  HZ1 LYS A 248     -14.827   2.061  10.306  1.00  0.49      A    H  
ATOM    603  HZ2 LYS A 248     -16.477   1.953   9.947  1.00  0.46      A    H  
ATOM    604  HZ3 LYS A 248     -15.897   3.252  10.853  1.00  0.45      A    H  
ATOM    605  N   GLU A 249     -12.991  -0.313   8.185  1.00  0.33      A    N  
ATOM    606  CA  GLU A 249     -12.707  -0.953   9.462  1.00  0.36      A    C  
ATOM    607  C   GLU A 249     -13.929  -0.835  10.373  1.00  0.37      A    C  
ATOM    608  O   GLU A 249     -14.470   0.253  10.558  1.00  0.37      A    O  
ATOM    609  CB  GLU A 249     -11.464  -0.333  10.118  1.00  0.38      A    C  
ATOM    610  CG  GLU A 249     -10.236  -0.312   9.213  1.00  0.38      A    C  
ATOM    611  CD  GLU A 249      -8.953   0.096   9.922  1.00  0.44      A    C  
ATOM    612  OE1 GLU A 249      -9.016   0.557  11.081  1.00  0.60      A    O  
ATOM    613  OE2 GLU A 249      -7.870  -0.041   9.318  1.00  0.42      A    O1-
ATOM    614  HN  GLU A 249     -12.477   0.484   7.923  1.00  0.32      A    H  
ATOM    615  N   ALA A 250     -14.370  -1.958  10.915  1.00  0.39      A    N  
ATOM    616  CA  ALA A 250     -15.547  -1.984  11.780  1.00  0.41      A    C  
ATOM    617  C   ALA A 250     -15.327  -1.286  13.120  1.00  0.35      A    C  
ATOM    618  O   ALA A 250     -16.265  -0.745  13.704  1.00  0.43      A    O  
ATOM    619  CB  ALA A 250     -16.024  -3.414  11.993  1.00  0.52      A    C  
ATOM    620  HN  ALA A 250     -13.902  -2.802  10.714  1.00  0.40      A    H  
ATOM    621  N   ASN A 251     -14.093  -1.285  13.605  1.00  0.43      A    N  
ATOM    622  CA  ASN A 251     -13.794  -0.662  14.890  1.00  0.42      A    C  
ATOM    623  C   ASN A 251     -13.334   0.787  14.755  1.00  0.45      A    C  
ATOM    624  O   ASN A 251     -13.846   1.671  15.440  1.00  0.89      A    O  
ATOM    625  CB  ASN A 251     -12.788  -1.494  15.691  1.00  0.53      A    C  
ATOM    626  CG  ASN A 251     -13.461  -2.597  16.485  1.00  1.13      A    C  
ATOM    627  ND2 ASN A 251     -13.889  -2.278  17.695  1.00  1.80      A    N  
ATOM    628  OD1 ASN A 251     -13.600  -3.727  16.013  1.00  1.88      A    O  
ATOM    629  HN  ASN A 251     -13.376  -1.706  13.092  1.00  0.59      A    H  
ATOM    630 HD21 ASN A 251     -13.748  -1.361  18.010  1.00  2.16      A    H  
ATOM    631 HD22 ASN A 251     -14.344  -2.967  18.221  1.00  2.30      A    H  
ATOM    632  N   SER A 252     -12.365   1.026  13.886  1.00  0.46      A    N  
ATOM    633  CA  SER A 252     -11.845   2.369  13.675  1.00  0.47      A    C  
ATOM    634  C   SER A 252     -12.489   3.024  12.457  1.00  0.43      A    C  
ATOM    635  O   SER A 252     -12.932   2.341  11.531  1.00  0.49      A    O  
ATOM    636  CB  SER A 252     -10.328   2.312  13.505  1.00  0.55      A    C  
ATOM    637  OG  SER A 252      -9.880   0.965  13.460  1.00  1.04      A    O  
ATOM    638  HN  SER A 252     -11.980   0.285  13.378  1.00  0.79      A    H  
ATOM    639  HG  SER A 252      -9.547   0.767  12.565  1.00  0.74      A    H  
ATOM    640  N   ASN A 253     -12.538   4.349  12.451  1.00  0.47      A    N  
ATOM    641  CA  ASN A 253     -13.126   5.086  11.341  1.00  0.47      A    C  
ATOM    642  C   ASN A 253     -12.097   5.258  10.226  1.00  0.42      A    C  
ATOM    643  O   ASN A 253     -11.809   6.372   9.792  1.00  0.51      A    O  
ATOM    644  CB  ASN A 253     -13.632   6.453  11.812  1.00  0.56      A    C  
ATOM    645  CG  ASN A 253     -14.541   7.122  10.801  1.00  0.58      A    C  
ATOM    646  ND2 ASN A 253     -14.514   8.446  10.763  1.00  0.62      A    N  
ATOM    647  OD1 ASN A 253     -15.264   6.454  10.062  1.00  0.57      A    O  
ATOM    648  HN  ASN A 253     -12.159   4.850  13.208  1.00  0.57      A    H  
ATOM    649 HD21 ASN A 253     -13.915   8.916  11.383  1.00  0.64      A    H  
ATOM    650 HD22 ASN A 253     -15.096   8.908  10.119  1.00  0.64      A    H  
ATOM    651  N   ASN A 254     -11.542   4.144   9.770  1.00  0.37      A    N  
ATOM    652  CA  ASN A 254     -10.535   4.166   8.720  1.00  0.34      A    C  
ATOM    653  C   ASN A 254     -10.960   3.299   7.543  1.00  0.30      A    C  
ATOM    654  O   ASN A 254     -11.767   2.376   7.696  1.00  0.32      A    O  
ATOM    655  CB  ASN A 254      -9.189   3.674   9.262  1.00  0.34      A    C  
ATOM    656  CG  ASN A 254      -8.654   4.516  10.404  1.00  0.69      A    C  
ATOM    657  ND2 ASN A 254      -8.029   3.864  11.368  1.00  0.92      A    N  
ATOM    658  OD1 ASN A 254      -8.807   5.736  10.425  1.00  1.19      A    O  
ATOM    659  HN  ASN A 254     -11.820   3.282  10.145  1.00  0.43      A    H  
ATOM    660 HD21 ASN A 254      -7.951   2.889  11.292  1.00  1.15      A    H  
ATOM    661 HD22 ASN A 254      -7.664   4.383  12.115  1.00  1.14      A    H  
ATOM    662  N   TYR A 255     -10.416   3.599   6.374  1.00  0.27      A    N  
ATOM    663  CA  TYR A 255     -10.723   2.853   5.163  1.00  0.24      A    C  
ATOM    664  C   TYR A 255      -9.442   2.269   4.581  1.00  0.23      A    C  
ATOM    665  O   TYR A 255      -8.412   2.942   4.541  1.00  0.26      A    O  
ATOM    666  CB  TYR A 255     -11.394   3.765   4.131  1.00  0.25      A    C  
ATOM    667  CG  TYR A 255     -12.812   4.166   4.477  1.00  0.30      A    C  
ATOM    668  CD1 TYR A 255     -13.067   5.173   5.401  1.00  0.37      A    C  
ATOM    669  CD2 TYR A 255     -13.894   3.542   3.873  1.00  0.38      A    C  
ATOM    670  CE1 TYR A 255     -14.359   5.546   5.713  1.00  0.48      A    C  
ATOM    671  CE2 TYR A 255     -15.191   3.908   4.180  1.00  0.48      A    C  
ATOM    672  CZ  TYR A 255     -15.417   4.911   5.100  1.00  0.53      A    C  
ATOM    673  OH  TYR A 255     -16.706   5.280   5.409  1.00  0.66      A    O  
ATOM    674  HN  TYR A 255      -9.775   4.347   6.323  1.00  0.28      A    H  
ATOM    675  HH  TYR A 255     -16.774   6.243   5.404  1.00  0.81      A    H  
ATOM    676  N   GLN A 256      -9.506   1.027   4.132  1.00  0.21      A    N  
ATOM    677  CA  GLN A 256      -8.341   0.367   3.566  1.00  0.23      A    C  
ATOM    678  C   GLN A 256      -8.481   0.168   2.064  1.00  0.21      A    C  
ATOM    679  O   GLN A 256      -9.542  -0.226   1.574  1.00  0.27      A    O  
ATOM    680  CB  GLN A 256      -8.065  -0.954   4.278  1.00  0.32      A    C  
ATOM    681  CG  GLN A 256      -7.583  -0.767   5.705  1.00  0.41      A    C  
ATOM    682  CD  GLN A 256      -7.160  -2.059   6.367  1.00  0.53      A    C  
ATOM    683  NE2 GLN A 256      -7.289  -2.110   7.679  1.00  0.79      A    N  
ATOM    684  OE1 GLN A 256      -6.709  -2.996   5.710  1.00  0.53      A    O  
ATOM    685  HN  GLN A 256     -10.359   0.540   4.176  1.00  0.21      A    H  
ATOM    686 HE21 GLN A 256      -7.650  -1.315   8.147  1.00  0.83      A    H  
ATOM    687 HE22 GLN A 256      -7.010  -2.931   8.141  1.00  0.96      A    H  
ATOM    688  N   TRP A 257      -7.405   0.451   1.347  1.00  0.20      A    N  
ATOM    689  CA  TRP A 257      -7.386   0.328  -0.100  1.00  0.22      A    C  
ATOM    690  C   TRP A 257      -6.525  -0.845  -0.550  1.00  0.22      A    C  
ATOM    691  O   TRP A 257      -5.325  -0.883  -0.281  1.00  0.32      A    O  
ATOM    692  CB  TRP A 257      -6.835   1.614  -0.722  1.00  0.31      A    C  
ATOM    693  CG  TRP A 257      -7.857   2.443  -1.435  1.00  0.36      A    C  
ATOM    694  CD1 TRP A 257      -9.147   2.100  -1.712  1.00  0.36      A    C  
ATOM    695  CD2 TRP A 257      -7.668   3.757  -1.972  1.00  0.46      A    C  
ATOM    696  CE2 TRP A 257      -8.885   4.147  -2.565  1.00  0.50      A    C  
ATOM    697  CE3 TRP A 257      -6.585   4.639  -2.017  1.00  0.54      A    C  
ATOM    698  NE1 TRP A 257      -9.772   3.121  -2.390  1.00  0.45      A    N  
ATOM    699  CZ2 TRP A 257      -9.053   5.384  -3.183  1.00  0.60      A    C  
ATOM    700  CZ3 TRP A 257      -6.754   5.867  -2.631  1.00  0.64      A    C  
ATOM    701  CH2 TRP A 257      -7.976   6.226  -3.211  1.00  0.66      A    C  
ATOM    702  HN  TRP A 257      -6.589   0.754   1.809  1.00  0.24      A    H  
ATOM    703  HE1 TRP A 257     -10.705   3.114  -2.696  1.00  0.50      A    H  
ATOM    704  N   TYR A 258      -7.152  -1.804  -1.217  1.00  0.21      A    N  
ATOM    705  CA  TYR A 258      -6.452  -2.960  -1.754  1.00  0.28      A    C  
ATOM    706  C   TYR A 258      -6.447  -2.833  -3.271  1.00  0.36      A    C  
ATOM    707  O   TYR A 258      -7.438  -3.150  -3.933  1.00  0.47      A    O  
ATOM    708  CB  TYR A 258      -7.144  -4.260  -1.335  1.00  0.31      A    C  
ATOM    709  CG  TYR A 258      -7.163  -4.505   0.159  1.00  0.33      A    C  
ATOM    710  CD1 TYR A 258      -8.295  -4.223   0.914  1.00  0.34      A    C  
ATOM    711  CD2 TYR A 258      -6.053  -5.025   0.813  1.00  0.40      A    C  
ATOM    712  CE1 TYR A 258      -8.322  -4.454   2.274  1.00  0.41      A    C  
ATOM    713  CE2 TYR A 258      -6.072  -5.257   2.176  1.00  0.46      A    C  
ATOM    714  CZ  TYR A 258      -7.209  -4.971   2.902  1.00  0.46      A    C  
ATOM    715  OH  TYR A 258      -7.237  -5.201   4.259  1.00  0.55      A    O  
ATOM    716  HN  TYR A 258      -8.125  -1.734  -1.351  1.00  0.23      A    H  
ATOM    717  HH  TYR A 258      -6.945  -4.402   4.728  1.00  0.38      A    H  
ATOM    718  N   MET A 259      -5.341  -2.352  -3.815  1.00  0.38      A    N  
ATOM    719  CA  MET A 259      -5.233  -2.136  -5.252  1.00  0.46      A    C  
ATOM    720  C   MET A 259      -4.481  -3.247  -5.972  1.00  0.33      A    C  
ATOM    721  O   MET A 259      -3.564  -3.857  -5.416  1.00  0.35      A    O  
ATOM    722  CB  MET A 259      -4.544  -0.799  -5.533  1.00  0.65      A    C  
ATOM    723  CG  MET A 259      -5.279   0.416  -4.989  1.00  0.50      A    C  
ATOM    724  SD  MET A 259      -6.814   0.750  -5.870  1.00  1.33      A    S  
ATOM    725  CE  MET A 259      -7.138   2.425  -5.333  1.00  1.31      A    C  
ATOM    726  HN  MET A 259      -4.571  -2.142  -3.235  1.00  0.39      A    H  
ATOM    727  N   HIS A 260      -4.874  -3.463  -7.233  1.00  0.25      A    N  
ATOM    728  CA  HIS A 260      -4.262  -4.460  -8.116  1.00  0.19      A    C  
ATOM    729  C   HIS A 260      -4.735  -5.884  -7.848  1.00  0.19      A    C  
ATOM    730  O   HIS A 260      -4.089  -6.652  -7.136  1.00  0.39      A    O  
ATOM    731  CB  HIS A 260      -2.733  -4.351  -8.171  1.00  0.28      A    C  
ATOM    732  CG  HIS A 260      -2.252  -2.995  -8.599  1.00  0.35      A    C  
ATOM    733  CD2 HIS A 260      -1.203  -2.247  -8.171  1.00  0.97      A    C  
ATOM    734  ND1 HIS A 260      -2.890  -2.234  -9.554  1.00  0.77      A    N  
ATOM    735  CE1 HIS A 260      -2.262  -1.086  -9.692  1.00  0.64      A    C  
ATOM    736  NE2 HIS A 260      -1.234  -1.063  -8.868  1.00  0.70      A    N  
ATOM    737  HN  HIS A 260      -5.620  -2.924  -7.584  1.00  0.29      A    H  
ATOM    738  HD1 HIS A 260      -3.684  -2.503 -10.073  1.00  1.38      A    H  
ATOM    739  HE2 HIS A 260      -0.488  -0.424  -8.935  1.00  1.13      A    H  
ATOM    740  N   ASN A 261      -5.866  -6.229  -8.452  1.00  0.16      A    N  
ATOM    741  CA  ASN A 261      -6.455  -7.555  -8.305  1.00  0.17      A    C  
ATOM    742  C   ASN A 261      -6.921  -8.079  -9.664  1.00  0.19      A    C  
ATOM    743  O   ASN A 261      -7.178  -7.300 -10.582  1.00  0.19      A    O  
ATOM    744  CB  ASN A 261      -7.635  -7.524  -7.330  1.00  0.22      A    C  
ATOM    745  CG  ASN A 261      -7.222  -7.273  -5.891  1.00  0.27      A    C  
ATOM    746  ND2 ASN A 261      -7.336  -6.028  -5.449  1.00  0.31      A    N  
ATOM    747  OD1 ASN A 261      -6.822  -8.193  -5.178  1.00  0.35      A    O  
ATOM    748  HN  ASN A 261      -6.317  -5.572  -9.020  1.00  0.30      A    H  
ATOM    749 HD21 ASN A 261      -7.678  -5.343  -6.064  1.00  0.35      A    H  
ATOM    750 HD22 ASN A 261      -7.072  -5.838  -4.526  1.00  0.36      A    H  
ATOM    751  N   ASN A 262      -7.018  -9.396  -9.793  1.00  0.31      A    N  
ATOM    752  CA  ASN A 262      -7.459 -10.022 -11.041  1.00  0.37      A    C  
ATOM    753  C   ASN A 262      -8.941 -10.352 -10.983  1.00  0.40      A    C  
ATOM    754  O   ASN A 262      -9.722  -9.927 -11.832  1.00  0.52      A    O  
ATOM    755  CB  ASN A 262      -6.668 -11.301 -11.330  1.00  0.48      A    C  
ATOM    756  CG  ASN A 262      -5.475 -11.062 -12.230  1.00  0.92      A    C  
ATOM    757  ND2 ASN A 262      -4.414 -11.823 -12.018  1.00  0.86      A    N  
ATOM    758  OD1 ASN A 262      -5.501 -10.195 -13.102  1.00  1.88      A    O  
ATOM    759  HN  ASN A 262      -6.783  -9.967  -9.023  1.00  0.40      A    H  
ATOM    760 HD21 ASN A 262      -4.459 -12.490 -11.303  1.00  1.04      A    H  
ATOM    761 HD22 ASN A 262      -3.613 -11.669 -12.573  1.00  1.30      A    H  
ATOM    762  N   ARG A 263      -9.321 -11.110  -9.967  1.00  0.44      A    N  
ATOM    763  CA  ARG A 263     -10.709 -11.511  -9.778  1.00  0.47      A    C  
ATOM    764  C   ARG A 263     -11.147 -11.208  -8.354  1.00  0.39      A    C  
ATOM    765  O   ARG A 263     -10.420 -11.495  -7.403  1.00  0.38      A    O  
ATOM    766  CB  ARG A 263     -10.878 -13.004 -10.079  1.00  0.60      A    C  
ATOM    767  CG  ARG A 263     -12.279 -13.540  -9.818  1.00  0.90      A    C  
ATOM    768  CD  ARG A 263     -12.319 -15.055  -9.901  1.00  0.81      A    C  
ATOM    769  NE  ARG A 263     -13.573 -15.595  -9.380  1.00  0.87      A    N  
ATOM    770  CZ  ARG A 263     -13.757 -16.875  -9.069  1.00  0.97      A    C  
ATOM    771  NH1 ARG A 263     -12.767 -17.745  -9.205  1.00  1.12      A    N1+
ATOM    772  NH2 ARG A 263     -14.932 -17.280  -8.616  1.00  1.16      A    N  
ATOM    773  HN  ARG A 263      -8.653 -11.399  -9.312  1.00  0.53      A    H  
ATOM    774  HE  ARG A 263     -14.328 -14.964  -9.267  1.00  1.03      A    H  
ATOM    775 HH11 ARG A 263     -11.838 -17.433  -9.560  1.00  1.13      A    H  
ATOM    776 HH12 ARG A 263     -12.915 -18.751  -8.957  1.00  1.37      A    H  
ATOM    777 HH21 ARG A 263     -15.712 -16.591  -8.496  1.00  1.26      A    H  
ATOM    778 HH22 ARG A 263     -15.093 -18.290  -8.401  1.00  1.33      A    H  
ATOM    779  N   LEU A 264     -12.319 -10.614  -8.214  1.00  0.39      A    N  
ATOM    780  CA  LEU A 264     -12.854 -10.278  -6.906  1.00  0.34      A    C  
ATOM    781  C   LEU A 264     -13.681 -11.439  -6.364  1.00  0.31      A    C  
ATOM    782  O   LEU A 264     -14.412 -12.092  -7.107  1.00  0.29      A    O  
ATOM    783  CB  LEU A 264     -13.733  -9.030  -7.000  1.00  0.39      A    C  
ATOM    784  CG  LEU A 264     -13.100  -7.798  -7.654  1.00  0.40      A    C  
ATOM    785  CD1 LEU A 264     -14.134  -6.697  -7.809  1.00  0.61      A    C  
ATOM    786  CD2 LEU A 264     -11.913  -7.311  -6.839  1.00  0.72      A    C  
ATOM    787  HN  LEU A 264     -12.848 -10.398  -9.015  1.00  0.45      A    H  
ATOM    788  N   THR A 265     -13.544 -11.708  -5.079  1.00  0.38      A    N  
ATOM    789  CA  THR A 265     -14.291 -12.781  -4.436  1.00  0.39      A    C  
ATOM    790  C   THR A 265     -15.489 -12.209  -3.675  1.00  0.40      A    C  
ATOM    791  O   THR A 265     -16.480 -12.900  -3.435  1.00  0.44      A    O  
ATOM    792  CB  THR A 265     -13.391 -13.581  -3.473  1.00  0.40      A    C  
ATOM    793  CG2 THR A 265     -13.963 -14.970  -3.236  1.00  0.42      A    C  
ATOM    794  OG1 THR A 265     -12.088 -13.708  -4.062  1.00  0.40      A    O  
ATOM    795  HN  THR A 265     -12.919 -11.173  -4.539  1.00  0.45      A    H  
ATOM    796  HG1 THR A 265     -12.139 -13.463  -4.990  1.00  1.10      A    H  
ATOM    797  N   VAL A 266     -15.399 -10.936  -3.319  1.00  0.42      A    N  
ATOM    798  CA  VAL A 266     -16.468 -10.270  -2.597  1.00  0.45      A    C  
ATOM    799  C   VAL A 266     -17.014  -9.099  -3.404  1.00  0.42      A    C  
ATOM    800  O   VAL A 266     -16.448  -8.718  -4.433  1.00  0.44      A    O  
ATOM    801  CB  VAL A 266     -16.001  -9.767  -1.217  1.00  0.46      A    C  
ATOM    802  CG1 VAL A 266     -15.608 -10.938  -0.328  1.00  0.55      A    C  
ATOM    803  CG2 VAL A 266     -14.846  -8.784  -1.359  1.00  0.44      A    C  
ATOM    804  HN  VAL A 266     -14.595 -10.429  -3.552  1.00  0.46      A    H  
ATOM    805  N   SER A 267     -18.118  -8.541  -2.940  1.00  0.47      A    N  
ATOM    806  CA  SER A 267     -18.748  -7.410  -3.599  1.00  0.51      A    C  
ATOM    807  C   SER A 267     -19.051  -6.314  -2.577  1.00  0.47      A    C  
ATOM    808  O   SER A 267     -18.748  -6.464  -1.387  1.00  0.45      A    O  
ATOM    809  CB  SER A 267     -20.034  -7.869  -4.296  1.00  0.66      A    C  
ATOM    810  OG  SER A 267     -20.491  -9.107  -3.764  1.00  1.02      A    O  
ATOM    811  HN  SER A 267     -18.531  -8.905  -2.122  1.00  0.54      A    H  
ATOM    812  HG  SER A 267     -20.199  -9.186  -2.838  1.00  1.55      A    H  
ATOM    813  N   ALA A 268     -19.643  -5.219  -3.030  1.00  0.50      A    N  
ATOM    814  CA  ALA A 268     -19.973  -4.121  -2.134  1.00  0.51      A    C  
ATOM    815  C   ALA A 268     -21.150  -4.493  -1.240  1.00  0.52      A    C  
ATOM    816  O   ALA A 268     -22.160  -5.019  -1.711  1.00  0.56      A    O  
ATOM    817  CB  ALA A 268     -20.259  -2.851  -2.917  1.00  0.58      A    C  
ATOM    818  HN  ALA A 268     -19.874  -5.150  -3.981  1.00  0.55      A    H  
ATOM    819  N   GLY A 269     -21.007  -4.234   0.050  1.00  0.52      A    N  
ATOM    820  CA  GLY A 269     -22.054  -4.557   0.997  1.00  0.56      A    C  
ATOM    821  C   GLY A 269     -21.804  -5.889   1.675  1.00  0.58      A    C  
ATOM    822  O   GLY A 269     -22.612  -6.351   2.483  1.00  0.66      A    O  
ATOM    823  HN  GLY A 269     -20.177  -3.807   0.365  1.00  0.51      A    H  
ATOM    824  N   ASP A 270     -20.685  -6.516   1.334  1.00  0.54      A    N  
ATOM    825  CA  ASP A 270     -20.322  -7.805   1.915  1.00  0.58      A    C  
ATOM    826  C   ASP A 270     -19.511  -7.605   3.185  1.00  0.49      A    C  
ATOM    827  O   ASP A 270     -18.618  -6.749   3.238  1.00  0.50      A    O  
ATOM    828  CB  ASP A 270     -19.526  -8.660   0.919  1.00  0.64      A    C  
ATOM    829  CG  ASP A 270     -20.392  -9.337  -0.126  1.00  1.05      A    C  
ATOM    830  OD1 ASP A 270     -21.558  -9.665   0.174  1.00  1.31      A    O  
ATOM    831  OD2 ASP A 270     -19.908  -9.554  -1.257  1.00  1.48      A    O1-
ATOM    832  HN  ASP A 270     -20.087  -6.103   0.676  1.00  0.50      A    H  
ATOM    833  N   LYS A 271     -19.827  -8.387   4.206  1.00  0.50      A    N  
ATOM    834  CA  LYS A 271     -19.125  -8.305   5.478  1.00  0.52      A    C  
ATOM    835  C   LYS A 271     -18.002  -9.332   5.539  1.00  0.50      A    C  
ATOM    836  O   LYS A 271     -18.246 -10.542   5.495  1.00  0.77      A    O  
ATOM    837  CB  LYS A 271     -20.090  -8.505   6.649  1.00  0.70      A    C  
ATOM    838  CG  LYS A 271     -21.013  -7.326   6.908  1.00  0.80      A    C  
ATOM    839  CD  LYS A 271     -21.866  -7.555   8.145  1.00  1.31      A    C  
ATOM    840  CE  LYS A 271     -22.734  -6.346   8.458  1.00  1.56      A    C  
ATOM    841  NZ  LYS A 271     -23.601  -6.586   9.639  1.00  2.28      A    N1+
ATOM    842  HN  LYS A 271     -20.550  -9.044   4.100  1.00  0.55      A    H  
ATOM    843  HZ1 LYS A 271     -24.374  -7.234   9.393  1.00  2.52      A    H  
ATOM    844  HZ2 LYS A 271     -24.007  -5.690   9.971  1.00  2.60      A    H  
ATOM    845  HZ3 LYS A 271     -23.045  -7.006  10.412  1.00  2.58      A    H  
ATOM    846  N   VAL A 272     -16.776  -8.844   5.644  1.00  0.50      A    N  
ATOM    847  CA  VAL A 272     -15.608  -9.709   5.706  1.00  0.46      A    C  
ATOM    848  C   VAL A 272     -14.815  -9.438   6.974  1.00  0.45      A    C  
ATOM    849  O   VAL A 272     -14.759  -8.304   7.455  1.00  0.51      A    O  
ATOM    850  CB  VAL A 272     -14.686  -9.517   4.482  1.00  0.50      A    C  
ATOM    851  CG1 VAL A 272     -15.348 -10.059   3.226  1.00  0.59      A    C  
ATOM    852  CG2 VAL A 272     -14.318  -8.048   4.302  1.00  0.53      A    C  
ATOM    853  HN  VAL A 272     -16.651  -7.872   5.704  1.00  0.73      A    H  
ATOM    854  N   LYS A 273     -14.214 -10.480   7.520  1.00  0.51      A    N  
ATOM    855  CA  LYS A 273     -13.427 -10.350   8.733  1.00  0.60      A    C  
ATOM    856  C   LYS A 273     -11.942 -10.491   8.423  1.00  0.50      A    C  
ATOM    857  O   LYS A 273     -11.565 -10.752   7.279  1.00  0.45      A    O  
ATOM    858  CB  LYS A 273     -13.857 -11.395   9.767  1.00  0.75      A    C  
ATOM    859  CG  LYS A 273     -15.340 -11.363  10.119  1.00  1.01      A    C  
ATOM    860  CD  LYS A 273     -15.825  -9.946  10.385  1.00  1.30      A    C  
ATOM    861  CE  LYS A 273     -17.264  -9.925  10.867  1.00  1.56      A    C  
ATOM    862  NZ  LYS A 273     -17.406 -10.543  12.211  1.00  1.52      A    N1+
ATOM    863  HN  LYS A 273     -14.296 -11.367   7.094  1.00  0.55      A    H  
ATOM    864  HZ1 LYS A 273     -18.231 -10.145  12.701  1.00  1.99      A    H  
ATOM    865  HZ2 LYS A 273     -16.555 -10.361  12.781  1.00  1.54      A    H  
ATOM    866  HZ3 LYS A 273     -17.536 -11.570  12.123  1.00  1.67      A    H  
ATOM    867  N   ALA A 274     -11.103 -10.314   9.436  1.00  0.57      A    N  
ATOM    868  CA  ALA A 274      -9.659 -10.432   9.257  1.00  0.57      A    C  
ATOM    869  C   ALA A 274      -9.280 -11.862   8.889  1.00  0.51      A    C  
ATOM    870  O   ALA A 274      -9.295 -12.759   9.734  1.00  0.54      A    O  
ATOM    871  CB  ALA A 274      -8.922  -9.985  10.509  1.00  0.71      A    C  
ATOM    872  HN  ALA A 274     -11.464 -10.095  10.327  1.00  0.66      A    H  
ATOM    873  N   GLY A 275      -8.948 -12.066   7.626  1.00  0.53      A    N  
ATOM    874  CA  GLY A 275      -8.584 -13.384   7.154  1.00  0.59      A    C  
ATOM    875  C   GLY A 275      -9.509 -13.857   6.050  1.00  0.55      A    C  
ATOM    876  O   GLY A 275      -9.264 -14.889   5.418  1.00  0.59      A    O  
ATOM    877  HN  GLY A 275      -8.946 -11.306   7.003  1.00  0.57      A    H  
ATOM    878  N   ASP A 276     -10.577 -13.109   5.819  1.00  0.51      A    N  
ATOM    879  CA  ASP A 276     -11.538 -13.451   4.775  1.00  0.51      A    C  
ATOM    880  C   ASP A 276     -10.971 -13.152   3.400  1.00  0.45      A    C  
ATOM    881  O   ASP A 276     -10.344 -12.113   3.192  1.00  0.40      A    O  
ATOM    882  CB  ASP A 276     -12.845 -12.676   4.957  1.00  0.52      A    C  
ATOM    883  CG  ASP A 276     -13.941 -13.513   5.573  1.00  0.67      A    C  
ATOM    884  OD1 ASP A 276     -14.291 -14.563   4.996  1.00  0.99      A    O  
ATOM    885  OD2 ASP A 276     -14.458 -13.124   6.641  1.00  0.82      A    O1-
ATOM    886  HN  ASP A 276     -10.733 -12.312   6.373  1.00  0.50      A    H  
ATOM    887  N   GLN A 277     -11.189 -14.067   2.469  1.00  0.48      A    N  
ATOM    888  CA  GLN A 277     -10.702 -13.904   1.109  1.00  0.43      A    C  
ATOM    889  C   GLN A 277     -11.533 -12.855   0.384  1.00  0.41      A    C  
ATOM    890  O   GLN A 277     -12.745 -13.002   0.247  1.00  0.48      A    O  
ATOM    891  CB  GLN A 277     -10.764 -15.236   0.358  1.00  0.41      A    C  
ATOM    892  CG  GLN A 277     -10.126 -15.197  -1.019  1.00  0.75      A    C  
ATOM    893  CD  GLN A 277     -10.070 -16.559  -1.676  1.00  0.46      A    C  
ATOM    894  NE2 GLN A 277      -9.064 -16.764  -2.504  1.00  0.77      A    N  
ATOM    895  OE1 GLN A 277     -10.922 -17.417  -1.440  1.00  0.73      A    O  
ATOM    896  HN  GLN A 277     -11.700 -14.870   2.700  1.00  0.54      A    H  
ATOM    897 HE21 GLN A 277      -8.425 -16.036  -2.643  1.00  1.23      A    H  
ATOM    898 HE22 GLN A 277      -9.002 -17.633  -2.954  1.00  0.73      A    H  
ATOM    899  N   ILE A 278     -10.877 -11.802  -0.082  1.00  0.35      A    N  
ATOM    900  CA  ILE A 278     -11.571 -10.725  -0.771  1.00  0.34      A    C  
ATOM    901  C   ILE A 278     -11.372 -10.760  -2.284  1.00  0.32      A    C  
ATOM    902  O   ILE A 278     -12.285 -10.415  -3.039  1.00  0.32      A    O  
ATOM    903  CB  ILE A 278     -11.187  -9.334  -0.219  1.00  0.32      A    C  
ATOM    904  CG1 ILE A 278      -9.665  -9.167  -0.172  1.00  0.27      A    C  
ATOM    905  CG2 ILE A 278     -11.798  -9.123   1.159  1.00  0.37      A    C  
ATOM    906  CD1 ILE A 278      -9.204  -7.778   0.209  1.00  0.27      A    C  
ATOM    907  HN  ILE A 278      -9.904 -11.750   0.037  1.00  0.33      A    H  
ATOM    908  N   ALA A 279     -10.188 -11.177  -2.728  1.00  0.30      A    N  
ATOM    909  CA  ALA A 279      -9.892 -11.239  -4.157  1.00  0.29      A    C  
ATOM    910  C   ALA A 279      -8.576 -11.958  -4.435  1.00  0.31      A    C  
ATOM    911  O   ALA A 279      -8.008 -12.603  -3.555  1.00  0.35      A    O  
ATOM    912  CB  ALA A 279      -9.842  -9.834  -4.743  1.00  0.28      A    C  
ATOM    913  HN  ALA A 279      -9.500 -11.450  -2.083  1.00  0.30      A    H  
ATOM    914  N   TYR A 280      -8.123 -11.857  -5.678  1.00  0.30      A    N  
ATOM    915  CA  TYR A 280      -6.866 -12.451  -6.113  1.00  0.33      A    C  
ATOM    916  C   TYR A 280      -6.009 -11.355  -6.726  1.00  0.30      A    C  
ATOM    917  O   TYR A 280      -6.513 -10.562  -7.513  1.00  0.30      A    O  
ATOM    918  CB  TYR A 280      -7.121 -13.534  -7.165  1.00  0.36      A    C  
ATOM    919  CG  TYR A 280      -7.773 -14.788  -6.628  1.00  0.46      A    C  
ATOM    920  CD1 TYR A 280      -7.026 -15.756  -5.969  1.00  0.54      A    C  
ATOM    921  CD2 TYR A 280      -9.137 -15.008  -6.785  1.00  0.54      A    C  
ATOM    922  CE1 TYR A 280      -7.620 -16.906  -5.480  1.00  0.65      A    C  
ATOM    923  CE2 TYR A 280      -9.737 -16.154  -6.299  1.00  0.65      A    C  
ATOM    924  CZ  TYR A 280      -8.976 -17.099  -5.648  1.00  0.69      A    C  
ATOM    925  OH  TYR A 280      -9.574 -18.239  -5.156  1.00  0.82      A    O  
ATOM    926  HN  TYR A 280      -8.656 -11.359  -6.332  1.00  0.30      A    H  
ATOM    927  HH  TYR A 280     -10.129 -18.635  -5.843  1.00  0.89      A    H  
ATOM    928  N   SER A 281      -4.733 -11.308  -6.369  1.00  0.28      A    N  
ATOM    929  CA  SER A 281      -3.825 -10.286  -6.883  1.00  0.27      A    C  
ATOM    930  C   SER A 281      -3.715 -10.329  -8.405  1.00  0.27      A    C  
ATOM    931  O   SER A 281      -3.730 -11.402  -9.014  1.00  0.31      A    O  
ATOM    932  CB  SER A 281      -2.439 -10.431  -6.249  1.00  0.29      A    C  
ATOM    933  OG  SER A 281      -1.964 -11.762  -6.345  1.00  0.33      A    O  
ATOM    934  HN  SER A 281      -4.389 -11.979  -5.739  1.00  0.30      A    H  
ATOM    935  HG  SER A 281      -1.109 -11.767  -6.798  1.00  0.44      A    H  
ATOM    936  N   GLY A 282      -3.611  -9.157  -9.014  1.00  0.27      A    N  
ATOM    937  CA  GLY A 282      -3.495  -9.080 -10.453  1.00  0.30      A    C  
ATOM    938  C   GLY A 282      -2.887  -7.774 -10.904  1.00  0.33      A    C  
ATOM    939  O   GLY A 282      -3.140  -6.729 -10.305  1.00  0.78      A    O  
ATOM    940  HN  GLY A 282      -3.619  -8.331  -8.480  1.00  0.26      A    H  
ATOM    941  N   SER A 283      -2.100  -7.827 -11.963  1.00  0.35      A    N  
ATOM    942  CA  SER A 283      -1.440  -6.639 -12.491  1.00  0.33      A    C  
ATOM    943  C   SER A 283      -2.388  -5.793 -13.351  1.00  0.30      A    C  
ATOM    944  O   SER A 283      -2.106  -5.505 -14.518  1.00  0.41      A    O  
ATOM    945  CB  SER A 283      -0.194  -7.040 -13.280  1.00  0.44      A    C  
ATOM    946  OG  SER A 283       0.600  -7.951 -12.537  1.00  1.19      A    O  
ATOM    947  HN  SER A 283      -1.953  -8.694 -12.406  1.00  0.70      A    H  
ATOM    948  HG  SER A 283       0.365  -8.863 -12.779  1.00  1.74      A    H  
ATOM    949  N   THR A 284      -3.509  -5.391 -12.761  1.00  0.31      A    N  
ATOM    950  CA  THR A 284      -4.498  -4.580 -13.454  1.00  0.30      A    C  
ATOM    951  C   THR A 284      -4.315  -3.098 -13.123  1.00  0.32      A    C  
ATOM    952  O   THR A 284      -4.070  -2.732 -11.970  1.00  0.37      A    O  
ATOM    953  CB  THR A 284      -5.929  -5.018 -13.080  1.00  0.36      A    C  
ATOM    954  CG2 THR A 284      -6.270  -6.349 -13.738  1.00  0.41      A    C  
ATOM    955  OG1 THR A 284      -6.034  -5.157 -11.654  1.00  0.35      A    O  
ATOM    956  HN  THR A 284      -3.675  -5.649 -11.829  1.00  0.42      A    H  
ATOM    957  HG1 THR A 284      -6.336  -6.054 -11.444  1.00  0.28      A    H  
ATOM    958  N   GLY A 285      -4.421  -2.251 -14.136  1.00  0.38      A    N  
ATOM    959  CA  GLY A 285      -4.262  -0.824 -13.930  1.00  0.44      A    C  
ATOM    960  C   GLY A 285      -2.807  -0.406 -14.001  1.00  0.41      A    C  
ATOM    961  O   GLY A 285      -2.051  -0.921 -14.826  1.00  0.39      A    O  
ATOM    962  HN  GLY A 285      -4.598  -2.599 -15.038  1.00  0.41      A    H  
ATOM    963  N   ASN A 286      -2.411   0.520 -13.136  1.00  0.47      A    N  
ATOM    964  CA  ASN A 286      -1.033   1.003 -13.104  1.00  0.52      A    C  
ATOM    965  C   ASN A 286      -0.135   0.037 -12.339  1.00  0.50      A    C  
ATOM    966  O   ASN A 286       0.043   0.162 -11.127  1.00  0.55      A    O  
ATOM    967  CB  ASN A 286      -0.964   2.405 -12.483  1.00  0.64      A    C  
ATOM    968  CG  ASN A 286       0.416   3.038 -12.586  1.00  0.73      A    C  
ATOM    969  ND2 ASN A 286       0.760   3.871 -11.613  1.00  0.88      A    N  
ATOM    970  OD1 ASN A 286       1.161   2.787 -13.534  1.00  0.70      A    O  
ATOM    971  HN  ASN A 286      -3.060   0.894 -12.506  1.00  0.53      A    H  
ATOM    972 HD21 ASN A 286       0.117   4.031 -10.893  1.00  0.92      A    H  
ATOM    973 HD22 ASN A 286       1.647   4.293 -11.653  1.00  0.95      A    H  
ATOM    974  N   SER A 287       0.406  -0.943 -13.042  1.00  0.48      A    N  
ATOM    975  CA  SER A 287       1.279  -1.930 -12.430  1.00  0.51      A    C  
ATOM    976  C   SER A 287       2.288  -2.461 -13.440  1.00  0.58      A    C  
ATOM    977  O   SER A 287       1.914  -3.035 -14.466  1.00  0.71      A    O  
ATOM    978  CB  SER A 287       0.460  -3.080 -11.835  1.00  0.51      A    C  
ATOM    979  OG  SER A 287       1.179  -3.750 -10.811  1.00  0.54      A    O  
ATOM    980  HN  SER A 287       0.214  -1.003 -14.004  1.00  0.49      A    H  
ATOM    981  HG  SER A 287       1.590  -4.545 -11.176  1.00  0.59      A    H  
ATOM    982  N   THR A 288       3.562  -2.243 -13.159  1.00  0.58      A    N  
ATOM    983  CA  THR A 288       4.632  -2.703 -14.029  1.00  0.67      A    C  
ATOM    984  C   THR A 288       4.820  -4.211 -13.885  1.00  0.71      A    C  
ATOM    985  O   THR A 288       4.867  -4.947 -14.871  1.00  0.86      A    O  
ATOM    986  CB  THR A 288       5.947  -1.996 -13.663  1.00  0.79      A    C  
ATOM    987  CG2 THR A 288       6.042  -0.652 -14.366  1.00  1.00      A    C  
ATOM    988  OG1 THR A 288       5.985  -1.793 -12.241  1.00  1.31      A    O  
ATOM    989  HN  THR A 288       3.796  -1.748 -12.339  1.00  0.61      A    H  
ATOM    990  HG1 THR A 288       6.317  -0.905 -12.050  1.00  1.40      A    H  
ATOM    991  N   ALA A 289       4.916  -4.655 -12.643  1.00  0.70      A    N  
ATOM    992  CA  ALA A 289       5.093  -6.066 -12.331  1.00  0.75      A    C  
ATOM    993  C   ALA A 289       3.967  -6.527 -11.406  1.00  0.64      A    C  
ATOM    994  O   ALA A 289       3.253  -5.692 -10.847  1.00  0.56      A    O  
ATOM    995  CB  ALA A 289       6.450  -6.273 -11.667  1.00  0.85      A    C  
ATOM    996  HN  ALA A 289       4.867  -4.010 -11.908  1.00  0.75      A    H  
ATOM    997  N   PRO A 290       3.768  -7.845 -11.246  1.00  0.67      A    N  
ATOM    998  CA  PRO A 290       2.719  -8.382 -10.368  1.00  0.61      A    C  
ATOM    999  C   PRO A 290       2.957  -8.030  -8.898  1.00  0.56      A    C  
ATOM   1000  O   PRO A 290       3.895  -8.532  -8.274  1.00  0.57      A    O  
ATOM   1001  CB  PRO A 290       2.813  -9.902 -10.571  1.00  0.70      A    C  
ATOM   1002  CG  PRO A 290       3.566 -10.078 -11.845  1.00  0.82      A    C  
ATOM   1003  CD  PRO A 290       4.515  -8.920 -11.921  1.00  0.79      A    C  
ATOM   1004  N   HIS A 291       2.116  -7.151  -8.355  1.00  0.54      A    N  
ATOM   1005  CA  HIS A 291       2.225  -6.741  -6.958  1.00  0.54      A    C  
ATOM   1006  C   HIS A 291       0.993  -5.966  -6.498  1.00  0.46      A    C  
ATOM   1007  O   HIS A 291       0.391  -5.223  -7.273  1.00  0.59      A    O  
ATOM   1008  CB  HIS A 291       3.518  -5.962  -6.680  1.00  0.61      A    C  
ATOM   1009  CG  HIS A 291       3.591  -4.589  -7.266  1.00  0.60      A    C  
ATOM   1010  CD2 HIS A 291       3.703  -3.382  -6.669  1.00  1.01      A    C  
ATOM   1011  ND1 HIS A 291       3.606  -4.343  -8.617  1.00  1.09      A    N  
ATOM   1012  CE1 HIS A 291       3.730  -3.051  -8.828  1.00  1.01      A    C  
ATOM   1013  NE2 HIS A 291       3.792  -2.438  -7.660  1.00  0.87      A    N  
ATOM   1014  HN  HIS A 291       1.396  -6.774  -8.906  1.00  0.55      A    H  
ATOM   1015  HD1 HIS A 291       3.518  -5.023  -9.331  1.00  1.69      A    H  
ATOM   1016  HE2 HIS A 291       4.121  -1.523  -7.537  1.00  1.09      A    H  
ATOM   1017  N   VAL A 292       0.644  -6.131  -5.232  1.00  0.33      A    N  
ATOM   1018  CA  VAL A 292      -0.525  -5.475  -4.659  1.00  0.25      A    C  
ATOM   1019  C   VAL A 292      -0.131  -4.159  -3.987  1.00  0.28      A    C  
ATOM   1020  O   VAL A 292       0.991  -4.009  -3.497  1.00  0.41      A    O  
ATOM   1021  CB  VAL A 292      -1.216  -6.393  -3.618  1.00  0.23      A    C  
ATOM   1022  CG1 VAL A 292      -2.467  -5.747  -3.037  1.00  0.20      A    C  
ATOM   1023  CG2 VAL A 292      -1.553  -7.742  -4.229  1.00  0.32      A    C  
ATOM   1024  HN  VAL A 292       1.203  -6.692  -4.653  1.00  0.36      A    H  
ATOM   1025  N   HIS A 293      -1.051  -3.203  -3.989  1.00  0.25      A    N  
ATOM   1026  CA  HIS A 293      -0.820  -1.915  -3.361  1.00  0.31      A    C  
ATOM   1027  C   HIS A 293      -1.731  -1.769  -2.154  1.00  0.26      A    C  
ATOM   1028  O   HIS A 293      -2.953  -1.863  -2.280  1.00  0.27      A    O  
ATOM   1029  CB  HIS A 293      -1.073  -0.773  -4.356  1.00  0.37      A    C  
ATOM   1030  CG  HIS A 293      -0.871   0.607  -3.790  1.00  0.41      A    C  
ATOM   1031  CD2 HIS A 293      -1.679   1.331  -2.970  1.00  0.57      A    C  
ATOM   1032  ND1 HIS A 293       0.255   1.346  -4.081  1.00  0.40      A    N  
ATOM   1033  CE1 HIS A 293       0.102   2.498  -3.433  1.00  0.48      A    C  
ATOM   1034  NE2 HIS A 293      -1.049   2.531  -2.751  1.00  0.58      A    N  
ATOM   1035  HN  HIS A 293      -1.922  -3.379  -4.411  1.00  0.26      A    H  
ATOM   1036  HE2 HIS A 293      -1.475   3.342  -2.369  1.00  0.67      A    H  
ATOM   1037  N   PHE A 294      -1.136  -1.549  -0.993  1.00  0.27      A    N  
ATOM   1038  CA  PHE A 294      -1.896  -1.387   0.233  1.00  0.25      A    C  
ATOM   1039  C   PHE A 294      -1.836   0.057   0.710  1.00  0.29      A    C  
ATOM   1040  O   PHE A 294      -0.771   0.680   0.705  1.00  0.33      A    O  
ATOM   1041  CB  PHE A 294      -1.386  -2.337   1.324  1.00  0.31      A    C  
ATOM   1042  CG  PHE A 294      -2.101  -2.184   2.637  1.00  0.31      A    C  
ATOM   1043  CD1 PHE A 294      -3.456  -2.457   2.742  1.00  0.33      A    C  
ATOM   1044  CD2 PHE A 294      -1.420  -1.758   3.766  1.00  0.37      A    C  
ATOM   1045  CE1 PHE A 294      -4.115  -2.306   3.946  1.00  0.37      A    C  
ATOM   1046  CE2 PHE A 294      -2.074  -1.607   4.973  1.00  0.41      A    C  
ATOM   1047  CZ  PHE A 294      -3.423  -1.881   5.064  1.00  0.39      A    C  
ATOM   1048  HN  PHE A 294      -0.157  -1.484  -0.959  1.00  0.32      A    H  
ATOM   1049  N   GLN A 295      -2.982   0.585   1.106  1.00  0.34      A    N  
ATOM   1050  CA  GLN A 295      -3.070   1.952   1.586  1.00  0.39      A    C  
ATOM   1051  C   GLN A 295      -4.140   2.058   2.668  1.00  0.37      A    C  
ATOM   1052  O   GLN A 295      -5.194   1.429   2.569  1.00  0.42      A    O  
ATOM   1053  CB  GLN A 295      -3.397   2.887   0.421  1.00  0.41      A    C  
ATOM   1054  CG  GLN A 295      -3.213   4.361   0.729  1.00  0.51      A    C  
ATOM   1055  CD  GLN A 295      -2.914   5.178  -0.510  1.00  0.65      A    C  
ATOM   1056  NE2 GLN A 295      -3.329   6.435  -0.498  1.00  0.75      A    N  
ATOM   1057  OE1 GLN A 295      -2.310   4.684  -1.466  1.00  0.70      A    O  
ATOM   1058  HN  GLN A 295      -3.798   0.040   1.067  1.00  0.36      A    H  
ATOM   1059 HE21 GLN A 295      -3.796   6.758   0.299  1.00  0.75      A    H  
ATOM   1060 HE22 GLN A 295      -3.144   6.996  -1.286  1.00  0.86      A    H  
ATOM   1061  N   ARG A 296      -3.859   2.831   3.706  1.00  0.33      A    N  
ATOM   1062  CA  ARG A 296      -4.803   3.016   4.800  1.00  0.32      A    C  
ATOM   1063  C   ARG A 296      -5.126   4.496   4.962  1.00  0.32      A    C  
ATOM   1064  O   ARG A 296      -4.234   5.315   5.182  1.00  0.36      A    O  
ATOM   1065  CB  ARG A 296      -4.240   2.446   6.107  1.00  0.34      A    C  
ATOM   1066  CG  ARG A 296      -5.273   2.263   7.208  1.00  0.34      A    C  
ATOM   1067  CD  ARG A 296      -4.636   1.702   8.469  1.00  0.40      A    C  
ATOM   1068  NE  ARG A 296      -5.619   1.397   9.509  1.00  0.40      A    N  
ATOM   1069  CZ  ARG A 296      -5.491   1.755  10.784  1.00  0.42      A    C  
ATOM   1070  NH1 ARG A 296      -4.442   2.465  11.179  1.00  0.48      A    N1+
ATOM   1071  NH2 ARG A 296      -6.421   1.414  11.667  1.00  0.42      A    N  
ATOM   1072  HN  ARG A 296      -2.999   3.301   3.732  1.00  0.33      A    H  
ATOM   1073  HE  ARG A 296      -6.426   0.881   9.239  1.00  0.39      A    H  
ATOM   1074 HH11 ARG A 296      -3.714   2.748  10.493  1.00  0.49      A    H  
ATOM   1075 HH12 ARG A 296      -4.346   2.747  12.180  1.00  0.52      A    H  
ATOM   1076 HH21 ARG A 296      -7.267   0.867  11.360  1.00  0.41      A    H  
ATOM   1077 HH22 ARG A 296      -6.313   1.683  12.670  1.00  0.46      A    H  
ATOM   1078  N   MET A 297      -6.399   4.831   4.843  1.00  0.30      A    N  
ATOM   1079  CA  MET A 297      -6.841   6.213   4.955  1.00  0.32      A    C  
ATOM   1080  C   MET A 297      -7.669   6.407   6.217  1.00  0.31      A    C  
ATOM   1081  O   MET A 297      -8.479   5.550   6.567  1.00  0.37      A    O  
ATOM   1082  CB  MET A 297      -7.662   6.596   3.723  1.00  0.35      A    C  
ATOM   1083  CG  MET A 297      -6.940   6.355   2.405  1.00  0.41      A    C  
ATOM   1084  SD  MET A 297      -8.075   6.080   1.029  1.00  0.31      A    S  
ATOM   1085  CE  MET A 297      -8.861   4.554   1.540  1.00  0.34      A    C  
ATOM   1086  HN  MET A 297      -7.069   4.125   4.686  1.00  0.28      A    H  
ATOM   1087  N   SER A 298      -7.466   7.527   6.893  1.00  0.30      A    N  
ATOM   1088  CA  SER A 298      -8.195   7.817   8.121  1.00  0.30      A    C  
ATOM   1089  C   SER A 298      -9.347   8.782   7.869  1.00  0.40      A    C  
ATOM   1090  O   SER A 298      -9.204   9.752   7.118  1.00  0.46      A    O  
ATOM   1091  CB  SER A 298      -7.250   8.396   9.171  1.00  0.28      A    C  
ATOM   1092  OG  SER A 298      -6.098   7.585   9.313  1.00  1.09      A    O  
ATOM   1093  HN  SER A 298      -6.812   8.180   6.557  1.00  0.34      A    H  
ATOM   1094  HG  SER A 298      -5.318   8.107   9.110  1.00  1.78      A    H  
ATOM   1095  N   GLY A 299     -10.487   8.512   8.495  1.00  0.48      A    N  
ATOM   1096  CA  GLY A 299     -11.649   9.365   8.336  1.00  0.60      A    C  
ATOM   1097  C   GLY A 299     -12.527   8.937   7.179  1.00  0.69      A    C  
ATOM   1098  O   GLY A 299     -13.687   8.563   7.366  1.00  0.94      A    O  
ATOM   1099  HN  GLY A 299     -10.543   7.716   9.071  1.00  0.49      A    H  
ATOM   1100  N   GLY A 300     -11.975   8.985   5.979  1.00  0.52      A    N  
ATOM   1101  CA  GLY A 300     -12.730   8.601   4.806  1.00  0.58      A    C  
ATOM   1102  C   GLY A 300     -11.832   8.184   3.664  1.00  0.42      A    C  
ATOM   1103  O   GLY A 300     -10.614   8.098   3.829  1.00  0.35      A    O  
ATOM   1104  HN  GLY A 300     -11.040   9.281   5.887  1.00  0.40      A    H  
ATOM   1105  N   ILE A 301     -12.429   7.919   2.511  1.00  0.49      A    N  
ATOM   1106  CA  ILE A 301     -11.669   7.513   1.340  1.00  0.37      A    C  
ATOM   1107  C   ILE A 301     -11.021   8.735   0.703  1.00  0.39      A    C  
ATOM   1108  O   ILE A 301     -11.683   9.749   0.478  1.00  0.47      A    O  
ATOM   1109  CB  ILE A 301     -12.563   6.804   0.297  1.00  0.38      A    C  
ATOM   1110  CG1 ILE A 301     -13.296   5.621   0.938  1.00  0.76      A    C  
ATOM   1111  CG2 ILE A 301     -11.735   6.338  -0.894  1.00  0.88      A    C  
ATOM   1112  CD1 ILE A 301     -14.274   4.925   0.018  1.00  0.82      A    C  
ATOM   1113  HN  ILE A 301     -13.404   8.011   2.443  1.00  0.68      A    H  
ATOM   1114  N   GLY A 302      -9.728   8.642   0.446  1.00  0.44      A    N  
ATOM   1115  CA  GLY A 302      -9.010   9.738  -0.163  1.00  0.57      A    C  
ATOM   1116  C   GLY A 302      -7.516   9.516  -0.101  1.00  0.49      A    C  
ATOM   1117  O   GLY A 302      -6.978   9.188   0.957  1.00  0.55      A    O  
ATOM   1118  HN  GLY A 302      -9.247   7.819   0.683  1.00  0.43      A    H  
ATOM   1119  N   ASN A 303      -6.845   9.702  -1.229  1.00  0.57      A    N  
ATOM   1120  CA  ASN A 303      -5.399   9.500  -1.315  1.00  0.59      A    C  
ATOM   1121  C   ASN A 303      -4.636  10.449  -0.391  1.00  0.62      A    C  
ATOM   1122  O   ASN A 303      -3.557  10.127   0.096  1.00  0.81      A    O  
ATOM   1123  CB  ASN A 303      -4.914   9.660  -2.763  1.00  0.64      A    C  
ATOM   1124  CG  ASN A 303      -3.678   8.830  -3.076  1.00  1.36      A    C  
ATOM   1125  ND2 ASN A 303      -3.526   8.438  -4.328  1.00  1.89      A    N  
ATOM   1126  OD1 ASN A 303      -2.865   8.543  -2.203  1.00  2.25      A    O  
ATOM   1127  HN  ASN A 303      -7.335   9.983  -2.031  1.00  0.72      A    H  
ATOM   1128 HD21 ASN A 303      -4.208   8.698  -4.985  1.00  1.97      A    H  
ATOM   1129 HD22 ASN A 303      -2.741   7.893  -4.552  1.00  2.61      A    H  
ATOM   1130  N   GLN A 304      -5.221  11.608  -0.125  1.00  0.56      A    N  
ATOM   1131  CA  GLN A 304      -4.586  12.603   0.730  1.00  0.65      A    C  
ATOM   1132  C   GLN A 304      -4.843  12.334   2.215  1.00  0.62      A    C  
ATOM   1133  O   GLN A 304      -4.311  13.026   3.079  1.00  0.72      A    O  
ATOM   1134  CB  GLN A 304      -5.022  14.028   0.345  1.00  0.71      A    C  
ATOM   1135  CG  GLN A 304      -6.465  14.375   0.695  1.00  0.74      A    C  
ATOM   1136  CD  GLN A 304      -7.470  13.737  -0.246  1.00  0.73      A    C  
ATOM   1137  NE2 GLN A 304      -7.900  14.479  -1.251  1.00  0.67      A    N  
ATOM   1138  OE1 GLN A 304      -7.856  12.585  -0.067  1.00  0.88      A    O  
ATOM   1139  HN  GLN A 304      -6.107  11.798  -0.506  1.00  0.56      A    H  
ATOM   1140 HE21 GLN A 304      -7.546  15.402  -1.340  1.00  0.69      A    H  
ATOM   1141 HE22 GLN A 304      -8.560  14.095  -1.862  1.00  0.71      A    H  
ATOM   1142  N   TYR A 305      -5.645  11.318   2.510  1.00  0.52      A    N  
ATOM   1143  CA  TYR A 305      -5.969  10.980   3.896  1.00  0.50      A    C  
ATOM   1144  C   TYR A 305      -5.221   9.730   4.345  1.00  0.51      A    C  
ATOM   1145  O   TYR A 305      -5.615   9.070   5.310  1.00  0.52      A    O  
ATOM   1146  CB  TYR A 305      -7.475  10.759   4.066  1.00  0.53      A    C  
ATOM   1147  CG  TYR A 305      -8.333  11.940   3.674  1.00  0.54      A    C  
ATOM   1148  CD1 TYR A 305      -8.048  13.222   4.134  1.00  0.54      A    C  
ATOM   1149  CD2 TYR A 305      -9.435  11.773   2.846  1.00  0.70      A    C  
ATOM   1150  CE1 TYR A 305      -8.837  14.300   3.779  1.00  0.63      A    C  
ATOM   1151  CE2 TYR A 305     -10.227  12.845   2.484  1.00  0.73      A    C  
ATOM   1152  CZ  TYR A 305      -9.925  14.107   2.953  1.00  0.66      A    C  
ATOM   1153  OH  TYR A 305     -10.717  15.176   2.601  1.00  0.76      A    O  
ATOM   1154  HN  TYR A 305      -6.022  10.778   1.785  1.00  0.48      A    H  
ATOM   1155  HH  TYR A 305     -10.447  15.506   1.726  1.00  1.20      A    H  
ATOM   1156  N   ALA A 306      -4.148   9.410   3.643  1.00  0.55      A    N  
ATOM   1157  CA  ALA A 306      -3.353   8.233   3.958  1.00  0.57      A    C  
ATOM   1158  C   ALA A 306      -2.431   8.485   5.146  1.00  0.58      A    C  
ATOM   1159  O   ALA A 306      -1.868   9.572   5.285  1.00  0.65      A    O  
ATOM   1160  CB  ALA A 306      -2.552   7.800   2.742  1.00  0.62      A    C  
ATOM   1161  HN  ALA A 306      -3.872   9.988   2.903  1.00  0.60      A    H  
ATOM   1162  N   VAL A 307      -2.289   7.474   5.999  1.00  0.54      A    N  
ATOM   1163  CA  VAL A 307      -1.438   7.570   7.183  1.00  0.58      A    C  
ATOM   1164  C   VAL A 307      -0.493   6.374   7.268  1.00  0.63      A    C  
ATOM   1165  O   VAL A 307      -0.677   5.376   6.564  1.00  0.71      A    O  
ATOM   1166  CB  VAL A 307      -2.268   7.643   8.485  1.00  0.57      A    C  
ATOM   1167  CG1 VAL A 307      -3.080   8.927   8.544  1.00  0.58      A    C  
ATOM   1168  CG2 VAL A 307      -3.169   6.422   8.625  1.00  0.56      A    C  
ATOM   1169  HN  VAL A 307      -2.761   6.632   5.821  1.00  0.53      A    H  
ATOM   1170  N   ASP A 308       0.506   6.479   8.141  1.00  0.67      A    N  
ATOM   1171  CA  ASP A 308       1.483   5.412   8.330  1.00  0.74      A    C  
ATOM   1172  C   ASP A 308       0.815   4.150   8.875  1.00  0.70      A    C  
ATOM   1173  O   ASP A 308       0.165   4.179   9.923  1.00  0.70      A    O  
ATOM   1174  CB  ASP A 308       2.609   5.866   9.265  1.00  0.89      A    C  
ATOM   1175  CG  ASP A 308       3.745   4.866   9.340  1.00  0.97      A    C  
ATOM   1176  OD1 ASP A 308       3.587   3.832  10.015  1.00  1.66      A    O  
ATOM   1177  OD2 ASP A 308       4.800   5.110   8.718  1.00  0.91      A    O1-
ATOM   1178  HN  ASP A 308       0.588   7.298   8.675  1.00  0.71      A    H  
ATOM   1179  N   PRO A 309       0.950   3.027   8.155  1.00  0.74      A    N  
ATOM   1180  CA  PRO A 309       0.351   1.759   8.541  1.00  0.75      A    C  
ATOM   1181  C   PRO A 309       1.296   0.825   9.301  1.00  0.78      A    C  
ATOM   1182  O   PRO A 309       0.938  -0.325   9.567  1.00  0.71      A    O  
ATOM   1183  CB  PRO A 309       0.016   1.158   7.177  1.00  0.85      A    C  
ATOM   1184  CG  PRO A 309       1.104   1.646   6.269  1.00  0.91      A    C  
ATOM   1185  CD  PRO A 309       1.673   2.907   6.880  1.00  0.85      A    C  
ATOM   1186  N   THR A 310       2.481   1.306   9.667  1.00  0.94      A    N  
ATOM   1187  CA  THR A 310       3.447   0.477  10.384  1.00  1.03      A    C  
ATOM   1188  C   THR A 310       2.900   0.070  11.753  1.00  1.05      A    C  
ATOM   1189  O   THR A 310       2.998  -1.089  12.158  1.00  1.03      A    O  
ATOM   1190  CB  THR A 310       4.804   1.189  10.555  1.00  1.27      A    C  
ATOM   1191  CG2 THR A 310       5.898   0.194  10.914  1.00  1.48      A    C  
ATOM   1192  OG1 THR A 310       5.152   1.856   9.333  1.00  1.29      A    O  
ATOM   1193  HN  THR A 310       2.712   2.244   9.463  1.00  1.03      A    H  
ATOM   1194  HG1 THR A 310       4.775   2.757   9.349  1.00  1.24      A    H  
ATOM   1195  N   SER A 311       2.296   1.023  12.448  1.00  1.15      A    N  
ATOM   1196  CA  SER A 311       1.722   0.771  13.760  1.00  1.28      A    C  
ATOM   1197  C   SER A 311       0.530  -0.174  13.646  1.00  1.19      A    C  
ATOM   1198  O   SER A 311       0.276  -0.991  14.532  1.00  1.35      A    O  
ATOM   1199  CB  SER A 311       1.282   2.097  14.374  1.00  1.44      A    C  
ATOM   1200  OG  SER A 311       1.218   3.106  13.376  1.00  1.29      A    O  
ATOM   1201  HN  SER A 311       2.238   1.931  12.072  1.00  1.16      A    H  
ATOM   1202  HG  SER A 311       0.471   3.688  13.555  1.00  1.54      A    H  
ATOM   1203  N   TYR A 312      -0.177  -0.068  12.528  1.00  1.01      A    N  
ATOM   1204  CA  TYR A 312      -1.347  -0.893  12.266  1.00  1.01      A    C  
ATOM   1205  C   TYR A 312      -0.957  -2.351  12.038  1.00  0.97      A    C  
ATOM   1206  O   TYR A 312      -1.623  -3.265  12.525  1.00  1.14      A    O  
ATOM   1207  CB  TYR A 312      -2.116  -0.346  11.055  1.00  0.93      A    C  
ATOM   1208  CG  TYR A 312      -3.096  -1.326  10.451  1.00  1.09      A    C  
ATOM   1209  CD1 TYR A 312      -4.324  -1.564  11.049  1.00  1.36      A    C  
ATOM   1210  CD2 TYR A 312      -2.786  -2.020   9.288  1.00  1.16      A    C  
ATOM   1211  CE1 TYR A 312      -5.214  -2.468  10.508  1.00  1.62      A    C  
ATOM   1212  CE2 TYR A 312      -3.672  -2.924   8.739  1.00  1.46      A    C  
ATOM   1213  CZ  TYR A 312      -4.884  -3.144   9.354  1.00  1.66      A    C  
ATOM   1214  OH  TYR A 312      -5.772  -4.047   8.817  1.00  1.99      A    O  
ATOM   1215  HN  TYR A 312       0.106   0.584  11.854  1.00  0.95      A    H  
ATOM   1216  HH  TYR A 312      -5.306  -4.627   8.206  1.00  2.19      A    H  
ATOM   1217  N   LEU A 313       0.126  -2.562  11.302  1.00  0.84      A    N  
ATOM   1218  CA  LEU A 313       0.599  -3.908  11.005  1.00  0.84      A    C  
ATOM   1219  C   LEU A 313       1.064  -4.630  12.263  1.00  0.93      A    C  
ATOM   1220  O   LEU A 313       0.994  -5.856  12.346  1.00  0.92      A    O  
ATOM   1221  CB  LEU A 313       1.720  -3.869   9.966  1.00  0.86      A    C  
ATOM   1222  CG  LEU A 313       1.327  -3.385   8.569  1.00  0.90      A    C  
ATOM   1223  CD1 LEU A 313       2.556  -3.263   7.680  1.00  1.13      A    C  
ATOM   1224  CD2 LEU A 313       0.299  -4.319   7.945  1.00  1.04      A    C  
ATOM   1225  HN  LEU A 313       0.620  -1.790  10.944  1.00  0.81      A    H  
ATOM   1226  N   GLN A 314       1.527  -3.866  13.243  1.00  1.15      A    N  
ATOM   1227  CA  GLN A 314       1.999  -4.439  14.495  1.00  1.36      A    C  
ATOM   1228  C   GLN A 314       0.850  -4.642  15.484  1.00  1.50      A    C  
ATOM   1229  O   GLN A 314       1.053  -5.134  16.594  1.00  1.61      A    O  
ATOM   1230  CB  GLN A 314       3.099  -3.572  15.115  1.00  1.57      A    C  
ATOM   1231  CG  GLN A 314       4.487  -4.203  15.071  1.00  1.58      A    C  
ATOM   1232  CD  GLN A 314       5.091  -4.232  13.677  1.00  1.51      A    C  
ATOM   1233  NE2 GLN A 314       5.906  -5.238  13.408  1.00  1.66      A    N  
ATOM   1234  OE1 GLN A 314       4.831  -3.358  12.851  1.00  1.66      A    O  
ATOM   1235  HN  GLN A 314       1.558  -2.893  13.118  1.00  1.23      A    H  
ATOM   1236 HE21 GLN A 314       6.074  -5.901  14.112  1.00  1.88      A    H  
ATOM   1237 HE22 GLN A 314       6.312  -5.279  12.517  1.00  1.73      A    H  
ATOM   1238  N   SER A 315      -0.356  -4.266  15.084  1.00  1.59      A    N  
ATOM   1239  CA  SER A 315      -1.522  -4.421  15.940  1.00  1.85      A    C  
ATOM   1240  C   SER A 315      -2.637  -5.165  15.210  1.00  1.83      A    C  
ATOM   1241  O   SER A 315      -3.686  -4.595  14.897  1.00  2.08      A    O  
ATOM   1242  CB  SER A 315      -2.011  -3.062  16.452  1.00  1.97      A    C  
ATOM   1243  OG  SER A 315      -2.001  -2.086  15.423  1.00  1.88      A    O  
ATOM   1244  HN  SER A 315      -0.468  -3.879  14.187  1.00  1.54      A    H  
ATOM   1245  HG  SER A 315      -1.099  -1.763  15.296  1.00  2.11      A    H  
ATOM   1246  N   ARG A 316      -2.399  -6.435  14.924  1.00  1.77      A    N  
ATOM   1247  CA  ARG A 316      -3.378  -7.253  14.227  1.00  1.79      A    C  
ATOM   1248  C   ARG A 316      -3.899  -8.372  15.113  1.00  2.03      A    C  
ATOM   1249  O   ARG A 316      -5.114  -8.390  15.391  1.00  2.13      A    O  
ATOM   1250  CB  ARG A 316      -2.806  -7.812  12.922  1.00  1.61      A    C  
ATOM   1251  CG  ARG A 316      -2.693  -6.787  11.798  1.00  1.58      A    C  
ATOM   1252  CD  ARG A 316      -4.056  -6.231  11.401  1.00  2.03      A    C  
ATOM   1253  NE  ARG A 316      -4.612  -5.353  12.430  1.00  2.25      A    N  
ATOM   1254  CZ  ARG A 316      -5.889  -4.984  12.500  1.00  2.76      A    C  
ATOM   1255  NH1 ARG A 316      -6.763  -5.394  11.588  1.00  3.10      A    N1+
ATOM   1256  NH2 ARG A 316      -6.290  -4.202  13.495  1.00  3.07      A    N  
ATOM   1257  OXT ARG A 316      -3.090  -9.219  15.538  1.00  2.50      A    O1-
ATOM   1258  HN  ARG A 316      -1.548  -6.840  15.199  1.00  1.88      A    H  
ATOM   1259  HE  ARG A 316      -3.991  -5.029  13.126  1.00  2.17      A    H  
ATOM   1260 HH11 ARG A 316      -6.455  -6.015  10.802  1.00  3.04      A    H  
ATOM   1261 HH12 ARG A 316      -7.764  -5.095  11.643  1.00  3.55      A    H  
ATOM   1262 HH21 ARG A 316      -5.603  -3.884  14.218  1.00  3.01      A    H  
ATOM   1263 HH22 ARG A 316      -7.282  -3.898  13.558  1.00  3.48      A    H  
TER   
ATOM   1264 ZN+2 ZN2 A 401       1.495   0.862  -5.171  1.00  0.58      A   Zn  
ATOM   1265  CN2 GCP B 185      19.089 -18.734   2.968  1.00  1.52      B    C  
ATOM   1266  C1  GCP B 185      19.777 -17.648  -0.301  1.00  1.32      B    C  
ATOM   1267  C2  GCP B 185      19.218 -18.790   0.546  1.00  1.44      B    C  
ATOM   1268  N2  GCP B 185      19.826 -18.780   1.865  1.00  1.53      B    N  
ATOM   1269  C3  GCP B 185      19.513 -20.104  -0.161  1.00  1.53      B    C  
ATOM   1270  O3  GCP B 185      18.996 -21.192   0.593  1.00  1.65      B    O  
ATOM   1271  C4  GCP B 185      18.840 -20.056  -1.526  1.00  1.48      B    C  
ATOM   1272  O4  GCP B 185      19.096 -21.267  -2.223  1.00  1.58      B    O  
ATOM   1273  C5  GCP B 185      19.402 -18.871  -2.309  1.00  1.36      B    C  
ATOM   1274  O5  GCP B 185      19.161 -17.652  -1.596  1.00  1.27      B    O  
ATOM   1275  C6  GCP B 185      18.768 -18.718  -3.675  1.00  1.33      B    C  
ATOM   1276  O6  GCP B 185      18.922 -17.394  -4.163  1.00  1.37      B    O  
ATOM   1277 CCN2 GCP B 185      19.776 -19.120   4.249  1.00  1.75      B   Cc  
ATOM   1278 OCN2 GCP B 185      17.897 -18.416   2.974  1.00  1.53      B   Oc  
ATOM   1279  CN2 GCP B 186      18.979 -10.736  -1.569  1.00  0.90      B    C  
ATOM   1280  C1  GCP B 186      21.248 -12.607  -0.063  1.00  1.15      B    C  
ATOM   1281  C2  GCP B 186      19.898 -12.824  -0.743  1.00  1.11      B    C  
ATOM   1282  N2  GCP B 186      19.078 -11.633  -0.599  1.00  1.05      B    N  
ATOM   1283  C3  GCP B 186      19.204 -14.012  -0.096  1.00  1.14      B    C  
ATOM   1284  O3  GCP B 186      17.949 -14.249  -0.725  1.00  1.11      B    O  
ATOM   1285  C4  GCP B 186      20.110 -15.225  -0.266  1.00  1.21      B    C  
ATOM   1286  O4  GCP B 186      19.495 -16.384   0.326  1.00  1.25      B    O  
ATOM   1287  C5  GCP B 186      21.453 -14.930   0.409  1.00  1.25      B    C  
ATOM   1288  O5  GCP B 186      22.060 -13.780  -0.191  1.00  1.22      B    O  
ATOM   1289  C6  GCP B 186      22.455 -16.065   0.309  1.00  1.34      B    C  
ATOM   1290  O6  GCP B 186      23.549 -15.862   1.196  1.00  1.33      B    O  
ATOM   1291 CCN2 GCP B 186      18.450  -9.383  -1.175  1.00  0.78      B   Cc  
ATOM   1292 OCN2 GCP B 186      19.308 -10.962  -2.734  1.00  1.00      B   Oc  
ATOM   1293  CA  FMA B 187      16.791 -13.692  -0.086  1.00  1.02      B    C  
ATOM   1294  C   FMA B 187      15.700 -13.443  -1.125  1.00  1.03      B    C  
ATOM   1295  O   FMA B 187      15.052 -14.379  -1.598  1.00  1.15      B    O  
ATOM   1296  CB  FMA B 187      16.301 -14.639   0.997  1.00  1.05      B    C  
ATOM   1297  N   ALA B 188      15.499 -12.179  -1.467  1.00  0.98      B    N  
ATOM   1298  CA  ALA B 188      14.498 -11.802  -2.453  1.00  1.02      B    C  
ATOM   1299  C   ALA B 188      14.913 -10.532  -3.191  1.00  1.00      B    C  
ATOM   1300  O   ALA B 188      14.885  -9.436  -2.626  1.00  1.10      B    O  
ATOM   1301  CB  ALA B 188      13.140 -11.619  -1.791  1.00  1.11      B    C  
ATOM   1302  N   DGL B 189      15.295 -10.689  -4.455  1.00  0.99      B    N  
ATOM   1303  CA  DGL B 189      15.717  -9.563  -5.285  1.00  1.00      B    C  
ATOM   1304  C   DGL B 189      16.772 -10.016  -6.291  1.00  1.15      B    C  
ATOM   1305  O   DGL B 189      16.609 -11.051  -6.934  1.00  1.25      B    O  
ATOM   1306  CB  DGL B 189      14.508  -8.981  -6.025  1.00  0.93      B    C  
ATOM   1307  CG  DGL B 189      14.645  -7.520  -6.425  1.00  1.00      B    C  
ATOM   1308  CD  DGL B 189      13.296  -6.856  -6.623  1.00  0.84      B    C  
ATOM   1309  OE1 DGL B 189      12.720  -6.313  -5.684  1.00  0.84      B    O  
ATOM   1310  NZ  DGL B 189      17.857  -9.268  -6.453  1.00  1.52      B    N  
ATOM   1311  N   LYS B 190      12.781  -6.907  -7.847  1.00  0.81      B    N  
ATOM   1312  CA  LYS B 190      11.483  -6.309  -8.147  1.00  0.70      B    C  
ATOM   1313  C   LYS B 190      10.517  -7.341  -8.727  1.00  0.67      B    C  
ATOM   1314  O   LYS B 190       9.532  -7.703  -8.088  1.00  0.97      B    O  
ATOM   1315  CB  LYS B 190      11.616  -5.101  -9.075  1.00  0.75      B    C  
ATOM   1316  CG  LYS B 190      10.290  -4.415  -9.366  1.00  0.75      B    C  
ATOM   1317  CD  LYS B 190      10.465  -3.189 -10.244  1.00  1.01      B    C  
ATOM   1318  CE  LYS B 190      10.545  -1.919  -9.413  1.00  1.05      B    C  
ATOM   1319  NZ  LYS B 190       9.916  -0.790 -10.094  1.00  0.83      B    N1+
ATOM   1320  N   DAL B 191      10.800  -7.817  -9.937  1.00  0.63      B    N  
ATOM   1321  CA  DAL B 191       9.946  -8.816 -10.572  1.00  0.87      B    C  
ATOM   1322  C   DAL B 191      10.202 -10.194  -9.964  1.00  1.11      B    C  
ATOM   1323  O   DAL B 191       9.635 -10.539  -8.926  1.00  1.50      B    O  
ATOM   1324  CB  DAL B 191      10.159  -8.832 -12.081  1.00  1.06      B    C  
TER   
ATOM   1325  N   DAL B 192      11.065 -10.976 -10.602  1.00  1.23      B    N  
ATOM   1326  CA  DAL B 192      11.398 -12.304 -10.099  1.00  1.67      B    C  
ATOM   1327  C   DAL B 192      12.458 -12.200  -9.006  1.00  2.05      B    C  
ATOM   1328  CB  DAL B 192      11.872 -13.208 -11.227  1.00  2.17      B    C  
ATOM   1329  OT1 DAL B 192      12.116 -12.405  -7.822  1.00  2.72      B    O  
ATOM   1330  OT2 DAL B 192      13.620 -11.872  -9.335  1.00  2.26      B    O  
ATOM   1331  N   GLY B 193       6.932   0.809 -10.911  1.00  0.93      B    N  
ATOM   1332  CA  GLY B 193       8.320   0.982 -10.517  1.00  1.09      B    C  
ATOM   1333  C   GLY B 193       8.827  -0.163  -9.659  1.00  1.05      B    C  
ATOM   1334  O   GLY B 193       8.248  -0.469  -8.615  1.00  1.73      B    O  
ATOM   1335  N   GLY B 194       3.891   1.475 -10.507  1.00  0.76      B    N  
ATOM   1336  CA  GLY B 194       4.764   1.568 -11.661  1.00  0.82      B    C  
ATOM   1337  C   GLY B 194       6.200   1.855 -11.271  1.00  0.86      B    C  
ATOM   1338  O   GLY B 194       6.640   3.006 -11.294  1.00  1.27      B    O  
ATOM   1339  N   GLY B 195       1.603   1.469  -8.911  1.00  0.81      B    N  
ATOM   1340  CA  GLY B 195       2.491   0.327  -8.910  1.00  1.23      B    C  
ATOM   1341  C   GLY B 195       3.392   0.307 -10.130  1.00  0.89      B    C  
ATOM   1342  O   GLY B 195       3.629  -0.748 -10.718  1.00  1.04      B    O  
ATOM   1343  N   GLY B 196      -0.788   3.266  -6.855  1.00  0.53      B    N  
ATOM   1344  CA  GLY B 196       0.132   3.115  -7.962  1.00  0.63      B    C  
ATOM   1345  C   GLY B 196       1.031   1.909  -7.805  1.00  0.45      B    C  
ATOM   1346  O   GLY B 196       1.202   1.382  -6.691  1.00  0.60      B    O  
ATOM   1347  N   GLY B 197      -3.932   3.835  -5.925  1.00  0.88      B    N  
ATOM   1348  CA  GLY B 197      -2.853   2.906  -5.658  1.00  0.91      B    C  
ATOM   1349  C   GLY B 197      -1.972   2.660  -6.865  1.00  0.66      B    C  
ATOM   1350  O   GLY B 197      -2.342   1.910  -7.774  1.00  1.12      B    O  
TER   
ATOM   1351  CN2 GCP B 198     -15.052  13.963  -0.595  1.00  0.87      B    C  
ATOM   1352  C1  GCP B 198     -13.235  13.120  -2.668  1.00  0.59      B    C  
ATOM   1353  C2  GCP B 198     -14.711  12.721  -2.660  1.00  0.66      B    C  
ATOM   1354  N2  GCP B 198     -15.481  13.602  -1.801  1.00  0.74      B    N  
ATOM   1355  C3  GCP B 198     -14.844  11.286  -2.189  1.00  0.68      B    C  
ATOM   1356  O3  GCP B 198     -16.214  10.904  -2.205  1.00  0.78      B    O  
ATOM   1357  C4  GCP B 198     -14.050  10.416  -3.152  1.00  0.62      B    C  
ATOM   1358  O4  GCP B 198     -14.155   9.052  -2.763  1.00  0.67      B    O  
ATOM   1359  C5  GCP B 198     -12.586  10.868  -3.144  1.00  0.56      B    C  
ATOM   1360  O5  GCP B 198     -12.503  12.246  -3.540  1.00  0.55      B    O  
ATOM   1361  C6  GCP B 198     -11.733  10.078  -4.124  1.00  0.55      B    C  
ATOM   1362  O6  GCP B 198     -10.975   9.069  -3.469  1.00  1.14      B    O  
ATOM   1363 CCN2 GCP B 198     -15.094  15.437  -0.289  1.00  1.38      B   Cc  
ATOM   1364 OCN2 GCP B 198     -14.642  13.158   0.246  1.00  0.78      B   Oc  
ATOM   1365  CN2 GCP B 199      -9.156  17.227  -6.794  1.00  0.91      B    C  
ATOM   1366  C1  GCP B 199     -10.081  17.270  -3.693  1.00  0.69      B    C  
ATOM   1367  C2  GCP B 199     -10.375  16.360  -4.885  1.00  0.66      B    C  
ATOM   1368  N2  GCP B 199     -10.291  17.127  -6.112  1.00  0.70      B    N  
ATOM   1369  C3  GCP B 199     -11.773  15.767  -4.718  1.00  0.62      B    C  
ATOM   1370  O3  GCP B 199     -12.049  14.863  -5.784  1.00  0.58      B    O  
ATOM   1371  C4  GCP B 199     -11.796  14.999  -3.397  1.00  0.61      B    C  
ATOM   1372  O4  GCP B 199     -13.117  14.464  -3.182  1.00  0.61      B    O  
ATOM   1373  C5  GCP B 199     -11.438  15.952  -2.253  1.00  0.64      B    C  
ATOM   1374  O5  GCP B 199     -10.143  16.524  -2.472  1.00  0.67      B    O  
ATOM   1375  C6  GCP B 199     -11.395  15.257  -0.903  1.00  0.63      B    C  
ATOM   1376  O6  GCP B 199     -10.764  16.068   0.079  1.00  0.87      B    O  
ATOM   1377 CCN2 GCP B 199      -9.042  18.401  -7.729  1.00  1.36      B   Cc  
ATOM   1378 OCN2 GCP B 199      -8.233  16.418  -6.684  1.00  1.39      B   Oc  
ATOM   1379  CA  FMA B 200     -12.451  15.391  -7.059  1.00  0.71      B    C  
ATOM   1380  C   FMA B 200     -12.437  14.261  -8.092  1.00  0.76      B    C  
ATOM   1381  O   FMA B 200     -12.999  14.394  -9.182  1.00  0.89      B    O  
ATOM   1382  CB  FMA B 200     -13.840  15.999  -6.941  1.00  0.81      B    C  
ATOM   1383  N   ALA B 201     -11.778  13.159  -7.725  1.00  0.73      B    N  
ATOM   1384  CA  ALA B 201     -11.649  11.961  -8.560  1.00  0.81      B    C  
ATOM   1385  C   ALA B 201     -10.824  12.212  -9.818  1.00  0.89      B    C  
ATOM   1386  O   ALA B 201     -11.282  12.857 -10.762  1.00  1.15      B    O  
ATOM   1387  CB  ALA B 201     -13.006  11.365  -8.898  1.00  0.87      B    C  
ATOM   1388  N   DGL B 202      -9.604  11.684  -9.829  1.00  0.86      B    N  
ATOM   1389  CA  DGL B 202      -8.705  11.853 -10.964  1.00  0.98      B    C  
ATOM   1390  C   DGL B 202      -8.195  13.291 -11.066  1.00  0.87      B    C  
ATOM   1391  O   DGL B 202      -7.775  13.887 -10.076  1.00  1.05      B    O  
ATOM   1392  CB  DGL B 202      -7.536  10.861 -10.909  1.00  1.22      B    C  
ATOM   1393  CG  DGL B 202      -7.080  10.477  -9.508  1.00  1.05      B    C  
ATOM   1394  CD  DGL B 202      -5.824   9.626  -9.529  1.00  0.89      B    C  
ATOM   1395  OE1 DGL B 202      -5.583   8.879 -10.482  1.00  0.83      B    O  
ATOM   1396  NZ  DGL B 202      -8.258  13.872 -12.259  1.00  1.31      B    N  
ATOM   1397  N   LYS B 203      -5.032   9.717  -8.469  1.00  1.04      B    N  
ATOM   1398  CA  LYS B 203      -3.788   8.959  -8.372  1.00  0.93      B    C  
ATOM   1399  C   LYS B 203      -4.048   7.506  -7.965  1.00  0.80      B    C  
ATOM   1400  O   LYS B 203      -3.732   6.576  -8.716  1.00  0.67      B    O  
ATOM   1401  CB  LYS B 203      -2.825   9.630  -7.387  1.00  1.11      B    C  
ATOM   1402  CG  LYS B 203      -2.714  11.140  -7.553  1.00  0.90      B    C  
ATOM   1403  CD  LYS B 203      -1.562  11.713  -6.740  1.00  1.28      B    C  
ATOM   1404  CE  LYS B 203      -1.706  11.395  -5.261  1.00  1.80      B    C  
ATOM   1405  NZ  LYS B 203      -2.941  11.990  -4.681  1.00  2.47      B    N1+
ATOM   1406  N   DAL B 204      -4.626   7.333  -6.776  1.00  0.93      B    N  
ATOM   1407  CA  DAL B 204      -4.958   6.018  -6.214  1.00  0.97      B    C  
ATOM   1408  C   DAL B 204      -3.727   5.155  -5.932  1.00  0.94      B    C  
ATOM   1409  O   DAL B 204      -2.628   5.672  -5.708  1.00  1.09      B    O  
ATOM   1410  CB  DAL B 204      -5.968   5.278  -7.075  1.00  0.94      B    C  
TER   
ATOM   1411  CN2 GCP B 205      27.763 -10.065  -1.278  1.00  1.53      B    C  
ATOM   1412  C1  GCP B 205      25.164  -9.088   0.363  1.00  1.22      B    C  
ATOM   1413  C2  GCP B 205      25.474 -10.315  -0.500  1.00  1.24      B    C  
ATOM   1414  N2  GCP B 205      26.460  -9.973  -1.510  1.00  1.29      B    N  
ATOM   1415  C3  GCP B 205      24.196 -10.778  -1.177  1.00  1.20      B    C  
ATOM   1416  O3  GCP B 205      24.457 -11.943  -1.954  1.00  1.25      B    O  
ATOM   1417  C4  GCP B 205      23.181 -11.102  -0.092  1.00  1.17      B    C  
ATOM   1418  O4  GCP B 205      21.944 -11.520  -0.697  1.00  1.14      B    O  
ATOM   1419  C5  GCP B 205      22.945  -9.853   0.752  1.00  1.16      B    C  
ATOM   1420  O5  GCP B 205      24.173  -9.418   1.346  1.00  1.20      B    O  
ATOM   1421  C6  GCP B 205      21.967 -10.100   1.880  1.00  1.16      B    C  
ATOM   1422  O6  GCP B 205      20.874  -9.199   1.818  1.00  1.09      B    O  
ATOM   1423 CCN2 GCP B 205      28.594  -8.874  -1.675  1.00  2.11      B   Cc  
ATOM   1424 OCN2 GCP B 205      28.295 -11.068  -0.792  1.00  1.48      B   Oc  
ATOM   1425  CN2 GCP B 206      27.440  -5.458   5.997  1.00  1.44      B    C  
ATOM   1426  C1  GCP B 206      27.731  -5.103   2.734  1.00  1.23      B    C  
ATOM   1427  C2  GCP B 206      27.106  -6.119   3.687  1.00  1.29      B    C  
ATOM   1428  N2  GCP B 206      27.841  -6.152   4.939  1.00  1.39      B    N  
ATOM   1429  C3  GCP B 206      27.125  -7.488   3.023  1.00  1.33      B    C  
ATOM   1430  O3  GCP B 206      26.547  -8.458   3.889  1.00  1.40      B    O  
ATOM   1431  C4  GCP B 206      26.323  -7.393   1.728  1.00  1.23      B    C  
ATOM   1432  O4  GCP B 206      26.354  -8.669   1.057  1.00  1.27      B    O  
ATOM   1433  C5  GCP B 206      26.965  -6.322   0.836  1.00  1.18      B    C  
ATOM   1434  O5  GCP B 206      26.983  -5.058   1.512  1.00  1.15      B    O  
ATOM   1435  C6  GCP B 206      26.222  -6.108  -0.471  1.00  1.13      B    C  
ATOM   1436  O6  GCP B 206      26.438  -4.797  -0.983  1.00  1.23      B    O  
ATOM   1437 CCN2 GCP B 206      28.503  -4.679   6.723  1.00  1.61      B   Cc  
ATOM   1438 OCN2 GCP B 206      26.273  -5.440   6.388  1.00  1.42      B   Oc  
ATOM   1439  CA  FMA B 207      27.458  -9.311   4.599  1.00  1.59      B    C  
ATOM   1440  C   FMA B 207      26.869  -9.678   5.960  1.00  1.63      B    C  
ATOM   1441  O   FMA B 207      27.326  -9.178   6.987  1.00  1.77      B    O  
ATOM   1442  CB  FMA B 207      27.734 -10.557   3.773  1.00  1.69      B    C  
ATOM   1443  N   ALA B 208      25.861 -10.562   5.945  1.00  1.59      B    N  
ATOM   1444  CA  ALA B 208      25.174 -11.030   7.154  1.00  1.67      B    C  
ATOM   1445  C   ALA B 208      24.374  -9.918   7.834  1.00  1.59      B    C  
ATOM   1446  O   ALA B 208      23.243  -9.628   7.441  1.00  1.62      B    O  
ATOM   1447  CB  ALA B 208      26.132 -11.707   8.127  1.00  1.89      B    C  
ATOM   1448  N   DGL B 209      24.961  -9.296   8.848  1.00  1.65      B    N  
ATOM   1449  CA  DGL B 209      24.286  -8.229   9.566  1.00  1.61      B    C  
ATOM   1450  C   DGL B 209      23.471  -8.792  10.733  1.00  1.70      B    C  
ATOM   1451  O   DGL B 209      22.466  -8.215  11.138  1.00  2.22      B    O  
ATOM   1452  CB  DGL B 209      25.290  -7.182  10.058  1.00  1.69      B    C  
ATOM   1453  CG  DGL B 209      24.640  -5.955  10.670  1.00  1.68      B    C  
ATOM   1454  CD  DGL B 209      24.256  -4.912   9.642  1.00  1.56      B    C  
ATOM   1455  OE1 DGL B 209      23.171  -4.972   9.057  1.00  1.62      B    O  
ATOM   1456  NZ  DGL B 209      23.885  -9.936  11.273  1.00  1.62      B    N  
ATOM   1457  N   LYS B 210      25.127  -3.919   9.472  1.00  1.46      B    N  
ATOM   1458  CA  LYS B 210      24.902  -2.828   8.523  1.00  1.37      B    C  
ATOM   1459  C   LYS B 210      26.169  -1.989   8.375  1.00  1.34      B    C  
ATOM   1460  O   LYS B 210      26.499  -1.514   7.288  1.00  1.37      B    O  
ATOM   1461  CB  LYS B 210      23.749  -1.940   9.011  1.00  1.34      B    C  
ATOM   1462  CG  LYS B 210      23.406  -0.780   8.089  1.00  1.29      B    C  
ATOM   1463  CD  LYS B 210      22.241   0.031   8.635  1.00  1.30      B    C  
ATOM   1464  CE  LYS B 210      22.595   0.709   9.950  1.00  1.31      B    C  
ATOM   1465  NZ  LYS B 210      23.532   1.816   9.773  1.00  1.24      B    N1+
ATOM   1466  N   DAL B 211      26.869  -1.812   9.487  1.00  1.33      B    N  
ATOM   1467  CA  DAL B 211      28.104  -1.039   9.521  1.00  1.34      B    C  
ATOM   1468  C   DAL B 211      29.018  -1.563  10.621  1.00  1.27      B    C  
ATOM   1469  O   DAL B 211      28.756  -1.358  11.811  1.00  1.31      B    O  
ATOM   1470  CB  DAL B 211      27.804   0.438   9.738  1.00  1.39      B    C  
TER   
ATOM   1471  N   DAL B 212      30.070  -2.267  10.220  1.00  1.42      B    N  
ATOM   1472  CA  DAL B 212      31.030  -2.827  11.163  1.00  1.39      B    C  
ATOM   1473  C   DAL B 212      31.823  -1.726  11.862  1.00  1.70      B    C  
ATOM   1474  CB  DAL B 212      31.961  -3.796  10.457  1.00  1.45      B    C  
ATOM   1475  OT1 DAL B 212      32.065  -0.671  11.237  1.00  1.89      B    O  
ATOM   1476  OT2 DAL B 212      32.199  -1.917  13.035  1.00  2.28      B    O  
ATOM   1477  N   GLY B 213      24.900   4.035   9.133  1.00  1.35      B    N  
ATOM   1478  CA  GLY B 213      25.376   3.300  10.292  1.00  1.16      B    C  
ATOM   1479  C   GLY B 213      24.496   2.113  10.638  1.00  1.20      B    C  
ATOM   1480  O   GLY B 213      24.684   1.472  11.673  1.00  1.27      B    O  
ATOM   1481  N   GLY B 214      25.053   7.258   7.578  1.00  1.50      B    N  
ATOM   1482  CA  GLY B 214      24.346   6.024   7.877  1.00  1.73      B    C  
ATOM   1483  C   GLY B 214      24.854   5.358   9.142  1.00  1.50      B    C  
ATOM   1484  O   GLY B 214      25.199   6.036  10.115  1.00  2.05      B    O  
ATOM   1485  N   GLY B 215      25.072  10.138   6.261  1.00  1.28      B    N  
ATOM   1486  CA  GLY B 215      25.377   9.661   7.600  1.00  1.33      B    C  
ATOM   1487  C   GLY B 215      24.563   8.433   7.965  1.00  1.45      B    C  
ATOM   1488  O   GLY B 215      23.500   8.546   8.579  1.00  1.85      B    O  
ATOM   1489  N   GLY B 216      24.436  12.850   4.327  1.00  1.20      B    N  
ATOM   1490  CA  GLY B 216      23.943  11.518   4.630  1.00  1.23      B    C  
ATOM   1491  C   GLY B 216      24.190  11.111   6.070  1.00  1.36      B    C  
ATOM   1492  O   GLY B 216      23.610  11.685   6.993  1.00  2.09      B    O  
ATOM   1493  N   GLY B 217      24.577  15.263   1.687  1.00  1.55      B    N  
ATOM   1494  CA  GLY B 217      24.430  14.964   3.141  1.00  1.27      B    C  
ATOM   1495  C   GLY B 217      23.841  13.587   3.394  1.00  1.39      B    C  
ATOM   1496  O   GLY B 217      22.860  13.195   2.755  1.00  2.13      B    O  
TER   
ATOM   1497  CN2 GCP B 218      -4.198  18.903  -1.339  1.00  0.92      B    C  
ATOM   1498  C1  GCP B 218      -6.592  20.703  -1.666  1.00  0.71      B    C  
ATOM   1499  C2  GCP B 218      -6.595  19.268  -1.134  1.00  0.80      B    C  
ATOM   1500  N2  GCP B 218      -5.294  18.925  -0.589  1.00  0.87      B    N  
ATOM   1501  C3  GCP B 218      -6.964  18.318  -2.264  1.00  0.80      B    C  
ATOM   1502  O3  GCP B 218      -6.988  16.979  -1.789  1.00  0.90      B    O  
ATOM   1503  C4  GCP B 218      -8.344  18.720  -2.757  1.00  0.75      B    C  
ATOM   1504  O4  GCP B 218      -8.762  17.837  -3.814  1.00  0.75      B    O  
ATOM   1505  C5  GCP B 218      -8.293  20.168  -3.254  1.00  0.69      B    C  
ATOM   1506  O5  GCP B 218      -7.887  21.035  -2.187  1.00  0.69      B    O  
ATOM   1507  C6  GCP B 218      -9.648  20.663  -3.730  1.00  0.70      B    C  
ATOM   1508  O6  GCP B 218      -9.558  21.967  -4.290  1.00  1.03      B    O  
ATOM   1509 CCN2 GCP B 218      -2.899  18.636  -0.629  1.00  1.08      B   Cc  
ATOM   1510 OCN2 GCP B 218      -4.201  19.086  -2.559  1.00  0.88      B   Oc  
ATOM   1511  CN2 GCP B 219      -7.624  27.441   0.460  1.00  0.96      B    C  
ATOM   1512  C1  GCP B 219      -5.154  25.591  -0.105  1.00  0.67      B    C  
ATOM   1513  C2  GCP B 219      -6.653  25.320  -0.213  1.00  0.72      B    C  
ATOM   1514  N2  GCP B 219      -7.377  26.165   0.719  1.00  0.75      B    N  
ATOM   1515  C3  GCP B 219      -6.926  23.857   0.109  1.00  0.71      B    C  
ATOM   1516  O3  GCP B 219      -8.324  23.608  -0.024  1.00  0.77      B    O  
ATOM   1517  C4  GCP B 219      -6.131  23.001  -0.882  1.00  0.71      B    C  
ATOM   1518  O4  GCP B 219      -6.314  21.604  -0.577  1.00  0.71      B    O  
ATOM   1519  C5  GCP B 219      -4.648  23.356  -0.741  1.00  0.69      B    C  
ATOM   1520  O5  GCP B 219      -4.439  24.746  -1.012  1.00  0.68      B    O  
ATOM   1521  C6  GCP B 219      -3.748  22.578  -1.680  1.00  0.75      B    C  
ATOM   1522  O6  GCP B 219      -2.382  22.875  -1.438  1.00  0.90      B    O  
ATOM   1523 CCN2 GCP B 219      -6.978  28.447   1.373  1.00  1.34      B   Cc  
ATOM   1524 OCN2 GCP B 219      -8.354  27.814  -0.461  1.00  1.42      B   Oc  
ATOM   1525  CA  FMA B 220      -8.822  22.333   0.415  1.00  0.69      B    C  
ATOM   1526  C   FMA B 220      -8.654  22.199   1.927  1.00  0.65      B    C  
ATOM   1527  O   FMA B 220      -9.274  22.930   2.703  1.00  0.75      B    O  
ATOM   1528  CB  FMA B 220     -10.287  22.194   0.023  1.00  0.71      B    C  
ATOM   1529  N   ALA B 221      -7.816  21.262   2.337  1.00  0.63      B    N  
ATOM   1530  CA  ALA B 221      -7.567  21.018   3.747  1.00  0.62      B    C  
ATOM   1531  C   ALA B 221      -6.076  20.844   4.032  1.00  0.63      B    C  
ATOM   1532  O   ALA B 221      -5.232  21.063   3.163  1.00  0.82      B    O  
ATOM   1533  CB  ALA B 221      -8.344  19.789   4.201  1.00  0.65      B    C  
ATOM   1534  N   DGL B 222      -5.763  20.461   5.265  1.00  0.61      B    N  
ATOM   1535  CA  DGL B 222      -4.383  20.238   5.686  1.00  0.74      B    C  
ATOM   1536  C   DGL B 222      -4.112  20.906   7.032  1.00  0.90      B    C  
ATOM   1537  O   DGL B 222      -5.018  21.470   7.647  1.00  1.46      B    O  
ATOM   1538  CB  DGL B 222      -4.118  18.733   5.792  1.00  0.80      B    C  
ATOM   1539  CG  DGL B 222      -5.167  17.999   6.610  1.00  0.87      B    C  
ATOM   1540  CD  DGL B 222      -5.013  16.491   6.588  1.00  1.00      B    C  
ATOM   1541  OE1 DGL B 222      -6.007  15.769   6.647  1.00  1.66      B    O  
ATOM   1542  NZ  DGL B 222      -2.872  20.833   7.512  1.00  1.31      B    N  
ATOM   1543  N   LYS B 223      -3.764  16.025   6.583  1.00  0.89      B    N  
ATOM   1544  CA  LYS B 223      -3.458  14.591   6.560  1.00  1.15      B    C  
ATOM   1545  C   LYS B 223      -4.145  13.842   7.704  1.00  1.01      B    C  
ATOM   1546  O   LYS B 223      -4.893  12.891   7.471  1.00  1.47      B    O  
ATOM   1547  CB  LYS B 223      -1.945  14.373   6.626  1.00  1.51      B    C  
ATOM   1548  CG  LYS B 223      -1.173  14.947   5.445  1.00  1.78      B    C  
ATOM   1549  CD  LYS B 223      -1.504  14.225   4.146  1.00  2.06      B    C  
ATOM   1550  CE  LYS B 223      -1.013  12.785   4.160  1.00  2.33      B    C  
ATOM   1551  NZ  LYS B 223       0.475  12.704   4.161  1.00  2.17      B    N1+
TER   
ATOM   1552  N   DAL B 224      -3.894  14.297   8.936  1.00  1.01      B    N  
ATOM   1553  CA  DAL B 224      -4.478  13.693  10.135  1.00  1.07      B    C  
ATOM   1554  C   DAL B 224      -4.148  12.204  10.251  1.00  1.05      B    C  
ATOM   1555  CB  DAL B 224      -5.977  13.935  10.198  1.00  1.49      B    C  
ATOM   1556  OT1 DAL B 224      -2.955  11.877  10.424  1.00  1.87      B    O  
ATOM   1557  OT2 DAL B 224      -5.077  11.370  10.196  1.00  1.40      B    O  
ATOM   1558  CN2 GCP B 225      27.155   1.388   3.151  1.00  1.24      B    C  
ATOM   1559  C1  GCP B 225      29.727  -0.197   2.742  1.00  1.19      B    C  
ATOM   1560  C2  GCP B 225      28.392  -0.371   2.022  1.00  1.04      B    C  
ATOM   1561  N2  GCP B 225      27.651   0.877   2.033  1.00  1.04      B    N  
ATOM   1562  C3  GCP B 225      27.598  -1.465   2.717  1.00  1.07      B    C  
ATOM   1563  O3  GCP B 225      26.346  -1.650   2.065  1.00  0.96      B    O  
ATOM   1564  C4  GCP B 225      28.417  -2.746   2.654  1.00  1.16      B    C  
ATOM   1565  O4  GCP B 225      27.700  -3.794   3.329  1.00  1.20      B    O  
ATOM   1566  C5  GCP B 225      29.764  -2.500   3.349  1.00  1.34      B    C  
ATOM   1567  O5  GCP B 225      30.463  -1.427   2.704  1.00  1.30      B    O  
ATOM   1568  C6  GCP B 225      30.683  -3.712   3.327  1.00  1.52      B    C  
ATOM   1569  O6  GCP B 225      32.016  -3.353   2.979  1.00  1.57      B    O  
ATOM   1570 CCN2 GCP B 225      25.751   1.925   3.066  1.00  1.64      B   Cc  
ATOM   1571 OCN2 GCP B 225      27.791   1.447   4.206  1.00  1.30      B   Oc  
ATOM   1572  CN2 GCP B 226      36.025   1.378  -0.325  1.00  1.23      B    C  
ATOM   1573  C1  GCP B 226      34.467   2.108   2.337  1.00  1.39      B    C  
ATOM   1574  O1  GCP B 226      35.865   2.057   2.584  1.00  1.51      B    O  
ATOM   1575  C2  GCP B 226      34.108   1.218   1.145  1.00  1.32      B    C  
ATOM   1576  N2  GCP B 226      34.771   1.701  -0.047  1.00  1.29      B    N  
ATOM   1577  C3  GCP B 226      32.598   1.252   0.945  1.00  1.21      B    C  
ATOM   1578  O3  GCP B 226      32.238   0.400  -0.141  1.00  1.17      B    O  
ATOM   1579  C4  GCP B 226      31.940   0.766   2.231  1.00  1.25      B    C  
ATOM   1580  O4  GCP B 226      30.507   0.821   2.087  1.00  1.17      B    O  
ATOM   1581  C5  GCP B 226      32.378   1.673   3.383  1.00  1.34      B    C  
ATOM   1582  O5  GCP B 226      33.803   1.648   3.514  1.00  1.44      B    O  
ATOM   1583  C6  GCP B 226      31.807   1.250   4.724  1.00  1.42      B    C  
ATOM   1584  O6  GCP B 226      32.476   1.895   5.800  1.00  1.56      B    O  
ATOM   1585 CCN2 GCP B 226      36.885   2.483  -0.875  1.00  1.28      B   Cc  
ATOM   1586 OCN2 GCP B 226      36.484   0.251  -0.144  1.00  1.41      B   Oc  
ATOM   1587  CA  FMA B 227      30.935   0.593  -0.729  1.00  1.08      B    C  
ATOM   1588  C   FMA B 227      30.759   2.059  -1.128  1.00  1.03      B    C  
ATOM   1589  O   FMA B 227      29.969   2.785  -0.526  1.00  1.15      B    O  
ATOM   1590  CB  FMA B 227      30.772  -0.319  -1.937  1.00  1.36      B    C  
ATOM   1591  N   ALA B 228      31.511   2.493  -2.134  1.00  1.20      B    N  
ATOM   1592  CA  ALA B 228      31.423   3.875  -2.600  1.00  1.41      B    C  
ATOM   1593  C   ALA B 228      30.323   4.049  -3.651  1.00  1.10      B    C  
ATOM   1594  O   ALA B 228      30.278   5.062  -4.353  1.00  1.05      B    O  
ATOM   1595  CB  ALA B 228      32.766   4.336  -3.145  1.00  2.03      B    C  
ATOM   1596  N   DGL B 229      29.431   3.070  -3.747  1.00  1.10      B    N  
ATOM   1597  CA  DGL B 229      28.340   3.118  -4.713  1.00  1.04      B    C  
ATOM   1598  C   DGL B 229      27.997   1.711  -5.193  1.00  1.29      B    C  
ATOM   1599  O   DGL B 229      26.844   1.285  -5.166  1.00  1.32      B    O  
ATOM   1600  CB  DGL B 229      27.101   3.790  -4.112  1.00  1.11      B    C  
ATOM   1601  CG  DGL B 229      26.316   4.625  -5.111  1.00  1.34      B    C  
ATOM   1602  CD  DGL B 229      24.819   4.610  -4.865  1.00  1.33      B    C  
ATOM   1603  OE1 DGL B 229      24.360   4.508  -3.725  1.00  1.45      B    O  
ATOM   1604  NZ  DGL B 229      29.014   0.979  -5.638  1.00  1.99      B    N  
ATOM   1605  N   LYS B 230      24.057   4.719  -5.948  1.00  1.50      B    N  
ATOM   1606  CA  LYS B 230      22.598   4.713  -5.880  1.00  1.50      B    C  
ATOM   1607  C   LYS B 230      22.015   3.985  -7.090  1.00  1.38      B    C  
ATOM   1608  O   LYS B 230      22.404   4.257  -8.230  1.00  1.74      B    O  
ATOM   1609  CB  LYS B 230      22.058   6.146  -5.834  1.00  1.91      B    C  
ATOM   1610  CG  LYS B 230      20.555   6.236  -5.611  1.00  1.92      B    C  
ATOM   1611  CD  LYS B 230      20.220   6.337  -4.133  1.00  1.88      B    C  
ATOM   1612  CE  LYS B 230      20.182   7.787  -3.676  1.00  1.75      B    C  
ATOM   1613  NZ  LYS B 230      18.993   8.484  -4.166  1.00  1.57      B    N1+
ATOM   1614  N   DAL B 231      21.084   3.072  -6.847  1.00  1.15      B    N  
ATOM   1615  CA  DAL B 231      20.462   2.311  -7.927  1.00  1.08      B    C  
ATOM   1616  C   DAL B 231      18.938   2.415  -7.884  1.00  1.07      B    C  
ATOM   1617  O   DAL B 231      18.274   1.699  -7.134  1.00  1.20      B    O  
ATOM   1618  CB  DAL B 231      20.905   0.856  -7.889  1.00  1.11      B    C  
TER   
ATOM   1619  N   DAL B 232      18.391   3.322  -8.688  1.00  1.16      B    N  
ATOM   1620  CA  DAL B 232      16.949   3.523  -8.749  1.00  1.39      B    C  
ATOM   1621  C   DAL B 232      16.276   2.387  -9.516  1.00  1.78      B    C  
ATOM   1622  CB  DAL B 232      16.624   4.864  -9.385  1.00  1.71      B    C  
ATOM   1623  OT1 DAL B 232      15.309   1.798  -8.989  1.00  2.00      B    O  
ATOM   1624  OT2 DAL B 232      16.731   2.077 -10.640  1.00  2.04      B    O  
ATOM   1625  N   GLY B 233      17.674  11.646  -5.368  1.00  1.44      B    N  
ATOM   1626  CA  GLY B 233      17.666  10.200  -5.237  1.00  1.37      B    C  
ATOM   1627  C   GLY B 233      19.014   9.643  -4.814  1.00  1.51      B    C  
ATOM   1628  O   GLY B 233      20.057  10.248  -5.077  1.00  1.68      B    O  
ATOM   1629  N   GLY B 234      16.203  14.469  -4.744  1.00  1.45      B    N  
ATOM   1630  CA  GLY B 234      17.534  13.919  -4.558  1.00  1.61      B    C  
ATOM   1631  C   GLY B 234      17.514  12.424  -4.303  1.00  1.52      B    C  
ATOM   1632  O   GLY B 234      17.356  11.980  -3.164  1.00  1.66      B    O  
ATOM   1633  N   GLY B 235      13.779  16.617  -3.036  1.00  0.75      B    N  
ATOM   1634  CA  GLY B 235      14.216  15.664  -4.042  1.00  0.83      B    C  
ATOM   1635  C   GLY B 235      15.606  15.128  -3.757  1.00  1.01      B    C  
ATOM   1636  O   GLY B 235      16.141  15.325  -2.664  1.00  1.39      B    O  
ATOM   1637  N   GLY B 236      12.561  17.686  -0.728  1.00  0.84      B    N  
ATOM   1638  CA  GLY B 236      12.254  18.213  -2.044  1.00  0.87      B    C  
ATOM   1639  C   GLY B 236      12.611  17.238  -3.150  1.00  1.01      B    C  
ATOM   1640  O   GLY B 236      11.840  17.049  -4.094  1.00  1.55      B    O  
ATOM   1641  N   GLY B 237      12.520  17.511   2.177  1.00  1.00      B    N  
ATOM   1642  CA  GLY B 237      13.733  17.625   1.388  1.00  1.07      B    C  
ATOM   1643  C   GLY B 237      13.488  18.257   0.031  1.00  0.97      B    C  
ATOM   1644  O   GLY B 237      14.132  19.246  -0.325  1.00  1.11      B    O  
TER   
ATOM   1645  CN2 GCP B 238      -1.999  31.212  -2.101  1.00  0.72      B    C  
ATOM   1646  C1  GCP B 238      -1.681  29.548   0.265  1.00  0.60      B    C  
ATOM   1647  C2  GCP B 238      -1.813  28.981  -1.147  1.00  0.64      B    C  
ATOM   1648  N2  GCP B 238      -1.476  29.991  -2.133  1.00  0.65      B    N  
ATOM   1649  C3  GCP B 238      -3.240  28.501  -1.353  1.00  0.65      B    C  
ATOM   1650  O3  GCP B 238      -3.388  27.966  -2.661  1.00  0.69      B    O  
ATOM   1651  C4  GCP B 238      -3.529  27.432  -0.308  1.00  0.65      B    C  
ATOM   1652  O4  GCP B 238      -4.881  26.958  -0.467  1.00  0.67      B    O  
ATOM   1653  C5  GCP B 238      -3.345  28.054   1.080  1.00  0.62      B    C  
ATOM   1654  O5  GCP B 238      -2.005  28.540   1.230  1.00  0.61      B    O  
ATOM   1655  C6  GCP B 238      -3.595  27.088   2.222  1.00  0.64      B    C  
ATOM   1656  O6  GCP B 238      -3.257  27.676   3.470  1.00  0.66      B    O  
ATOM   1657 CCN2 GCP B 238      -1.243  32.276  -2.848  1.00  1.01      B   Cc  
ATOM   1658 OCN2 GCP B 238      -3.047  31.489  -1.512  1.00  0.66      B   Oc  
ATOM   1659  CN2 GCP B 239       2.947  29.508   5.137  1.00  0.78      B    C  
ATOM   1660  C1  GCP B 239       1.571  32.312   3.387  1.00  0.66      B    C  
ATOM   1661  O1  GCP B 239       1.774  32.979   4.624  1.00  0.74      B    O  
ATOM   1662  C2  GCP B 239       1.580  30.800   3.607  1.00  0.66      B    C  
ATOM   1663  N2  GCP B 239       2.859  30.383   4.144  1.00  0.69      B    N  
ATOM   1664  C3  GCP B 239       1.316  30.107   2.277  1.00  0.62      B    C  
ATOM   1665  O3  GCP B 239       1.310  28.696   2.463  1.00  0.67      B    O  
ATOM   1666  C4  GCP B 239      -0.041  30.578   1.771  1.00  0.59      B    C  
ATOM   1667  O4  GCP B 239      -0.324  29.966   0.497  1.00  0.59      B    O  
ATOM   1668  C5  GCP B 239       0.002  32.100   1.614  1.00  0.58      B    C  
ATOM   1669  O5  GCP B 239       0.302  32.723   2.868  1.00  0.63      B    O  
ATOM   1670  C6  GCP B 239      -1.307  32.687   1.128  1.00  0.57      B    C  
ATOM   1671  O6  GCP B 239      -1.101  33.951   0.514  1.00  0.60      B    O  
ATOM   1672 CCN2 GCP B 239       4.161  28.620   5.136  1.00  1.26      B   Cc  
ATOM   1673 OCN2 GCP B 239       2.101  29.411   6.029  1.00  0.68      B   Oc  
ATOM   1674  CA  FMA B 240       1.469  27.865   1.300  1.00  0.68      B    C  
ATOM   1675  C   FMA B 240       2.917  27.930   0.806  1.00  0.65      B    C  
ATOM   1676  O   FMA B 240       3.625  28.909   1.069  1.00  0.67      B    O  
ATOM   1677  CB  FMA B 240       1.087  26.437   1.657  1.00  0.77      B    C  
ATOM   1678  N   ALA B 241       3.337  26.887   0.077  1.00  0.67      B    N  
ATOM   1679  CA  ALA B 241       4.690  26.780  -0.479  1.00  0.68      B    C  
ATOM   1680  C   ALA B 241       5.759  26.641   0.607  1.00  0.68      B    C  
ATOM   1681  O   ALA B 241       6.137  27.621   1.254  1.00  0.73      B    O  
ATOM   1682  CB  ALA B 241       4.996  27.928  -1.431  1.00  0.68      B    C  
ATOM   1683  N   DGL B 242       6.243  25.408   0.794  1.00  0.66      B    N  
ATOM   1684  CA  DGL B 242       7.269  25.094   1.792  1.00  0.69      B    C  
ATOM   1685  C   DGL B 242       8.554  25.897   1.551  1.00  0.76      B    C  
ATOM   1686  O   DGL B 242       8.897  26.176   0.404  1.00  0.89      B    O  
ATOM   1687  CB  DGL B 242       6.732  25.306   3.213  1.00  0.68      B    C  
ATOM   1688  CG  DGL B 242       7.374  24.421   4.272  1.00  0.67      B    C  
ATOM   1689  CD  DGL B 242       7.299  22.944   3.938  1.00  0.66      B    C  
ATOM   1690  OE1 DGL B 242       6.329  22.269   4.285  1.00  0.70      B    O  
ATOM   1691  NZ  DGL B 242       9.286  26.274   2.597  1.00  0.80      B    N  
ATOM   1692  N   LYS B 243       8.330  22.437   3.270  1.00  0.64      B    N  
ATOM   1693  CA  LYS B 243       8.380  21.027   2.894  1.00  0.64      B    C  
ATOM   1694  C   LYS B 243       9.573  20.325   3.545  1.00  0.80      B    C  
ATOM   1695  O   LYS B 243      10.315  20.934   4.321  1.00  0.91      B    O  
ATOM   1696  CB  LYS B 243       8.430  20.873   1.370  1.00  0.73      B    C  
ATOM   1697  CG  LYS B 243       9.684  21.433   0.718  1.00  0.92      B    C  
ATOM   1698  CD  LYS B 243       9.725  21.096  -0.763  1.00  1.17      B    C  
ATOM   1699  CE  LYS B 243      10.988  21.625  -1.420  1.00  1.23      B    C  
ATOM   1700  NZ  LYS B 243      11.006  21.364  -2.888  1.00  1.69      B    N1+
ATOM   1701  N   DAL B 244       9.751  19.044   3.231  1.00  0.86      B    N  
ATOM   1702  CA  DAL B 244      10.854  18.261   3.782  1.00  1.07      B    C  
ATOM   1703  C   DAL B 244      12.146  18.489   2.995  1.00  1.17      B    C  
ATOM   1704  O   DAL B 244      12.788  19.534   3.127  1.00  1.77      B    O  
ATOM   1705  CB  DAL B 244      10.491  16.782   3.818  1.00  1.15      B    C  
TER   
END
