# Supplementary material for: Staphylococcus aureus sacculus mediates activities of M23 hydrolases
Source: Nat Commun. 2023 Oct 23;14:6706. doi: 10.1038/s41467-023-42506-w (PMC10593780; doi:10.1038/s41467-023-42506-w)
Supplement: Supplementary file 6 — Source data [file 41467_2023_42506_MOESM6_ESM.xlsx]

## Sheet: Figure 2d
Figure 2d
Detected product	Sample	Pos F1	Pos F2	Height	% of sum
G2-G3-G4	Muropeptides+Lss				0
G2-G3/G3-G4	Muropeptides+Lss	8.30499	115.367	823227	6.76086
G4-G5-stem	Muropeptides+Lss	7.90339	115.032	1.76376e+06	14.4851
G5-stem	Muropeptides+Lss	8.00701	114.396	9589391	78.7541
	sum	1.21764e+07
G2-G3-G4	Muropeptides+LssCD				0
G2-G3/G3-G4	Muropeptides+LssCD				0
G4-G5-stem	Muropeptides+LssCD	7.90219	115.034	753903	16.6578
G5-stem	Muropeptides+LssCD	8.00584	114.39	3771936	83.3422
	sum	4.52584e+06
G2-G3-G4	Muropeptides+LytMCD	8.08987	115.551	11111231	16.2286
G2-G3/G3-G4	Muropeptides+LytMCD				0
G4-G5-stem	Muropeptides+LytMCD				0
G5-stem	Muropeptides+LytMCD	8.00665	114.423	57355908	83.7714
	sum	68467139

## Sheet: Figure 2e
Figure 2e
	G5-stem-G1-4	G5-stem-G1-3	G5-stem-G1-2	G5-stem-G1	sum	x 10^4
Muropeptides	12	2.9	7.7	0	195.85
Muropeptides + LssCD	90	16	20	0.25
Muropeptides + LytMCD	35	0	12	0
% of sum:	G5-stem-G1-4	G5-stem-G1-3	G5-stem-G1-2	G5-stem-G1
Muropeptides	6.12714	1.48073	3.93158	0
Muropeptides + LssCD	45.9535	8.16952	10.2119	0.127649
Muropeptides + LytMCD	17.8708	0	6.12714	0

## Sheet: Figure 3a
Figure 3a
Detected product	Sample	Pos F1	Pos F2	Height	% of sum
G2-G3-G4	PG + Lss	8.08665	115.522	737286	4.04229
G2-G3/G3-G4	PG + Lss	8.30006	115.388	2.82652e+06	15.4968
G4-G5-stem	PG + Lss	7.89983	115.035	2.96088e+06	16.2335
G5-stem	PG + Lss	8.00402	114.4	11714641	64.2274
	sum	1.82393e+07
G2-G3-G4	PG + LssCD	8.09343	115.584	24851522	9.8489
G2-G3/G3-G4	PG + LssCD	8.30428	115.418	73227328	29.0207
G4-G5-stem	PG + LssCD	7.90488	115.098	21802876	8.64069
G5-stem	PG + LssCD	8.00913	114.461	132446104	52.4897
	sum	252327830

## Sheet: Figure 3b
Figure 3b
Detected product	Sample	Pos F1	Pos F2	Height	% of sum
G2-G3-G4	PG + LytMCD
G2-G3/G3-G4	PG + LytMCD
G4-G5-stem	PG + LytMCD
G5-stem	PG + LytMCD	8.002	114.445	13673540	100
	sum
G2-G3-G4	Mutanolysin alone
G2-G3/G3-G4	Mutanolysin alone
G4-G5-stem	Mutanolysin alone
G5-stem	Mutanolysin alone

## Sheet: Figure 3c
Figure 3c
	Monomer (1253 Da)	Dimer (2417)	Trimer (3580)	sum	x 10^5
Muropeptides	2.25628	4.6635	2.9407	24.3205
Muropeptides + LssCD	2.06	1.1	0
Muropeptides + LytMCD	3.1	5.1	3.1
% of sum:	Monomer (1253 Da)	Dimer (2417)	Trimer (3580)
Muropeptides	9.27728	19.1752	12.0915
Muropeptides + LssCD	8.47023	4.52294	0
Muropeptides + LytMCD	12.7465	20.97	12.7465

## Sheet: Figure 3d and S4
Figure 3d, S4
											MHB														MHB+sub-MIC oxacilin														MHB
											vehicle														vehicle, oxacilin treated														vehicle
t [min]	13 07 22		14 07 22		15 07 22		18 07 22		19 07 22		avg	sd			13 07 22		14 07 22		15 07 22		18 07 22		19 07 22		avg	sd			13 07 22		14 07 22		15 07 22		18 07 22		19 07 22		avg	sd			13 07 22		14 07 22		15 07 22		18 07 22
0	100		100		100		100		100		100	0			100		100		100		100		100		100	0			100		100		100		100		100		100	0			100		100		100		100
10	100.242		98.5319		95.6585		96.3914		96.6653		97.4979	1.66741			100.715		102.563		97.9268		94.4087		101.096		99.3418	2.88702			101.922		102.462		97.8762		94.4632		101.409		99.6264	3.03997			101.295		100.303		94.5026		100.496
20	100.772		98.3846		93.5205		93.1456		95.5673		96.278	2.91741			103.134		105.715		96.0054		92.3272		104.506		100.337	5.23529			103.17		103.59		97.2792		96.211		101.407		100.332	3.0374			102.23		101.561		92.5203		102.721
30	101.304		98.2379		92.381		91.8281		94.8565		95.7215	3.59336			105.478		108.867		94.42		91.4226		107.369		101.511	7.15848			103.765		104.261		96.6812		94.9719		100.96		100.128	3.72733			103.164		102.747		91.6299		103.085
40	101.841		98.3113		92.1259		91.6515		94.9148		95.7689	3.85453			107.114		111.652		93.5518		90.3634		109.414		102.419	8.71999			104.066		104.667		96.1489		92.9325		100.831		99.7291	4.54784			104.245		104.003		90.0188		100.413
50	102.452		98.1643		91.806		90.5882		95.2927		95.6607	4.31554	cell lysis	sd	108.537		113.53		92.4926		89.3706		111.121		103.01	10.0366	cell lysis	sd	104.735		105.013		95.7469		94.6914		100.704		100.178	4.33965	cell lysis	sd	104.245		103.642		89.0353		98.0532
60	103.069	-3.06854	97.8708	2.12923	91.6214	8.37861	90.3154	9.68457	94.7635	5.23646	95.5279	45.5976	1.43238	4.19612	109.319	-9.31944	114.205	-14.2052	92.0923	7.90771	88.5981	11.4019	111.6	-11.5998	103.163	52.8922	-11.7081	2.44466	105.404	-5.40375	105.561	-5.561	95.6138	4.38624	92.742	7.25802	100.32	-0.320019	99.9281	49.8653	-3.76159	2.98152	104.172	-4.17206	103.932	-3.93152	87.2968	12.7032	96.8073
											50mM glicine pH 8.0														50mM glicine pH 8.0														50mM glicine pH 8.0
											MHB														MHB+sub-MIC oxacilin 0.125														MHB
											LytMCD														LytMCD														AuresinePlus
t [min]											avg	sd													avg	sd		t [min]											avg	sd
0	100	0	100	0	100	0	100	0	100	0	0	0			100	0	100	0	100	0	100	0	100	0	0	0		0	100	0	100	0	100	0	100	0	100	0	0	0			100	0	100	0	100	0	100
10	67.466	32.7762	77.7218	20.8101	49.1369	46.5216	33.3843	63.0071	55.5617	41.1036	40.8437	14.0709			68.7624	31.9529	84.1486	18.4141	62.9639	34.9628	49.4414	44.9673	61.069	40.0267	34.0648	8.99578		10	99.2631	2.65895	98.0953	4.3662	94.5114	3.36477	71.2423	23.2209	99.6837	1.72524	7.06722	8.123			55.1862	46.1088	57.648	42.6553	56.01	38.4926	73.4315
20	62.0092	38.7631	73.7455	24.639	42.95	50.5705	26.62	66.5257	48.2361	47.3311	45.5659	13.7963			62.7944	40.3394	81.4531	24.2617	57.1798	38.8256	41.2634	51.0637	52.0651	52.4405	41.3862	10.1662		20	91.599	11.5713	91.4933	12.0966	85.8127	11.4665	65.9691	30.2419	94.561	6.84645	14.4446	8.12311			39.4982	62.7314	41.203	60.3584	37.2723	55.248	52.1757
30	57.3066	43.9973	73.0842	25.1537	38.9619	53.4191	23.3278	68.5003	43.2835	51.573	48.5287	14.1349			58.6056	46.8722	79.5145	29.3525	52.9869	41.4331	35.1451	56.2775	44.6986	62.6702	47.3211	11.6065		30	80.3895	23.3754	82.2528	22.0081	72.2891	24.3922	59.7101	35.2618	88.1586	12.801	23.5677	7.15295			34.6065	68.5573	36.6151	66.1323	30.9385	60.6914	37.6141
40	53.9604	47.8805	68.8792	29.4321	35.9334	56.1925	21.459	70.1924	38.722	56.1928	51.9781	13.3596			55.2022	51.9118	77.0468	34.6055	48.8616	44.6902	31.0857	59.2777	39.2382	70.1757	52.1322	12.1593		40	65.3481	38.7178	67.0586	37.6081	52.9271	43.2218	51.0391	41.8934	81.0516	19.7797	36.2441	8.48124			31.8	72.4445	32.827	71.1762	27.4538	62.565	30.9335
50	49.5713	52.8811	62.5765	35.5878	33.209	58.5971	20.2138	70.3744	35.7011	59.5917	55.4064	11.4096			50.6588	57.8783	74.3489	39.1814	44.9338	47.5588	27.6662	61.7044	35.2128	75.9085	56.4463	12.5343		50	51.1256	53.6097	51.7797	53.2336	37.0747	58.6722	39.9485	54.7429	71.1947	29.5092	49.9535	10.4024			29.1357	75.1089	30.0814	73.5605	25.1411	63.8942	26.9785
60	43.8135	59.255	57.9357	39.9351	30.8102	60.8112	19.3213	70.9941	32.7459	62.0177	58.6026	10.1882			44.5447	64.7747	70.6786	43.5266	40.9445	51.1478	24.7466	63.8514	31.4593	80.1405	60.6882	12.5749		60	40.8086	64.5951	40.4883	65.0727	28.2371	67.3766	31.0644	61.6776	59.1596	41.1604	59.9765	9.58126			27.1953	76.9767	28.4527	75.4788	23.5263	63.7705	24.4881
											MHB														MHB+sub-MIC oxacilin 0.125														MHB
											LssCD														LssCD														Lss
t [min]											avg	sd													avg	sd		t [min]											avg	sd
0	100	0	100	0	100	0	100	0	100	0	0	0			100	0	100	0	100	0	100	0	100	0	0	0		0	100	0	100	0	100	0	100	0	100	0	0	0			100	0	100	0	100	0	100
10	29.3441	70.8981	27.9182	70.6137	21.5239	74.1346	19.6848	76.7066	27.7493	68.916	72.2538	2.79405			58.3691	42.3462	67.2394	35.3233	54.2051	43.7217	43.3016	51.1071	50.2562	50.8394	44.6676	5.88486		10	43.7001	58.222	78.7556	23.706	27.4673	70.4089	19.1839	75.2793	60.9615	40.4474	53.6127	19.1861			42.6891	58.6059	57.3227	42.9807	31.055	63.4476	36.8121
20	25.5518	75.2205	24.0774	74.3071	18.2408	75.2797	17.3672	75.7785	22.9969	72.5704	74.6312	1.13456			50.4292	52.7046	59.2133	46.5015	48.2692	47.7361	31.8089	60.5182	43.1621	61.3435	53.7608	6.21724		20	18.7272	84.4431	30.7895	72.8004	14.1752	83.104	12.1279	84.0831	22.6923	78.7151	80.6291	4.41708			25.2682	76.9613	31.4494	70.112	20.931	71.5893	19.4497
30	22.9751	78.3289	21.2704	76.9674	16.5215	75.8595	15.7674	76.0607	20.4954	74.3611	76.3155	1.30929			44.9571	60.5207	52.2363	56.6307	43.4229	50.9971	25.2948	66.1278	35.9688	71.4001	61.1353	7.1238		30	15.6056	88.1593	20.3916	83.8693	12.8874	83.7938	10.6945	84.2774	16.8269	84.1327	84.8465	1.66561			21.3973	81.7665	25.7681	76.9792	17.9615	73.6684	15.8476
40	20.0936	81.7473	19.3499	78.9614	14.9423	77.1836	14.7858	76.8656	18.4369	76.4779	78.2472	1.94582			40.2361	66.878	46.3249	65.3274	38.4762	55.0755	20.79	69.5733	30.8007	78.6132	67.0935	7.56901		40	14.0448	90.0211	17.2403	87.4263	11.5983	84.5507	9.92259	83.0099	14.7115	86.1198	86.2256	2.40854			18.4942	85.7503	22.3046	81.6986	15.4783	74.5405	13.4788
50	18.4257	84.0266	18.0205	80.1438	13.8628	77.9432	14.075	76.5131	17.0237	78.269	79.3792	2.59584			35.7296	72.8075	40.7699	72.7604	34.2234	58.2692	17.9525	71.418	27.0522	84.0691	71.8648	8.1936		50	12.9299	91.8053	15.5623	89.451	10.9038	84.8431	9.48158	85.2098	13.5577	87.1462	87.6911	2.63018			16.0213	88.2232	19.628	84.0139	13.1861	75.8492	11.8248
60	17.4408	85.6277	16.6911	81.1797	12.9233	78.6981	13.3625	76.9529	15.8021	78.9614	80.284	2.99059			31.4378	77.8817	35.6912	78.514	30.4647	61.6276	15.8438	72.7543	23.4054	88.1944	75.7944	8.66549		60	12.1501	93.2536	13.9867	91.5743	10.4075	85.2062	9.26107	83.4809	12.3077	88.0123	88.3055	3.69154			14.0854	90.0867	17.0693	86.8622	11.5595	75.7373	10.895
[truncated: 7 more columns]

## Sheet: Figure 4c_1
Figure 4c
CSP for LssCD titrated with substrate analogue
H	PEAK final			PEAK ref			N	PEAK final			PEAK ref				CS ratio				Mean+1SD	Mean+2SD
Residue number	Shift	Std. Dev.		Shift	Difference		Residue number	Shift	Std. Dev.		Shift	Difference		DH^2	15N-1H	DN^2	15N-1H*DN^2	sum	d	d
-1.MET	8.99309	0.00603565	-1.MET.H	8.98721	0.00587606		-1.MET	131.934	0.0796043	-1.MET.N	131.793	0.140637		3.45281e-05	0.101329	0.0197789	0.00200417	0.0020387	0.045152	0.045152
0.GLY	8.53476	0.00961577	0.GLY.H	8.56414	-0.0293803		0.GLY	111.998	0.0580196	0.GLY.N	112.174	-0.175797		0.000863202		0.0309045	0.00313152	0.00399472	0.0632038	0.0632038
1.HIS	7.58871	0.0787214	1.HIS.H	7.80613	-0.217414		1.HIS	121.562	0.184302	1.HIS.N	122.089	-0.52739		0.0472689		0.27814	0.0281837	0.0754526	0.274686	0.274686
2.GLU	7.85313	0.0191449	2.GLU.H	7.90602	-0.0528845		2.GLU	125.253	0.113825	2.GLU.N	124.972	0.281275		0.00279677		0.0791154	0.0080167	0.0108135	0.103988	0.103988
3.HIS	8.67578	0.00321455	3.HIS.H	8.66991	0.00587606		3.HIS	122.441	0.0914255	3.HIS.N	122.3	0.140637		3.45281e-05		0.0197789	0.00200417	0.0020387	0.045152	0.045152
4.SER	9.19875	0.0319836	4.SER.H	9.28689	-0.0881409		4.SER	118.854	0.406053	4.SER.N	119.909	-1.05478		0.00776882		1.11256	0.112735	0.120504	0.347136	0.347136
5.ALA	8.94608	0.032886	5.ALH	8.86969	0.0763888		5.ALA	126.027	0.120897	5.ALN	125.816	0.210956		0.00583524		0.0445024	0.00450939	0.0103446	0.101709	0.101709
GLN
TRP
8.LEU	8.36683	0.0125132	8.LEU.H	8.39496	-0.0281339		8.LEU	120.115	0.0758641	8.LEU.N	119.977	0.138061		0.000791517		0.0190608	0.00193141	0.00272293	0.0521817	0.0521817
9.ASN	7.65922	0.00253192	9.ASN.H	7.6651	-0.00587606		9.ASN	115.233	0.0334307	9.ASN.N	115.303	-0.0703187		3.45281e-05		0.00494471	0.000501044	0.000535572	0.0231424	0.0231424
10.ASN	7.11275	0.0118732	10.ASN.H	7.14213	-0.0293803		10.ASN	114.671	0.0415551	10.ASN.N	114.6	0.0703187		0.000863202		0.00494471	0.000501044	0.00136425	0.0369357	0.0369357
11.TYR	7.57108	0.0265399	11.TYR.H	7.51232	0.0587606		11.TYR	119.558	0.0331068	11.TYR.N	119.523	0.0351593		0.00345281		0.00123618	0.000125261	0.00357807	0.059817	0.059817
12.LYS	8.98721	0.0286508	12.LYS.H	9.0636	-0.0763888		12.LYS	123.355	0.0954183	12.LYS.N	123.636	-0.281275		0.00583524		0.0791154	0.0080167	0.0138519	0.117694	0.117694
13.LYS	8.70516	0.033305	13.LYS.H	8.62877	0.0763888		13.LYS	127.398	0.522981	13.LYS.N	126.132	1.26574		0.00583524		1.60209	0.162338	0.168173	0.410089	0.410089
14.GLY	7.98828	0.0342825	14.GLY.H	8.07642	-0.0881409		14.GLY	114.354	0.122972	14.GLY.N	114.108	0.246115		0.00776882		0.0605727	0.00613778	0.0139066	0.117926	0.117926
15.TYR	8.55238	0.0285742	15.TYR.H	8.48775	0.0646366		15.TYR	124.199	0.255285	15.TYR.N	124.867	-0.668027		0.0041779		0.44626	0.0452192	0.0493971	0.222255	0.222255
16.GLY	8.61702	0.0538985	16.GLY.H	8.48187	0.135149		16.GLY	108.869	0.0664989	16.GLY.N	108.764	0.105478		0.0182653		0.0111256	0.00112735	0.0193927	0.139258	0.139258
17.TYR	9.34565	0.0233125	17.TYR.H	9.29277	0.0528845		17.TYR	127.293	0.244558	17.TYR.N	126.73	0.562549		0.00279677		0.316462	0.0320668	0.0348636	0.186718	0.186718
18.GLY	8.547	0.00318587	18.GLY.H	8.54651	0.000491176		18.GLY	118.222	0.154339	18.GLY.N	117.976	0.246487		2.41254e-07		0.0607558	0.00615633	0.00615658	0.0784639	0.0784639
28.MET	8.39373	0.00602527	28.MET.H	8.41136	-0.0176282		28.MET	108.518	0.397879	28.MET.N	109.608	-1.08994		0.000310753		1.18797	0.120376	0.120686	0.3474	0.3474
29.HIS	7.553	0.0197304	29.HIS.H	7.5182	0.0348015		29.HIS	120.12	0.073086	29.HIS.N	120.05	0.0700865		0.00121114		0.00491212	0.000497741	0.00170888	0.0413387	0.0413387
30.TYR	8.849	0.0615135	30.TYR.H	8.70516	0.143838		30.TYR	120.211	0.158598	30.TYR.N	120.612	-0.401463		0.0206893		0.161172	0.0163315	0.0370207	0.192408	0.192408
31.GLY	8.49362	0.0535457	31.GLY.H	8.35847	0.135149		31.GLY	106.478	0.188782	31.GLY.N	107.006	-0.52739		0.0182653		0.27814	0.0281837	0.046449	0.21552	0.21552
32.VAL	8.51125	0.0151167	32.VAL.H	8.55238	-0.0411324		32.VAL	115.163	0.213016	32.VAL.N	115.76	-0.597709		0.00169188		0.357256	0.0362004	0.0378923	0.194659	0.194659
33.ASP	7.61222	0.0362583	33.ASP.H	7.70623	-0.0940169		33.ASP	123.953	0.473036	33.ASP.N	125.148	-1.19542		0.00883919		1.42902	0.144802	0.153641	0.39197	0.39197
34.PHE		0	34.PHE		0		34.PHE		0			0		0		0	0	0	0	0
35.PHE	9.4808	0.0597047	35.PHE.H	9.33105	0.149748		35.PHE	125.711	0.293029	35.PHE.N	124.995	0.715766		0.0224246		0.512321	0.051913	0.0743376	0.272649	0.272649
36.MET	7.41243	0.0762259	36.MET.H	7.61222	-0.199786		36.MET	118.608	0.150785	36.MET.N	118.292	0.316434		0.0399144		0.10013	0.0101461	0.0500606	0.223742	0.223742
37.ASN	8.95196	0.0146637	37.ASN.H	8.92845	0.0235042		37.ASN	120.015	0.175631	37.ASN.N	120.472	-0.457071		0.000552449		0.208914	0.0211691	0.0217215	0.147382	0.147382
38.ILE	8.81681	0.0303001	38.ILE.H	8.74629	0.0705127		38.ILE	122.195	0.127881	38.ILE.N	121.913	0.281275		0.00497204		0.0791154	0.0080167	0.0129887	0.113968	0.113968
39.GLY	8.69341	0.0156466	39.GLY.H	8.73454	-0.0411324		39.GLY	114.108	0.0532957	39.GLY.N	114.284	-0.175797		0.00169188		0.0309045	0.00313152	0.0048234	0.0694507	0.0694507
40.THR	8.44074	0.0265165	40.THR.H	8.51125	-0.0705127		40.THR	123.496	0.15242	40.THR.N	123.917	-0.421912		0.00497204		0.17801	0.0180376	0.0230096	0.151689	0.151689
42.VAL	8.46337	0.0133255	42.VAL.H	8.48187	-0.0184987		42.VAL	121.676	0.0629384	42.VAL.N	121.597	0.0787076		0.0003422		0.00619489	0.000627723	0.000969923	0.0311436	0.0311436
43.LYS	8.00591	0.00724288	43.LYS.H	8.00815	-0.00223633		43.LYS	122.019	0.0855215	43.LYS.N	121.948	0.0704652		5.00119e-06		0.00496535	0.000503134	0.000508135	0.0225419	0.0225419
44.ALA	8.37023	0.00523695	44.ALH	8.37023	0		44.ALA	120.859	0.048336	44.ALN	120.999	-0.140637		0		0.0197789	0.00200417	0.00200417	0.044768	0.044768
45.ILE	8.82268	0.0156703	45.ILE.H	8.86382	-0.0411324		45.ILE	127.152	0.03308	45.ILE.N	127.117	0.0351593		0.00169188		0.00123618	0.000125261	0.00181714	0.0426279	0.0426279
46.SER	7.26553	0.0384861	46.SER.H	7.16563	0.099893		46.SER	109.467	0.186162	46.SER.N	109.045	0.421912		0.00997861		0.17801	0.0180376	0.0280162	0.16738	0.16738
47.SER	8.25271	0.00538164	47.SER.H	8.25271	0		47.SER	114.987	0.0722206	47.SER.N	115.198	-0.210956		0		0.0445024	0.00450939	0.00450939	0.067152	0.067152
48.GLY	8.30559	0.0069885	48.GLY.H	8.29384	0.0117521		48.GLY	108.658	0.0864654	48.GLY.N	108.482	0.175797		0.000138112		0.0309045	0.00313152	0.00326963	0.0571807	0.0571807
49.LYS	8.28796	0.023803	49.LYS.H	8.2292	0.0587606		49.LYS	119.347	0.0495673	49.LYS.N	119.276	0.0703187		0.00345281		0.00494471	0.000501044	0.00395385	0.0628797	0.0628797
50.ILE	9.32215	0.00366262	50.ILE.H	9.31627	0.00587606		50.ILE	124.867	0.0435813	50.ILE.N	124.796	0.0703187		3.45281e-05		0.00494471	0.000501044	0.000535572	0.0231424	0.0231424
51.VAL	8.46424	0.0151878	51.VAL.H	8.51125	-0.0470085		51.VAL	120.999	0.0815962	51.VAL.N	121.034	-0.0351593		0.0022098		0.00123618	0.000125261	0.00233506	0.0483224	0.0483224
52.GLU	7.7885	0.00695223	52.GLU.H	7.77675	0.0117521		52.GLU	124.972	0.0304289	52.GLU.N	124.972	0		0.000138112		0	0	0.000138112	0.0117521	0.0117521
54.GLY	8.17632	0.0342741	54.GLY.H	8.27621	-0.099893		54.GLY	107.99	0.0493321	54.GLY.N	108.131	-0.140637		0.00997861		0.0197789	0.00200417	0.0119828	0.109466	0.109466
55.TRP	8.65131	0.0150521	55.TRP.H	8.68187	-0.0305612		55.TRP	121.855	0.061758	55.TRP.N	121.829	0.0254611		0.000933985		0.000648267	6.56883e-05	0.000999674	0.0316176	0.0316176
56.SER	8.01179	0.0197248	56.SER.H	8.06467	-0.0528845		56.SER	122.652	0.047999	56.SER.N	122.792	-0.140637		0.00279677		0.0197789	0.00200417	0.00480095	0.0692889	0.0692889
57.ASN	8.84031	0.0200489	57.ASN.H	8.7933	0.0470085		57.ASN	123.917	0.146832	57.ASN.N	123.601	0.316434		0.0022098		0.10013	0.0101461	0.0123559	0.111157	0.111157
58.TYR	7.82963	0.00941717	58.TYR.H	7.812	0.0176282		58.TYR	117.413	0.0559851	58.TYR.N	117.589	-0.175797		0.000310753		0.0309045	0.00313152	0.00344227	0.0586709	0.0586709
59.GLY	7.59459	0.0372128	59.GLY.H	7.69448	-0.099893		59.GLY	108.764	0.127666	59.GLY.N	109.115	-0.351593		0.00997861		0.123618	0.0125261	0.0225047	0.150016	0.150016
60.GLY	7.77087	0.00615655	60.GLY.H	7.76499	0.00587606		60.GLY	107.006	0.124673	60.GLY.N	106.76	0.246115		3.45281e-05		0.0605727	0.00613778	0.00617231	0.0785641	0.0785641
61.GLY	7.70036	0.0496535	61.GLY.H	7.58284	0.117521		61.GLY	108.307	0.289777	61.GLY.N	107.639	0.668027		0.0138112		0.44626	0.0452192	0.0590304	0.242962	0.242962
62.ASN	7.62984	0.0223062	62.ASN.H	7.6105	0.019344		62.ASN	122.617	0.110951	62.ASN.N	122.923	-0.306611		0.000374192		0.0940101	0.00952596	0.00990015	0.0994995	0.0994995
63.GLN	8.12931	0.0377756	63.GLN.H	8.01179	0.117521		63.GLN	119.523	0.709591	63.GLN.N	121.491	-1.96892		0.0138112		3.87666	0.392818	0.406629	0.637675	0.637675
64.ILE	8.44074	0.0147249	64.ILE.H	8.48187	-0.0411324		64.ILE	120.296	0.0379855	64.ILE.N	120.402	-0.105478		0.00169188		0.0111256	0.00112735	0.00281922	0.0530964	0.0530964
65.GLY	9.28102	0.0129091	65.GLY.H	9.25164	0.0293803		65.GLY	114.952	0.098267	65.GLY.N	114.741	0.210956		0.000863202		0.0445024	0.00450939	0.00537259	0.073298	0.073298
66.LEU	9.62183	0.00816312	66.LEU.H	9.64533	-0.0235042		66.LEU	130.105	0.0672254	66.LEU.N	130.316	-0.210956		0.000552449		0.0445024	0.00450939	0.00506184	0.0711466	0.0711466
67.ILE	9.39266	0.00821018	67.ILE.H	9.38091	0.0117521		67.ILE	126.273	0.0407722	67.ILE.N	126.273	0		0.000138112		0	0	0.000138112	0.0117521	0.0117521
68.GLU	8.56414	0.0062148	68.GLU.H	8.57589	-0.0117521		68.GLU	127.328	0.0616506	68.GLU.N	127.504	-0.175797		0.000138112		0.0309045	0.00313152	0.00326963	0.0571807	0.0571807
69.ASN	9.0636	0.0301996	69.ASN.H	9.14587	-0.0822648		69.ASN	118.433	0.030918	69.ASN.N	118.468	-0.0351593		0.0067675		0.00123618	0.000125261	0.00689276	0.0830227	0.0830227
70.ASP	7.74736	0.00405289	70.ASP.H	7.75912	-0.0117521		70.ASP	116.499	0.0406684	70.ASP.N	116.639	-0.140637		0.000138112		0.0197789	0.00200417	0.00214229	0.0462848	0.0462848
71.GLY	8.44074	0.00277225	71.GLY.H	8.44662	-0.00587606		71.GLY	109.467	0.0241029	71.GLY.N	109.467	0		3.45281e-05		0	0	3.45281e-05	0.00587606	0.00587606
72.VAL	8.5342	0.0189348	72.VAL.H	8.54651	-0.0123049		72.VAL	121.663	0.0966162	72.VAL.N	121.527	0.136552		0.000151411		0.0186464	0.00188942	0.00204083	0.0451756	0.0451756
73.HIS	9.82749	0.0548548	73.HIS.H	9.72172	0.105769		73.HIS	122.828	0.269322	73.HIS.N	123.46	-0.632868		0.0111871		0.400522	0.0405845	0.0517716	0.227534	0.227534
74.ARG	8.6464	0.0110828	74.ARG.H	8.6229	0.0235042		74.ARG	121.597	0.0780835	74.ARG.N	121.456	0.140637		0.000552449		0.0197789	0.00200417	0.00255662	0.0505631	0.0505631
75.GLN	9.6042	0.00294422	75.GLN.H	9.61008	-0.00587606		75.GLN	118.995	0.0300659	75.GLN.N	119.03	-0.0351593		3.45281e-05		0.00123618	0.000125261	0.000159789	0.0126408	0.0126408
76.TRP	9.09298	0.011155	76.TRP.H	9.12236	-0.0293803		76.TRP	122.511	0.0250579	76.TRP.N	122.581	-0.0703187		0.000863202		0.00494471	0.000501044	0.00136425	0.0369357	0.0369357
77.TYR	9.01182	0.0116649	77.TYR.H	8.99309	0.0187317		77.TYR	118.392	0.18768	77.TYR.N	118.925	-0.532938		0.000350877		0.284023	0.0287798	0.0291306	0.170677	0.170677
78.MET	8.57589	0.0117968	78.MET.H	8.55826	0.0176282		78.MET	117.659	0.330693	78.MET.N	118.503	-0.843824		0.000310753		0.712039	0.0721503	0.072461	0.269186	0.269186
79.HIS	8.43486	0.033892	79.HIS.H	8.35847	0.0763888		79.HIS	113.651	0.278772	79.HIS.N	114.389	-0.738346		0.00583524		0.545155	0.05524	0.0610753	0.247134	0.247134
80.LEU	8.35847	0.0317066	80.LEU.H	8.28796	0.0705127		80.LEU	114.881	0.207446	80.LEU.N	114.424	0.457071		0.00497204		0.208914	0.0211691	0.0261411	0.161682	0.161682
81.SER	9.25751	0.0454366	81.SER.H	9.15174	0.105769		81.SER	114.706	0.45028	81.SER.N	113.616	1.08994		0.0111871		1.18797	0.120376	0.131563	0.362716	0.362716
82.LYS	7.27728	0.0088639	82.LYS.H	7.30078	-0.0235042		82.LYS	120.718	0.0927148	82.LYS.N	120.999	-0.281275		0.000552449		0.0791154	0.0080167	0.00856915	0.0925697	0.0925697
83.TYR	8.88732	0.00764921	83.TYR.H	8.87557	0.0117521		83.TYR	121.949	0.0240227	83.TYR.N	121.949	0		0.000138112		0	0	0.000138112	0.0117521	0.0117521
84.ASN	8.61702	0.00584283	84.ASN.H	8.63465	-0.0176282		84.ASN	120.296	0.0221676	84.ASN.N	120.331	-0.0351593		0.000310753		0.00123618	0.000125261	0.000436013	0.0208809	0.0208809
85.VAL	6.9776	0.00535192	85.VAL.H	6.9776	0		85.VAL	108.553	0.0286657	85.VAL.N	108.553	0		0		0	0	0	0	0
86.LYS	8.61702	0.00368221	86.LYS.H	8.61702	0		86.LYS	119.347	0.025915	86.LYS.N	119.347	0		0		0	0	0	0	0
87.VAL	8.32322	0.00511296	87.VAL.H	8.31734	0.00587606		87.VAL	119.593	0.0270934	87.VAL.N	119.593	0		3.45281e-05		0	0	3.45281e-05	0.00587606	0.00587606
88.GLY	8.95196	0.00327155	88.GLY.H	8.95196	0		88.GLY	116.991	0.0239371	88.GLY.N	117.026	-0.0351593		0		0.00123618	0.000125261	0.000125261	0.011192	0.011192
89.ASP	7.94715	0.0033772	89.ASP.H	7.94715	0		89.ASP	121.562	0.0210201	89.ASP.N	121.632	-0.0703187		0		0.00494471	0.000501044	0.000501044	0.022384	0.022384
90.TYR	8.75217	0.00636981	90.TYR.H	8.74042	0.0117521		90.TYR	121.245	0.0291469	90.TYR.N	121.21	0.0351593		0.000138112		0.00123618	0.000125261	0.000263373	0.0162288	0.0162288
91.VAL	8.86969	0.00517662	91.VAL.H	8.86382	0.00587606		91.VAL	118.573	0.0410127	91.VAL.N	118.714	-0.140637		3.45281e-05		0.0197789	0.00200417	0.0020387	0.045152	0.045152
92.LYS	7.88251	0.0111943	92.LYS.H	7.86489	0.0176282		92.LYS	120.999	0.0382914	92.LYS.N	120.964	0.0351593		0.000310753		0.00123618	0.000125261	0.000436013	0.0208809	0.0208809
93.ALA	8.0588	0.00848206	93.ALH	8.04704	0.0117521		93.ALA	123.988	0.0447614	93.ALN	124.128	-0.140637		0.000138112		0.0197789	0.00200417	0.00214229	0.0462848	0.0462848
94.GLY	9.63358	0.0297348	94.GLY.H	9.71584	-0.0822648		94.GLY	112.455	0.0620938	94.GLY.N	112.631	-0.175797		0.0067675		0.0309045	0.00313152	0.00989902	0.0994938	0.0994938
95.GLN	8.09405	0.00869673	95.GLN.H	8.11756	-0.0235042		95.GLN	122.159	0.0448104	95.GLN.N	122.089	0.0703187		0.000552449		0.00494471	0.000501044	0.00105349	0.0324576	0.0324576
96.ILE	8.72867	0.0125202	96.ILE.H	8.70516	0.0235042		96.ILE	124.445	0.0856357	96.ILE.N	124.269	0.175797		0.000552449		0.0309045	0.00313152	0.00368397	0.0606957	0.0606957
97.ILE	8.476	0.0151199	97.ILE.H	8.51713	-0.0411324		97.ILE	121.913	0.0429265	97.ILE.N	121.949	-0.0351593		0.00169188		0.00123618	0.000125261	0.00181714	0.0426279	0.0426279
98.GLY	7.20677	0.00513265	98.GLY.H	7.20089	0.00587606		98.GLY	108.729	0.0308443	98.GLY.N	108.729	0		3.45281e-05		0	0	3.45281e-05	0.00587606	0.00587606
99.TRP	8.67578	0.0104342	99.TRP.H	8.70516	-0.0293803		99.TRP	118.116	0.0301641	99.TRP.N	118.186	-0.0703187		0.000863202		0.00494471	0.000501044	0.00136425	0.0369357	0.0369357
100.SER	10.2271	0.0510608	100.SER.H	10.1037	0.123397		100.SER	123.249	0.0344576	100.SER.N	123.355	-0.105478		0.0152269		0.0111256	0.00112735	0.0163542	0.127884	0.127884
101.GLY	8.9402	0.0543777	101.GLY.H	9.08123	-0.141025		101.GLY	116.71	0.321269	101.GLY.N	117.554	-0.843824		0.0198882		0.712039	0.0721503	0.0920384	0.303378	0.303378
102.SER	8.72867	0.0233033	102.SER.H	8.77568	-0.0470085		102.SER	118.468	0.0862396	102.SER.N	118.397	0.0703187		0.0022098		0.00494471	0.000501044	0.00271084	0.0520657	0.0520657
103.THR	7.52407	0.0685105	103.THR.H	7.70036	-0.176282		103.THR	110.276	0.258782	103.THR.N	110.944	-0.668027		0.0310753		0.44626	0.0452192	0.0762944	0.276214	0.276214
104.GLY	9.09886	0.0899112	104.GLY.H	8.87557	0.22329		104.GLY	111.366	0.851632	104.GLY.N	109.291	2.0744		0.0498585		4.30314	0.436033	0.485892	0.697059	0.697059
110.HIS	8.35724	0.0059478	110.HIS.H	8.3676	-0.0103524		110.HIS	119.632	0.140338	110.HIS.N	119.337	0.29523		0.000107172		0.0871609	0.00883193	0.00893911	0.0945468	0.0945468
111.LEU	9.10473	0.00880356	111.LEU.H	9.09298	0.0117521		111.LEU	121.597	0.733938	111.LEU.N	119.804	1.79313		0.000138112		3.2153	0.325804	0.325942	0.570913	0.570913
112.HIS	6.89534	0.0283084	112.HIS.H	6.84245	0.0528845		112.HIS	124.304	0.170546	112.HIS.N	124.761	-0.457071		0.00279677		0.208914	0.0211691	0.0239659	0.154809	0.154809
113.PHE	9.16937	0.028486	113.PHE.H	9.24576	-0.0763888		113.PHE	130.176	0.0732961	113.PHE.N	130.07	0.105478		0.00583524		0.0111256	0.00112735	0.00696259	0.0834421	0.0834421
114.GLN	7.97066	0.0358038	114.GLN.H	8.06467	-0.0940169		114.GLN	129.156	0.171027	114.GLN.N	129.613	-0.457071		0.00883919		0.208914	0.0211691	0.0300083	0.173229	0.173229
115.ARG	9.89213	0.0711143	115.ARG.H	9.71584	0.176282		115.ARG	129.051	0.0814887	115.ARG.N	128.875	0.175797		0.0310753		0.0309045	0.00313152	0.0342068	0.184951	0.184951
116.MET	9.25751	0.00411348	116.MET.H	9.26926	-0.0117521		116.MET	126.379	0.0939471	116.MET.N	126.203	0.175797		0.000138112		0.0309045	0.00313152	0.00326963	0.0571807	0.0571807
117.VAL	7.2244	0.00805837	117.VAL.H	7.21264	0.0117521		117.VAL	113.124	0.23982	117.VAL.N	113.581	-0.457071		0.000138112		0.208914	0.0211691	0.0213072	0.14597	0.14597
118.ASN	7.76499	0.0161965	118.ASN.H	7.80613	-0.0411324		118.ASN	116.147	0.21893	118.ASN.N	116.604	-0.457071		0.00169188		0.208914	0.0211691	0.022861	0.151198	0.151198
119.SER	8.62877	0.0317492	119.SER.H	8.57589	0.0528845		119.SER	115.374	0.0686687	119.SER.N	115.303	0.0703187		0.00279677		0.00494471	0.000501044	0.00329782	0.0574266	0.0574266
120.PHE	8.476	0.00506334	120.PHE.H	8.47012	0.00587606		120.PHE	119.698	0.0219847	120.PHE.N	119.698	0		3.45281e-05		0	0	3.45281e-05	0.00587606	0.00587606
121.SER	6.9776	0.00298518	121.SER.H	6.9776	0		121.SER	119.558	0.0314456	121.SER.N	119.593	-0.0351593		0		0.00123618	0.000125261	0.000125261	0.011192	0.011192
123.SER	8.14106	0.00628179	123.SER.H	8.15869	-0.0176282		123.SER	112.702	0.0274326	123.SER.N	112.737	-0.0351593		0.000310753		0.00123618	0.000125261	0.000436013	0.0208809	0.0208809
124.THR	7.1245	0.00373913	124.THR.H	7.13038	-0.00587606		124.THR	109.291	0.0332204	124.THR.N	109.291	0		3.45281e-05		0	0	3.45281e-05	0.00587606	0.00587606
125.ALA	7.34779	0.00451909	125.ALH	7.34192	0.00587606		125.ALA	124.269	0.0558361	125.ALN	124.41	-0.140637		3.45281e-05		0.0197789	0.00200417	0.0020387	0.045152	0.045152
126.GLN	8.2292	0.0245136	126.GLN.H	8.28796	-0.0587606		126.GLN	117.589	0.016667	126.GLN.N	117.589	0		0.00345281		0	0	0.00345281	0.0587606	0.0587606
127.ASP	8.32322	0.00442389	127.ASP.H	8.33497	-0.0117521		127.ASP	123.671	0.123613	127.ASP.N	123.988	-0.316434		0.000138112		0.10013	0.0101461	0.0102842	0.101411	0.101411
131.PHE	7.40655	0.0151658	131.PHE.H	7.3713	0.0352564		131.PHE	117.729	0.01951	131.PHE.N	117.765	-0.0351593		0.00124301		0.00123618	0.000125261	0.00136827	0.0369902	0.0369902
132.LEU	8.40693	0.00643759	132.LEU.H	8.42824	-0.0213149		132.LEU	120.271	0.0795873	132.LEU.N	120.128	0.143		0.000454324		0.0204489	0.00207207	0.0025264	0.0502633	0.0502633
133.LYS	7.72386	0.0068958	133.LYS.H	7.74149	-0.0176282		133.LYS	118.151	0.0476369	133.LYS.N	118.081	0.0703187		0.000310753		0.00494471	0.000501044	0.000811796	0.028492	0.028492
134.SER	7.38893	0.00421958	134.SER.H	7.38893	0		134.SER	121.562	0.0837321	134.SER.N	121.808	-0.246115		0		0.0605727	0.00613778	0.00613778	0.078344	0.078344
																Mean is			0.114791
																SD is			0.127084
																Mean+1SD			0.241875
																Mean+2SD			0.36896

## Sheet: Figure 4c_2
Figure 4c
CSP for LytMCD titrated with substrate analogue
H	PEAK final		PEAK ref		N	PEAK final		PEAK ref
												CS ratio				Mean+1SD	Mean+2SD
Residue number	Shift	Residue number	Shift	Difference	Residue number	Shift	Residue number	Shift	Difference		DN^2	15N-1H	DN^2	15N-1H*DN^2	sum	d	d
A.3.LYS.H	8.50809	A.3.LYS.H	8.4995	0.00859435	A.3.LYS.N	120.73	A.3.LYS.N	120.788	-0.0580315		7.38629e-05	0.101329	0.00336766	0.000341242	0.000415105	0.0203741	0.0203741
A.4.ASP.H	8.18807	A.4.ASP.H	8.18219	0.00587606	A.4.ASP.N	120.331	A.4.ASP.N	120.261	0.0703187		3.45281e-05		0.00494471	0.000501044	0.000535572	0.0231424	0.0231424
A.5.ALA.H	8.04117	A.5.ALA.H	8.04117	0	A.5.ALA.N	123.425	A.5.ALA.N	123.46	-0.0351593		0		0.00123618	0.000125261	0.000125261	0.011192	0.011192
A.6.SER.H	8.08818	A.6.SER.H	8.1173	-0.0291238	A.6.SER.N	115.55	A.6.SER.N	115.517	0.0327491		0.000848197		0.0010725	0.000108676	0.000956873	0.0309334	0.0309334
		A.7.TRP.H	7.643				A.7.TRP.N	127.579	0		0		0	0	0	1	1
A.9.THR.H	7.57108	A.9.THR.H	7.55933	0.0117521	A.9.THR.N	102.646	A.9.THR.N	102.4	0.246115		0.000138112		0.0605727	0.00613778	0.0062759	0.0792205	0.0792205
A.10.SER.H	7.7796	A.10.SER.H	7.71211	0.0674933	A.10.SER.N	114.405	A.10.SER.N	114.389	0.0161572		0.00455534		0.000261057	2.64526e-05	0.00458179	0.0676889	0.0676889
A.11.ARG.H	7.32429	A.11.ARG.H	7.2714	0.0528845	A.11.ARG.N	122.019	A.11.ARG.N	121.878	0.140637		0.00279677		0.0197789	0.00200417	0.00480095	0.0692889	0.0692889
A.12.LYS.H	8.63028	A.12.LYS.H	8.59939	0.0308863	A.12.LYS.N	120.221	A.12.LYS.N	120.296	-0.0746798		0.000953965		0.00557708	0.00056512	0.00151909	0.0389754	0.0389754
A.13.GLN.H	8.96959	A.13.GLN.H	8.88732	0.0822648	A.13.GLN.N	127.433	A.13.GLN.N	126.906	0.52739		0.0067675		0.27814	0.0281837	0.0349512	0.186952	0.186952
A.14.LEU.H	7.70829	A.14.LEU.H	7.70623	0.00205583	A.14.LEU.N	128.792	A.14.LEU.N	128.84	-0.0481884		4.22645e-06		0.00232212	0.000235298	0.000239525	0.0154766	0.0154766
A.18.GLY.H	8.50823	A.18.GLY.H	8.49362	0.0146073	A.18.GLY.N	110.289	A.18.GLY.N	110.24	0.0490126		0.000213374		0.00240223	0.000243416	0.00045679	0.0213726	0.0213726
A.19.GLN.H	8.27033	A.19.GLN.H	8.27621	-0.00587606	A.19.GLN.N	120.05	A.19.GLN.N	120.015	0.0351593		3.45281e-05		0.00123618	0.000125261	0.000159789	0.0126408	0.0126408
A.20.TYR.H	8.22338	A.20.TYR.H	8.2568	-0.0334199	A.20.TYR.N	121.603	A.20.TYR.N	121.779	-0.175606		0.00111689		0.0308374	0.00312473	0.00424162	0.0651277	0.0651277
A.21.HIS.H	7.97496	A.21.HIS.H	7.98828	-0.0133223	A.21.HIS.N	122.404	A.21.HIS.N	122.441	-0.0363072		0.000177484		0.00131821	0.000133573	0.000311057	0.0176368	0.0176368
A.22.GLY.H	7.97066	A.22.GLY.H	8.01766	-0.0470085	A.22.GLY.N	110.838	A.22.GLY.N	111.155	-0.316434		0.0022098		0.10013	0.0101461	0.0123559	0.111157	0.111157
A.23.GLY.H	7.90014	A.23.GLY.H	7.90602	-0.00587606	A.23.GLY.N	115.057	A.23.GLY.N	115.303	-0.246115		3.45281e-05		0.0605727	0.00613778	0.00617231	0.0785641	0.0785641
A.27.TYR.H	8.3021	A.27.TYR.H	8.29634	0.005753	A.27.TYR.N	123.102	A.27.TYR.N	123.231	-0.129745		3.3097e-05		0.0168338	0.00170576	0.00173885	0.0416996	0.0416996
A.28.GLY.H	8.30882	A.28.GLY.H	8.28579	0.0230334	A.28.GLY.N	111.695	A.28.GLY.N	111.509	0.186464		0.000530537		0.0347688	0.00352309	0.00405362	0.0636681	0.0636681
A.29.VAL.H	7.79329	A.29.VAL.H	7.87076	-0.0774731	A.29.VAL.N	117.282	A.29.VAL.N	118.011	-0.728943		0.00600208		0.531357	0.053842	0.0598441	0.24463	0.24463
A.30.ASP.H	8.24095	A.30.ASP.H	8.24683	-0.00587606	A.30.ASP.N	123.496	A.30.ASP.N	123.496	0		3.45281e-05		0	0	3.45281e-05	0.00587606	0.00587606
A.32.ALA.H	9.15762	A.32.ALA.H	9.12236	0.0352564	A.32.ALA.N	127.75	A.32.ALA.N	127.363	0.386753		0.00124301		0.149578	0.0151566	0.0163996	0.128061	0.128061
A.33.MET.H	7.34192	A.33.MET.H	7.48882	-0.146901	A.33.MET.N	118.608	A.33.MET.N	119.03	-0.421912		0.02158		0.17801	0.0180376	0.0396176	0.199042	0.199042
A.35.GLU.H	8.61325	A.35.GLU.H	8.61822	-0.00496982	A.35.GLU.N	121.364	A.35.GLU.N	121.429	-0.0645762		2.46991e-05		0.00417008	0.000422551	0.00044725	0.0211483	0.0211483
A.36.ASN.H	8.4614	A.36.ASN.H	8.44515	0.0162541	A.36.ASN.N	118.668	A.36.ASN.N	118.976	-0.308271		0.000264197		0.0950313	0.00962943	0.00989363	0.0994667	0.0994667
A.37.SER.H	8.23508	A.37.SER.H	8.2286	0.00647615	A.37.SER.N	117.554	A.37.SER.N	117.557	-0.00294609		4.19405e-05		8.67944e-06	8.7948e-07	4.28199e-05	0.0065437	0.0065437
A.41.SER.H	8.67578	A.41.SER.H	8.66992	0.00585833	A.41.SER.N	108.588	A.41.SER.N	108.588	3.23033e-07		3.432e-05		1.0435e-13	1.05737e-14	3.432e-05	0.00585833	0.00585833
A.42.LEU.H	8.93433	A.42.LEU.H	9.00354	-0.0692101	A.42.LEU.N	130.105	A.42.LEU.N	129.935	0.170726		0.00479004		0.0291475	0.00295349	0.00774353	0.0879973	0.0879973
A.43.THR.H	8.25858	A.43.THR.H	8.27033	-0.0117521	A.43.THR.N	110.662	A.43.THR.N	110.803	-0.140637		0.000138112		0.0197789	0.00200417	0.00214229	0.0462848	0.0462848
A.44.ASP.H	9.01072	A.44.ASP.H	8.96371	0.0470085	A.44.ASP.N	128.734	A.44.ASP.N	128.453	0.281275		0.0022098		0.0791154	0.0080167	0.0102265	0.101126	0.101126
A.45.GLY.H	9.09298	A.45.GLY.H	9.06948	0.0235042	A.45.GLY.N	113.405	A.45.GLY.N	113.194	0.210956		0.000552449		0.0445024	0.00450939	0.00506184	0.0711466	0.0711466
A.46.THR.H	8.30559	A.46.THR.H	8.25858	0.0470085	A.46.THR.N	115.936	A.46.THR.N	115.936	0		0.0022098		0	0	0.0022098	0.0470085	0.0470085
A.47.VAL.H	9.61595	A.47.VAL.H	9.62183	-0.00587606	A.47.VAL.N	127.926	A.47.VAL.N	127.89	0.0351593		3.45281e-05		0.00123618	0.000125261	0.000159789	0.0126408	0.0126408
A.48.VAL.H	8.78155	A.48.VAL.H	8.78743	-0.00587606	A.48.VAL.N	125.605	A.48.VAL.N	125.605	0		3.45281e-05		0	0	3.45281e-05	0.00587606	0.00587606
A.49.GLN.H	7.78118	A.49.GLN.H	7.77087	0.0103071	A.49.GLN.N	120.905	A.49.GLN.N	120.964	-0.0588326		0.000106235		0.00346127	0.000350727	0.000456963	0.0213767	0.0213767
A.50.ALA.H	9.13411	A.50.ALA.H	9.11061	0.0235042	A.50.ALA.N	129.156	A.50.ALA.N	129.086	0.0703187		0.000552449		0.00494471	0.000501044	0.00105349	0.0324576	0.0324576
A.51.GLY.H	8.58177	A.51.GLY.H	8.59939	-0.0176282	A.51.GLY.N	113.264	A.51.GLY.N	113.475	-0.210956		0.000310753		0.0445024	0.00450939	0.00482014	0.0694273	0.0694273
A.52.TRP.H	8.86382	A.52.TRP.H	8.85794	0.00587606	A.52.TRP.N	122.722	A.52.TRP.N	122.581	0.140637		3.45281e-05		0.0197789	0.00200417	0.0020387	0.045152	0.045152
A.53.SER.H	7.82375	A.53.SER.H	7.88251	-0.0587606	A.53.SER.N	122.652	A.53.SER.N	122.652	0		0.00345281		0	0	0.00345281	0.0587606	0.0587606
A.54.ASN.H	8.84619	A.54.ASN.H	8.81457	0.0316152	A.54.ASN.N	123.285	A.54.ASN.N	123.338	-0.0530243		0.000999523		0.00281158	0.000284895	0.00128442	0.0358388	0.0358388
A.55.TYR.H	7.65104	A.55.TYR.H	7.64805	0.00299082	A.55.TYR.N	116.499	A.55.TYR.N	116.528	-0.0294352		8.94501e-06		0.00086643	8.77946e-05	9.67396e-05	0.00983563	0.00983563
A.56.GLY.H	7.55933	A.56.GLY.H	7.5417	0.0176282	A.56.GLY.N	108.377	A.56.GLY.N	108.412	-0.0351593		0.000310753		0.00123618	0.000125261	0.000436013	0.0208809	0.0208809
A.57.GLY.H	7.71211	A.57.GLY.H	7.58181	0.130298	A.57.GLY.N	105.635	A.57.GLY.N	104.894	0.74081		0.0169776		0.5488	0.0556094	0.072587	0.26942	0.26942
A.58.GLY.H	8.27621	A.58.GLY.H	8.29524	-0.019033	A.58.GLY.N	108.588	A.58.GLY.N	108.721	-0.132758		0.000362255		0.0176247	0.00178589	0.00214815	0.0463481	0.0463481
A.59.ASN.H	8.46969	A.59.ASN.H	8.48743	-0.0177413	A.59.ASN.N	118.289	A.59.ASN.N	118.619	-0.329433		0.000314755		0.108526	0.0109968	0.0113116	0.106356	0.106356
A.60.GLN.H	8.33932	A.60.GLN.H	8.34035	-0.00102963	A.60.GLN.N	120.213	A.60.GLN.N	120.181	0.0323316		1.06014e-06		0.00104533	0.000105922	0.000106983	0.0103432	0.0103432
A.61.VAL.H	7.25965	A.61.VAL.H	7.23615	0.0235042	A.61.VAL.N	120.648	A.61.VAL.N	120.542	0.105478		0.000552449		0.0111256	0.00112735	0.0016798	0.0409853	0.0409853
A.62.THR.H	9.25751	A.62.THR.H	9.24576	0.0117521	A.62.THR.N	122.968	A.62.THR.N	122.757	0.210956		0.000138112		0.0445024	0.00450939	0.0046475	0.0681726	0.0681726
A.63.ILE.H	9.72172	A.63.ILE.H	9.76285	-0.0411324	A.63.ILE.N	128.418	A.63.ILE.N	128.488	-0.0703187		0.00169188		0.00494471	0.000501044	0.00219292	0.0468286	0.0468286
A.64.LYS.H	9.39854	A.64.LYS.H	9.38679	0.0117521	A.64.LYS.N	129.719	A.64.LYS.N	129.684	0.0351593		0.000138112		0.00123618	0.000125261	0.000263373	0.0162288	0.0162288
A.65.GLU.H	8.51125	A.65.GLU.H	8.49362	0.0176282	A.65.GLU.N	129.226	A.65.GLU.N	129.262	-0.0351593		0.000310753		0.00123618	0.000125261	0.000436013	0.0208809	0.0208809
A.66.ALA.H	8.21157	A.66.ALA.H	8.2057	0.00587606	A.66.ALA.N	126.308	A.66.ALA.N	126.308	0		3.45281e-05		0	0	3.45281e-05	0.00587606	0.00587606
A.67.ASN.H	8.81093	A.67.ASN.H	8.81093	0	A.67.ASN.N	115.268	A.67.ASN.N	115.198	0.0703187		0		0.00494471	0.000501044	0.000501044	0.022384	0.022384
A.68.SER.H	7.63572	A.68.SER.H	7.62984	0.00587606	A.68.SER.N	111.717	A.68.SER.N	111.823	-0.105478		3.45281e-05		0.0111256	0.00112735	0.00116188	0.0340863	0.0340863
A.69.ASN.H	8.38786	A.69.ASN.H	8.3939	-0.00604094	A.69.ASN.N	118.995	A.69.ASN.N	119.055	-0.0600914		3.6493e-05		0.00361098	0.000365897	0.00040239	0.0200597	0.0200597
A.70.ASN.H	7.77675	A.70.ASN.H	7.77087	0.00587606	A.70.ASN.N	115.866	A.70.ASN.N	115.866	0		3.45281e-05		0	0	3.45281e-05	0.00587606	0.00587606
A.71.TYR.H	9.25164	A.71.TYR.H	9.25751	-0.00587606	A.71.TYR.N	117.483	A.71.TYR.N	117.518	-0.0351593		3.45281e-05		0.00123618	0.000125261	0.000159789	0.0126408	0.0126408
A.72.GLN.H	9.55719	A.72.GLN.H	9.59245	-0.0352564	A.72.GLN.N	118.362	A.72.GLN.N	118.433	-0.0703187		0.00124301		0.00494471	0.000501044	0.00174405	0.0417619	0.0417619
A.82.VAL.H	8.19395	A.82.VAL.H	8.15281	0.0411324	A.82.VAL.N	123.742	A.82.VAL.N	123.425	0.316434		0.00169188		0.10013	0.0101461	0.011838	0.108803	0.108803
A.83.SER.H	8.52888	A.83.SER.H	8.50538	0.0235042	A.83.SER.N	119.804	A.83.SER.N	120.296	-0.492231		0.000552449		0.242291	0.0245511	0.0251036	0.158441	0.158441
A.84.ALA.H	8.468	A.84.ALA.H	8.476	-0.00799317	A.84.ALA.N	126.675	A.84.ALA.N	126.66	0.015489		6.38908e-05		0.000239908	2.43097e-05	8.82004e-05	0.00939151	0.00939151
A.85.GLY.H	8.41136	A.85.GLY.H	8.35812	0.0532359	A.85.GLY.N	107.92	A.85.GLY.N	107.924	-0.00407793		0.00283406		1.66295e-05	1.68505e-06	0.00283574	0.0532517	0.0532517
A.86.ASP.H	8.07055	A.86.ASP.H	8.05381	0.0167366	A.86.ASP.N	120.402	A.86.ASP.N	120.342	0.0598225		0.000280112		0.00357873	0.00036263	0.000642742	0.0253524	0.0253524
A.87.LYS.H	8.19383	A.87.LYS.H	8.18807	0.00576105	A.87.LYS.N	121.142	A.87.LYS.N	121.14	0.0025991		3.31896e-05		6.7553e-06	6.84509e-07	3.38742e-05	0.00582015	0.00582015
A.88.VAL.H	8.02942	A.88.VAL.H	8.03044	-0.001021	A.88.VAL.N	121.316	A.88.VAL.N	121.151	0.164591		1.04243e-06		0.0270901	0.00274502	0.00274606	0.0524029	0.0524029
A.89.LYS.H	8.44385	A.89.LYS.H	8.46276	-0.0189088	A.89.LYS.N	125.225	A.89.LYS.N	125.154	0.0704765		0.000357541		0.00496694	0.000503296	0.000860837	0.02934	0.02934
A.90.ALA.H	8.42899	A.90.ALA.H	8.43732	-0.00833282	A.90.ALA.N	126.695	A.90.ALA.N	126.732	-0.036757		6.94358e-05		0.00135108	0.000136903	0.000206339	0.0143645	0.0143645
A.91.GLY.H	8.00004	A.91.GLY.H	7.99003	0.0100079	A.91.GLY.N	115.233	A.91.GLY.N	114.993	0.239697		0.000100158		0.0574546	0.00582182	0.00592198	0.0769544	0.0769544
A.92.ASP.H	8.39961	A.92.ASP.H	8.38786	0.0117521	A.92.ASP.N	121.456	A.92.ASP.N	121.491	-0.0351593		0.000138112		0.00123618	0.000125261	0.000263373	0.0162288	0.0162288
A.93.GLN.H	9.08123	A.93.GLN.H	9.0636	0.0176282	A.93.GLN.N	123.003	A.93.GLN.N	122.933	0.0703187		0.000310753		0.00494471	0.000501044	0.000811796	0.028492	0.028492
A.94.ILE.H	8.56414	A.94.ILE.H	8.57001	-0.00587606	A.94.ILE.N	117.132	A.94.ILE.N	117.378	-0.246115		3.45281e-05		0.0605727	0.00613778	0.00617231	0.0785641	0.0785641
A.95.ALA.H	7.44181	A.95.ALA.H	7.41831	0.0235042	A.95.ALA.N	119.593	A.95.ALA.N	119.452	0.140637		0.000552449		0.0197789	0.00200417	0.00255662	0.0505631	0.0505631
A.96.TYR.H	8.7698	A.96.TYR.H	8.84031	-0.0705127	A.96.TYR.N	119.874	A.96.TYR.N	119.839	0.0351593		0.00497204		0.00123618	0.000125261	0.0050973	0.0713954	0.0713954
A.97.SER.H	10.3975	A.97.SER.H	10.3563	0.0411324	A.97.SER.N	123.882	A.97.SER.N	124.093	-0.210956		0.00169188		0.0445024	0.00450939	0.00620127	0.0787481	0.0787481
A.98.GLY.H	9.01659	A.98.GLY.H	9.22226	-0.205662	A.98.GLY.N	110.908	A.98.GLY.N	111.647	-0.738346		0.0422969		0.545155	0.05524	0.0975369	0.312309	0.312309
A.101.GLY.H	8.55826	A.101.GLY.H	8.32545	0.232808	A.101.GLY.N	110.733	A.101.GLY.N	110.64	0.0931654		0.0541996		0.00867979	0.000879516	0.0550791	0.234689	0.234689
A.102.ASN.H	8.41158	A.102.ASN.H	8.33638	0.0751996	A.102.ASN.N	118.724	A.102.ASN.N	118.6	0.123786		0.00565497		0.0153229	0.00155266	0.00720763	0.0848978	0.0848978
A.103.SER.H	8.40548	A.103.SER.H	8.37733	0.0281556	A.103.SER.N	116.745	A.103.SER.N	116.492	0.252665		0.000792735		0.0638395	0.0064688	0.00726154	0.0852147	0.0852147
A.104.THR.H	8.14035	A.104.THR.H	8.15869	-0.0183386	A.104.THR.N	115.708	A.104.THR.N	115.585	0.123466		0.000336305		0.0152438	0.00154464	0.00188095	0.0433699	0.0433699
A.105.ALA.H	8.11994	A.105.ALA.H	8.14798	-0.028043	A.105.ALA.N	127.728	A.105.ALA.N	127.812	-0.0832493		0.000786409		0.00693044	0.000702256	0.00148866	0.0385832	0.0385832
A.110.PHE.H	9.05185	A.110.PHE.H	9.08711	-0.0352564	A.110.PHE.N	130.176	A.110.PHE.N	129.719	0.457071		0.00124301		0.208914	0.0211691	0.0224121	0.149707	0.149707
A.111.GLN.H	7.70036	A.111.GLN.H	7.87076	-0.170406	A.111.GLN.N	128.277	A.111.GLN.N	128.734	-0.457071		0.0290381		0.208914	0.0211691	0.0502072	0.22407	0.22407
A.112.ARG.H	9.78048	A.112.ARG.H	9.72172	0.0587606	A.112.ARG.N	129.508	A.112.ARG.N	129.508	0		0.00345281		0	0	0.00345281	0.0587606	0.0587606
A.113.MET.H	9.41029	A.113.MET.H	9.41617	-0.00587606	A.113.MET.N	126.203	A.113.MET.N	126.097	0.105478		3.45281e-05		0.0111256	0.00112735	0.00116188	0.0340863	0.0340863
A.114.SER.H	8.78155	A.114.SER.H	8.69929	0.0822648	A.114.SER.N	116.78	A.114.SER.N	116.78	0		0.0067675		0	0	0.0067675	0.0822648	0.0822648
A.115.GLY.H	8.26186	A.115.GLY.H	8.31836	-0.0565038	A.115.GLY.N	111.013	A.115.GLY.N	111.123	-0.109806		0.00319268		0.0120573	0.00122176	0.00441443	0.0664412	0.0664412
A.116.GLY.H	6.84833	A.116.GLY.H	6.8307	0.0176282	A.116.GLY.N	105.916	A.116.GLY.N	105.881	0.0351593		0.000310753		0.00123618	0.000125261	0.000436013	0.0208809	0.0208809
A.117.ILE.H	7.35954	A.117.ILE.H	7.32429	0.0352564	A.117.ILE.N	114.671	A.117.ILE.N	114.671	0		0.00124301		0	0	0.00124301	0.0352564	0.0352564
A.118.GLY.H	7.33016	A.118.GLY.H	7.28903	0.0411324	A.118.GLY.N	116.323	A.118.GLY.N	116.323	0		0.00169188		0	0	0.00169188	0.0411324	0.0411324
A.119.ASN.H	9.10473	A.119.ASN.H	9.10198	0.00274952	A.119.ASN.N	121.597	A.119.ASN.N	121.51	0.0868134		7.55986e-06		0.00753656	0.000763673	0.000771233	0.0277711	0.0277711
A.120.GLN.H	9.43379	A.120.GLN.H	9.44555	-0.0117521	A.120.GLN.N	118.397	A.120.GLN.N	118.397	0		0.000138112		0	0	0.000138112	0.0117521	0.0117521
A.121.TYR.H	7.05987	A.121.TYR.H	7.05399	0.00587606	A.121.TYR.N	117.87	A.121.TYR.N	117.94	-0.0703187		3.45281e-05		0.00494471	0.000501044	0.000535572	0.0231424	0.0231424
A.122.ALA.H	7.38893	A.122.ALA.H	7.3948	-0.00587606	A.122.ALA.N	122.863	A.122.ALA.N	122.757	0.105478		3.45281e-05		0.0111256	0.00112735	0.00116188	0.0340863	0.0340863
A.123.VAL.H	8.39961	A.123.VAL.H	8.42663	-0.0270264	A.123.VAL.N	114.003	A.123.VAL.N	114.268	-0.265845		0.000730429		0.0706735	0.00716129	0.00789172	0.0888353	0.0888353
A.124.ASP.H	8.11756	A.124.ASP.H	8.13594	-0.0183838	A.124.ASP.N	121.984	A.124.ASP.N	122.085	-0.100859		0.000337963		0.0101726	0.00103078	0.00136875	0.0369966	0.0369966
A.126.THR.H	8.69929	A.126.THR.H	8.69341	0.00587606	A.126.THR.N	121.28	A.126.THR.N	120.823	0.457071		3.45281e-05		0.208914	0.0211691	0.0212036	0.145615	0.145615
A.127.SER.H	8.89907	A.127.SER.H	8.89907	0	A.127.SER.N	116.288	A.127.SER.N	116.323	-0.0351593		0		0.00123618	0.000125261	0.000125261	0.011192	0.011192
A.128.TYR.H	7.56521	A.128.TYR.H	7.64747	-0.0822648	A.128.TYR.N	124.48	A.128.TYR.N	124.41	0.0703187		0.0067675		0.00494471	0.000501044	0.00726855	0.0852558	0.0852558
A.129.LEU.H	7.94715	A.129.LEU.H	7.95747	-0.0103193	A.129.LEU.N	130.914	A.129.LEU.N	130.964	-0.0496233		0.000106489		0.00246247	0.00024952	0.000356008	0.0188682	0.0188682
A.130.GLN.H	8.25271	A.130.GLN.H	8.24683	0.00587606	A.130.GLN.N	120.718	A.130.GLN.N	120.753	-0.0351593		3.45281e-05		0.00123618	0.000125261	0.000159789	0.0126408	0.0126408
A.131.SER.H	8.48998	A.131.SER.H	8.51324	-0.0232562	A.131.SER.N	119.452	A.131.SER.N	119.208	0.244099		0.000540851		0.0595844	0.00603764	0.00657849	0.0811079	0.0811079
A.132.ARG.H	8.07141	A.132.ARG.H	7.95911	0.112305	A.132.ARG.N	126.946	A.132.ARG.N	127.907	-0.961664		0.0126123		0.924797	0.0937089	0.106321	0.326069	0.326069
													Mean is			0.0622702
													SD is			0.0660468
													Mean+1SD			0.128317
													Mean+2SD			0.194364

## Sheet: Figure 5e_1
Figure 5e
CSP for LssCD bound to PG sacculus
H	PEAK_final		PEAK_ref		N	PEAK_final		PEAK_ref				CS ratio				Mean+1SD	Mean+2SD
NmrResidue	Shift		Shift	Difference	Residue number	Shift	Residue number	Shift	Difference		DH^2	15N-1H	DN^2	15N-1H*DN^2	sum	d	d
A.4.SER.H	9.41186	A.4.SER.H	9.29183	0.120029	A.4.SER.N	120.869	A.4.SER.N	119.244	1.6256		0.0144069	0.101329	2.64257	0.267769	0.282176	0.531202	0.531202
A.5.ALA.H	8.93575	A.5.ALA.H	8.857	0.0787495	A.5.ALA.N	124.959	A.5.ALA.N	125.104	-0.145907		0.00620148		0.021289	0.00215719	0.00835867	0.0914258	0.0914258
A.8.LEU.H	6.27956	A.8.LEU.H	6.30679	-0.0272296	A.8.LEU.N	119.56	A.8.LEU.N	119.556	0.00381387		0.000741452		1.45456e-05	1.47389e-06	0.000742926	0.0272567	0.0272567
A.9.ASN.H	7.66073	A.9.ASN.H	7.65241	0.00832187	A.9.ASN.N	114.716	A.9.ASN.N	114.555	0.161352		6.92535e-05		0.0260345	0.00263805	0.0027073	0.0520318	0.0520318
A.10.ASN.H	7.05852	A.10.ASN.H	7.14119	-0.0826693	A.10.ASN.N	113.738	A.10.ASN.N	113.93	-0.191989		0.00683421		0.0368596	0.00373495	0.0105692	0.102806	0.102806
A.11.TYR.H	7.52707	A.11.TYR.H	7.51138	0.0156858	A.11.TYR.N	118.779	A.11.TYR.N	118.853	-0.07413		0.000246043		0.00549526	0.00055683	0.000802873	0.028335	0.028335
A.12.LYS.H	9.02655	A.12.LYS.H	9.10975	-0.0832033	A.12.LYS.N	123.051	A.12.LYS.N	123.089	-0.0378766		0.00692279		0.00143463	0.00014537	0.00706816	0.0840723	0.0840723
A.13.LYS.H	8.64352	A.13.LYS.H	8.60433	0.0391911	A.13.LYS.N	124.971	A.13.LYS.N	125.261	-0.289795		0.00153594		0.0839811	0.00850973	0.0100457	0.100228	0.100228
A.14.GLY.H	8.03589	A.14.GLY.H	8.06373	-0.0278416	A.14.GLY.N	113.239	A.14.GLY.N	113.305	-0.0652043		0.000775155		0.0042516	0.000430811	0.00120597	0.034727	0.034727
A.15.TYR.H	8.43526	A.15.TYR.H	8.48681	-0.0515439	A.15.TYR.N	122.801	A.15.TYR.N	124.323	-1.52206		0.00265677		2.31668	0.234747	0.237404	0.487241	0.487241
A.16.GLY.H	8.45968	A.16.GLY.H	8.45743	0.00224748	A.16.GLY.N	108.094	A.16.GLY.N	107.991	0.103471		5.05117e-06		0.0107061	0.00108484	0.0010899	0.0330136	0.0330136
A.17.TYR.H	9.25482	A.17.TYR.H	9.2742	-0.019381	A.17.TYR.N	125.895	A.17.TYR.N	126.12	-0.225827		0.000375624		0.050998	0.00516759	0.00554321	0.0744527	0.0744527
A.18.GLY.H	8.63969	A.18.GLY.H	8.53382	0.105872	A.18.GLY.N	117.565	A.18.GLY.N	117.212	0.35278		0.011209		0.124454	0.0126108	0.0238197	0.154336	0.154336
A.23.GLY.H	8.42895	A.23.GLY.H	8.39279	0.0361562	A.23.GLY.N	110.953	A.23.GLY.N	109.007	1.94644		0.00130727		3.78861	0.383897	0.385204	0.620648	0.620648
A.24.ILE.H	7.23839	A.24.ILE.H	7.54076	-0.302375	A.24.ILE.N	120.504	A.24.ILE.N	119.556	0.948119		0.0914308		0.89893	0.0910878	0.182519	0.427222	0.427222
A.25.ASN.H	8.70723	A.25.ASN.H	8.68717	0.0200579	A.25.ASN.N	119.456	A.25.ASN.N	119.922	-0.466114		0.000402318		0.217262	0.022015	0.0224173	0.149724	0.149724
A.26.GLY.H	8.36199	A.26.GLY.H	8.34578	0.016208	A.26.GLY.N	108.259	A.26.GLY.N	106.35	1.90905		0.000262699		3.64448	0.369292	0.369555	0.60791	0.60791
A.27.GLY.H	8.27099	A.27.GLY.H	8.28115	-0.0101541	A.27.GLY.N	108.045	A.27.GLY.N	107.6	0.445124		0.000103107		0.198135	0.0200769	0.02018	0.142056	0.142056
A.28.MET.H	7.91752	A.28.MET.H	7.81106	0.106461	A.28.MET.N	122.867	A.28.MET.N	121.588	1.27878		0.011334		1.63529	0.165702	0.177036	0.420757	0.420757
A.29.HIS.H	7.80424	A.29.HIS.H	7.8992	-0.0949654	A.29.HIS.N	123.341	A.29.HIS.N	124.245	-0.903676		0.00901843		0.816631	0.0827485	0.0917669	0.302931	0.302931
A.30.TYR.H	7.99609	A.30.TYR.H	8.00476	-0.00866707	A.30.TYR.N	121.056	A.30.TYR.N	121.24	-0.183937		7.51181e-05		0.0338329	0.00342826	0.00350338	0.0591894	0.0591894
A.31.GLY.H	5.72442	A.31.GLY.H	5.77795	-0.0535278	A.31.GLY.N	104.321	A.31.GLY.N	104.318	0.00273879		0.00286523		7.50096e-06	7.60065e-07	0.00286599	0.0535349	0.0535349
A.32.VAL.H	8.50711	A.32.VAL.H	8.56292	-0.0558058	A.32.VAL.N	115.048	A.32.VAL.N	115.192	-0.144498		0.00311429		0.0208798	0.00211573	0.00523002	0.0723189	0.0723189
A.33.ASP.H	7.57877	A.33.ASP.H	7.6991	-0.120322	A.33.ASP.N	124.101	A.33.ASP.N	124.331	-0.229907		0.0144775		0.052857	0.00535596	0.0198334	0.140831	0.140831
A.34.PHE.H	9.0745	A.34.PHE.H	9.14681	-0.0723049	A.34.PHE.N	117.798	A.34.PHE.N	118.273	-0.475		0.005228		0.225625	0.0228624	0.0280904	0.167602	0.167602
A.35.PHE.H	9.31014	A.35.PHE.H	9.35758	-0.0474366	A.35.PHE.N	124.284	A.35.PHE.N	124.255	0.0287491		0.00225023		0.000826513	8.37498e-05	0.00233398	0.0483113	0.0483113
A.36.MET.H	7.47926	A.36.MET.H	7.61128	-0.132021	A.36.MET.N	117.59	A.36.MET.N	117.524	0.0659681		0.0174295		0.00435179	0.000440963	0.0178704	0.13368	0.13368
A.37.ASN.H	8.95701	A.37.ASN.H	8.90989	0.0471268	A.37.ASN.N	119.955	A.37.ASN.N	119.634	0.320707		0.00222094		0.102853	0.010422	0.0126429	0.112441	0.112441
A.38.ILE.H	8.68337	A.38.ILE.H	8.7336	-0.0502298	A.38.ILE.N	121.25	A.38.ILE.N	121.119	0.130779		0.00252303		0.0171032	0.00173305	0.00425609	0.0652387	0.0652387
A.39.GLY.H	8.70032	A.39.GLY.H	8.72773	-0.0274074	A.39.GLY.N	113.31	A.39.GLY.N	113.383	-0.0727211		0.000751163		0.00528837	0.000535865	0.00128703	0.0358752	0.0358752
A.40.THR.H	8.43029	A.40.THR.H	8.43029	0	A.40.THR.N	123.044	A.40.THR.N	123.044	0		0		0	0	0	0	0
A.42.VAL.H	8.4337	A.42.VAL.H	8.47506	-0.0413549	A.42.VAL.N	120.769	A.42.VAL.N	120.885	-0.115152		0.00171023		0.01326	0.00134362	0.00305385	0.0552616	0.0552616
A.43.LYS.H	8.61206	A.43.LYS.H	8.6747	-0.0626423	A.43.LYS.N	121.546	A.43.LYS.N	121.308	0.23853		0.00392406		0.0568964	0.00576526	0.00968933	0.0984344	0.0984344
A.44.ALA.H	8.31511	A.44.ALA.H	8.25177	0.0633441	A.44.ALA.N	120.131	A.44.ALA.N	120.259	-0.128152		0.00401247		0.016423	0.00166413	0.0056766	0.0753432	0.0753432
A.45.ILE.H	8.79639	A.45.ILE.H	8.86875	-0.0723596	A.45.ILE.N	126.465	A.45.ILE.N	126.511	-0.0457984		0.00523591		0.0020975	0.000212537	0.00544845	0.0738136	0.0738136
A.46.SER.H	7.16834	A.46.SER.H	7.14696	0.0213761	A.46.SER.N	108.671	A.46.SER.N	108.23	0.440969		0.000456936		0.194453	0.0197038	0.0201607	0.141988	0.141988
A.47.SER.H	8.26057	A.47.SER.H	8.24589	0.014676	A.47.SER.N	114.154	A.47.SER.N	114.477	-0.322464		0.000215384		0.103983	0.0105365	0.0107519	0.103691	0.103691
A.48.GLY.H	8.28403	A.48.GLY.H	8.33719	-0.0531579	A.48.GLY.N	108.069	A.48.GLY.N	107.652	0.417338		0.00282576		0.174171	0.0176486	0.0204743	0.143089	0.143089
A.49.LYS.H	8.18802	A.49.LYS.H	8.23122	-0.0432093	A.49.LYS.N	118.627	A.49.LYS.N	118.628	-0.000398183		0.00186705		1.5855e-07	1.60657e-08	0.00186706	0.0432095	0.0432095
A.50.ILE.H	9.27102	A.50.ILE.H	9.32709	-0.0560638	A.50.ILE.N	124.552	A.50.ILE.N	124.245	0.306895		0.00314315		0.0941846	0.00954365	0.0126868	0.112636	0.112636
A.51.VAL.H	8.43389	A.51.VAL.H	8.50718	-0.0732867	A.51.VAL.N	120.546	A.51.VAL.N	120.545	0.000564224		0.00537094		3.18348e-07	3.2258e-08	0.00537097	0.0732869	0.0732869
A.52.GLU.H	7.73499	A.52.GLU.H	7.76405	-0.0290669	A.52.GLU.N	124.247	A.52.GLU.N	124.245	0.00260627		0.000844882		6.79265e-06	6.88293e-07	0.00084557	0.0290787	0.0290787
A.53.ALA.H	8.96764	A.53.ALA.H	8.96865	-0.00100274	A.53.ALA.N	130.966	A.53.ALA.N	130.809	0.157166		1.00549e-06		0.0247011	0.00250294	0.00250394	0.0500394	0.0500394
A.54.GLY.H	8.5221	A.54.GLY.H	8.55145	-0.0293409	A.54.GLY.N	111.279	A.54.GLY.N	111.351	-0.0721979		0.000860891		0.00521253	0.000528181	0.00138907	0.0372703	0.0372703
A.55.TRP.H	8.62775	A.55.TRP.H	8.67024	-0.0424865	A.55.TRP.N	121.049	A.55.TRP.N	121.111	-0.0619397		0.00180511		0.00383653	0.000388752	0.00219386	0.0468386	0.0468386
A.56.SER.H	8.0318	A.56.SER.H	8.06961	-0.0378085	A.56.SER.N	122.511	A.56.SER.N	122.135	0.375966		0.00142949		0.14135	0.0143229	0.0157524	0.125508	0.125508
A.57.ASN.H	8.70032	A.57.ASN.H	8.78744	-0.0871163	A.57.ASN.N	123.466	A.57.ASN.N	122.817	0.649223		0.00758924		0.42149	0.0427092	0.0502984	0.224273	0.224273
A.58.TYR.H	7.72014	A.58.TYR.H	7.79931	-0.0791745	A.58.TYR.N	117.372	A.58.TYR.N	116.977	0.395103		0.0062686		0.156107	0.0158181	0.0220867	0.148616	0.148616
A.59.GLY.H	7.71726	A.59.GLY.H	7.68766	0.0295907	A.59.GLY.N	107.401	A.59.GLY.N	108.46	-1.05824		0.000875607		1.11987	0.113475	0.114351	0.338158	0.338158
A.60.GLY.H	7.88639	A.60.GLY.H	7.77562	0.110768	A.60.GLY.N	106.813	A.60.GLY.N	106.191	0.622568		0.0122695		0.387591	0.0392743	0.0515438	0.227033	0.227033
A.61.GLY.H	7.49737	A.61.GLY.H	7.54076	-0.0433971	A.61.GLY.N	107.06	A.61.GLY.N	106.897	0.163324		0.00188331		0.0266749	0.00270294	0.00458625	0.0677218	0.0677218
A.62.ASN.H	7.51187	A.62.ASN.H	7.6054	-0.0935322	A.62.ASN.N	122.371	A.62.ASN.N	122.213	0.157872		0.00874826		0.0249234	0.00252547	0.0112737	0.106178	0.106178
A.63.GLN.H	8.03353	A.63.GLN.H	8.02457	0.00895892	A.63.GLN.N	120.977	A.63.GLN.N	120.952	0.0244248		8.02622e-05		0.00059657	6.04499e-05	0.000140712	0.0118622	0.0118622
A.64.ILE.H	8.44407	A.64.ILE.H	8.49235	-0.0482797	A.64.ILE.N	120.409	A.64.ILE.N	119.609	0.799513		0.00233093		0.639221	0.0647717	0.0671027	0.259042	0.259042
A.65.GLY.H	9.24982	A.65.GLY.H	9.25657	-0.00675532	A.65.GLY.N	113.935	A.65.GLY.N	113.773	0.161553		4.56343e-05		0.0260995	0.00264464	0.00269027	0.0518678	0.0518678
A.66.LEU.H	9.63595	A.66.LEU.H	9.6731	-0.0371454	A.66.LEU.N	129.716	A.66.LEU.N	129.854	-0.138071		0.00137978		0.0190635	0.00193169	0.00331147	0.0575454	0.0575454
A.67.ILE.H	9.34572	A.67.ILE.H	9.39335	-0.0476356	A.67.ILE.N	125.686	A.67.ILE.N	125.884	-0.198951		0.00226915		0.0395817	0.00401078	0.00627993	0.079246	0.079246
A.68.GLU.H	8.51771	A.68.GLU.H	8.58083	-0.0631129	A.68.GLU.N	126.56	A.68.GLU.N	126.746	-0.185545		0.00398324		0.0344269	0.00348844	0.00747168	0.0864389	0.0864389
A.69.ASN.H	9.11209	A.69.ASN.H	9.14493	-0.0328376	A.69.ASN.N	117.683	A.69.ASN.N	117.759	-0.0759307		0.00107831		0.00576547	0.000584209	0.00166252	0.040774	0.040774
A.70.ASP.H	7.66422	A.70.ASP.H	7.7523	-0.088082	A.70.ASP.N	115.731	A.70.ASP.N	115.962	-0.230038		0.00775844		0.0529174	0.00536208	0.0131205	0.114545	0.114545
A.71.GLY.H	8.39717	A.71.GLY.H	8.4398	-0.0426278	A.71.GLY.N	108.588	A.71.GLY.N	108.85	-0.261947		0.00181713		0.0686162	0.00695282	0.00876995	0.093648	0.093648
A.72.VAL.H	8.57046	A.72.VAL.H	8.55809	0.0123733	A.72.VAL.N	120.792	A.72.VAL.N	121.061	-0.268883		0.000153097		0.0722982	0.00732592	0.00747901	0.0864813	0.0864813
A.73.HIS.H	9.81417	A.73.HIS.H	9.6833	0.130866	A.73.HIS.N	122.372	A.73.HIS.N	122.851	-0.478337		0.0171259		0.228807	0.0231848	0.0403106	0.200775	0.200775
A.74.ARG.H	8.62173	A.74.ARG.H	8.62254	-0.0008095	A.74.ARG.N	120.905	A.74.ARG.N	120.839	0.0659364		6.5529e-07		0.00434761	0.000440539	0.000441195	0.0210046	0.0210046
A.75.GLN.H	9.58287	A.75.GLN.H	9.62089	-0.0380174	A.75.GLN.N	118.312	A.75.GLN.N	118.384	-0.0722444		0.00144532		0.00521925	0.000528862	0.00197418	0.0444318	0.0444318
A.76.TRP.H	9.07614	A.76.TRP.H	9.06854	0.00760001	A.76.TRP.N	123.183	A.76.TRP.N	122.995	0.188593		5.77602e-05		0.0355672	0.003604	0.00366176	0.0605124	0.0605124
A.77.TYR.H	9.01147	A.77.TYR.H	9.01137	0.000101721	A.77.TYR.N	118.375	A.77.TYR.N	118.377	-0.00203271		1.03471e-08		4.13192e-06	4.18684e-07	4.29031e-07	0.000655005	0.000655005
A.78.MET.H	8.56234	A.78.MET.H	8.57996	-0.0176161	A.78.MET.N	117.426	A.78.MET.N	117.932	-0.505512		0.000310327		0.255542	0.0258939	0.0262042	0.161877	0.161877
A.79.HIS.H	8.32985	A.79.HIS.H	8.36341	-0.0335579	A.79.HIS.N	113.98	A.79.HIS.N	113.852	0.128584		0.00112614		0.0165339	0.00167536	0.0028015	0.0529292	0.0529292
A.80.LEU.H	8.24301	A.80.LEU.H	8.28702	-0.0440139	A.80.LEU.N	114	A.80.LEU.N	113.773	0.226772		0.00193722		0.0514257	0.00521092	0.00714814	0.0845467	0.0845467
A.81.SER.H	9.17581	A.81.SER.H	9.13318	0.0426331	A.81.SER.N	113.675	A.81.SER.N	112.836	0.838921		0.00181758		0.703788	0.0713142	0.0731318	0.270429	0.270429
A.82.LYS.H	7.23006	A.82.LYS.H	7.29397	-0.0639093	A.82.LYS.N	120.029	A.82.LYS.N	120.338	-0.308442		0.0040844		0.0951366	0.00964011	0.0137245	0.117152	0.117152
A.83.TYR.H	9.08645	A.83.TYR.H	8.87431	0.212141	A.83.TYR.N	121.747	A.83.TYR.N	121.31	0.437072		0.0450039		0.191032	0.0193571	0.0643609	0.253695	0.253695
A.84.ASN.H	8.59856	A.84.ASN.H	8.63171	-0.0331435	A.84.ASN.N	119.717	A.84.ASN.N	119.672	0.0452219		0.00109849		0.00204502	0.00020722	0.00130571	0.0361346	0.0361346
A.85.VAL.H	6.93302	A.85.VAL.H	6.96226	-0.0292389	A.85.VAL.N	107.997	A.85.VAL.N	108.009	-0.0115518		0.000854912		0.000133444	1.35217e-05	0.000868434	0.0294692	0.0294692
A.86.LYS.H	8.59636	A.86.LYS.H	8.61021	-0.0138451	A.86.LYS.N	118.622	A.86.LYS.N	118.618	0.00405539		0.000191688		1.64462e-05	1.66648e-06	0.000193354	0.0139052	0.0139052
A.87.VAL.H	8.28448	A.87.VAL.H	8.302	-0.0175166	A.87.VAL.N	118.779	A.87.VAL.N	118.84	-0.0613828		0.000306831		0.00376785	0.000381793	0.000688623	0.0262416	0.0262416
A.88.GLY.H	8.93794	A.88.GLY.H	8.94514	-0.00720106	A.88.GLY.N	116.122	A.88.GLY.N	116.196	-0.0734457		5.18553e-05		0.00539427	0.000546597	0.000598452	0.0244633	0.0244633
A.89.ASP.H	7.9349	A.89.ASP.H	7.95209	-0.0171844	A.89.ASP.N	120.919	A.89.ASP.N	120.963	-0.0440356		0.000295304		0.00193913	0.000196491	0.000491795	0.0221765	0.0221765
A.90.TYR.H	8.66044	A.90.TYR.H	8.73403	-0.0735899	A.90.TYR.N	120.792	A.90.TYR.N	120.455	0.337431		0.00541548		0.11386	0.0115373	0.0169528	0.130203	0.130203
A.91.VAL.H	8.82436	A.91.VAL.H	8.85604	-0.031677	A.91.VAL.N	118.727	A.91.VAL.N	118.272	0.454997		0.00100343		0.207022	0.0209774	0.0219808	0.148259	0.148259
A.92.LYS.H	7.84046	A.92.LYS.H	7.85807	-0.0176123	A.92.LYS.N	120.523	A.92.LYS.N	120.259	0.263705		0.000310195		0.0695404	0.00704647	0.00735667	0.085771	0.085771
A.93.ALA.H	8.00231	A.93.ALA.H	8.0461	-0.0437947	A.93.ALA.N	123.154	A.93.ALA.N	123.307	-0.153402		0.00191797		0.0235323	0.0023845	0.00430247	0.0655932	0.0655932
A.94.GLY.H	9.62534	A.94.GLY.H	9.70569	-0.0803542	A.94.GLY.N	111.618	A.94.GLY.N	111.925	-0.306459		0.00645679		0.0939173	0.00951656	0.0159733	0.126386	0.126386
A.95.GLN.H	8.06171	A.95.GLN.H	8.11052	-0.0488023	A.95.GLN.N	121.279	A.95.GLN.N	121.24	0.0386451		0.00238167		0.00149345	0.00015133	0.002533	0.0503289	0.0503289
A.96.ILE.H	8.67484	A.96.ILE.H	8.67484	0	A.96.ILE.N	123.385	A.96.ILE.N	123.385	0		0		0	0	0	0	0
A.97.ILE.H	8.50657	A.97.ILE.H	8.503	0.00356643	A.97.ILE.N	121.36	A.97.ILE.N	121.593	-0.232568		1.27195e-05		0.0540877	0.00548066	0.00549338	0.0741173	0.0741173
A.98.GLY.H	7.1205	A.98.GLY.H	7.17092	-0.0504164	A.98.GLY.N	108.073	A.98.GLY.N	107.911	0.161317		0.00254182		0.0260231	0.0026369	0.00517871	0.0719633	0.0719633
A.99.TRP.H	8.65748	A.99.TRP.H	8.72743	-0.0699517	A.99.TRP.N	117.635	A.99.TRP.N	117.583	0.0517077		0.00489325		0.00267369	0.000270922	0.00516417	0.0718621	0.0718621
A.100.SER.H	10.1409	A.100.SER.H	10.1027	0.038169	A.100.SER.N	122.529	A.100.SER.N	122.526	0.00304906		0.00145687		9.29675e-06	9.42032e-07	0.00145781	0.0381813	0.0381813
A.101.GLY.H	8.9673	A.101.GLY.H	9.07995	-0.112649	A.101.GLY.N	116.501	A.101.GLY.N	116.88	-0.379128		0.0126898		0.143738	0.0145649	0.0272547	0.16509	0.16509
A.102.SER.H	8.79361	A.102.SER.H	8.75711	0.0364929	A.102.SER.N	117.708	A.102.SER.N	117.72	-0.0120644		0.00133173		0.00014555	1.47484e-05	0.00134648	0.0366944	0.0366944
A.103.THR.H	7.69933	A.103.THR.H	7.71099	-0.0116627	A.103.THR.N	110.521	A.103.THR.N	110.41	0.110384		0.000136018		0.0121847	0.00123466	0.00137068	0.0370227	0.0370227
A.104.GLY.H	9.0302	A.104.GLY.H	8.83318	0.197019	A.104.GLY.N	109.085	A.104.GLY.N	108.441	0.644054		0.0388163		0.414805	0.0420318	0.0808482	0.284338	0.284338
A.110.HIS.H	8.42519	A.110.HIS.H	8.37491	0.0502801	A.110.HIS.N	118.258	A.110.HIS.N	118.708	-0.450518		0.00252809		0.202967	0.0205665	0.0230945	0.151969	0.151969
A.111.LEU.H	9.09525	A.111.LEU.H	9.08529	0.00995515	A.111.LEU.N	119.572	A.111.LEU.N	119.061	0.51083		9.9105e-05		0.260947	0.0264416	0.0265407	0.162913	0.162913
A.112.HIS.H	6.7548	A.112.HIS.H	6.83557	-0.0807651	A.112.HIS.N	123.935	A.112.HIS.N	124.123	-0.188367		0.006523		0.0354819	0.00359535	0.0101183	0.10059	0.10059
A.113.PHE.H	9.20526	A.113.PHE.H	9.25621	-0.0509461	A.113.PHE.N	129.404	A.113.PHE.N	129.327	0.0764481		0.0025955		0.00584431	0.000592199	0.0031877	0.0564597	0.0564597
A.114.GLN.H	8.01716	A.114.GLN.H	8.07527	-0.0581041	A.114.GLN.N	128.779	A.114.GLN.N	128.905	-0.126611		0.00337609		0.0160304	0.00162435	0.00500043	0.0707137	0.0707137
A.115.ARG.H	9.72506	A.115.ARG.H	9.69728	0.0277812	A.115.ARG.N	128.154	A.115.ARG.N	128.152	0.00159994		0.000771795		2.5598e-06	2.59382e-07	0.000772055	0.0277859	0.0277859
A.116.MET.H	9.2081	A.116.MET.H	9.27384	-0.0657371	A.116.MET.N	125.784	A.116.MET.N	125.46	0.324126		0.00432137		0.105058	0.0106454	0.0149668	0.122339	0.122339
A.117.VAL.H	7.20876	A.117.VAL.H	7.20571	0.00305063	A.117.VAL.N	112.393	A.117.VAL.N	113.153	-0.759786		9.30635e-06		0.577275	0.0584948	0.0585041	0.241876	0.241876
A.118.ASN.H	7.75149	A.118.ASN.H	7.81348	-0.061986	A.118.ASN.N	115.752	A.118.ASN.N	116.072	-0.319248		0.00384227		0.101919	0.0103274	0.0141696	0.119036	0.119036
A.119.SER.H	8.49843	A.119.SER.H	8.53354	-0.0351163	A.119.SER.N	114.468	A.119.SER.N	114.489	-0.0213435		0.00123315		0.000455545	4.61599e-05	0.00127931	0.0357675	0.0357675
A.120.PHE.H	8.43593	A.120.PHE.H	8.45933	-0.0234044	A.120.PHE.N	119.311	A.120.PHE.N	118.831	0.479248		0.000547764		0.229679	0.0232732	0.0238209	0.15434	0.15434
A.121.SER.H	6.9233	A.121.SER.H	6.96482	-0.0415287	A.121.SER.N	118.84	A.121.SER.N	118.919	-0.0795824		0.00172463		0.00633336	0.000641754	0.00236639	0.0486455	0.0486455
A.123.SER.H	8.15082	A.123.SER.H	8.14556	0.00526067	A.123.SER.N	112.216	A.123.SER.N	111.975	0.241638		2.76747e-05		0.0583889	0.0059165	0.00594417	0.0770985	0.0770985
A.124.THR.H	7.11758	A.124.THR.H	7.10703	0.0105556	A.124.THR.N	108.723	A.124.THR.N	108.366	0.356622		0.00011142		0.12718	0.012887	0.0129984	0.114011	0.114011
A.125.ALA.H	7.34885	A.125.ALA.H	7.34084	0.00801534	A.125.ALA.N	123.622	A.125.ALA.N	123.732	-0.109039		6.42457e-05		0.0118895	0.00120475	0.001269	0.035623	0.035623
A.126.GLN.H	8.28911	A.126.GLN.H	8.29314	-0.00402836	A.126.GLN.N	117.175	A.126.GLN.N	116.897	0.277778		1.62277e-05		0.0771608	0.00781863	0.00783486	0.0885148	0.0885148
A.127.ASP.H	8.04477	A.127.ASP.H	8.12714	-0.0823652	A.127.ASP.N	121.348	A.127.ASP.N	121.522	-0.17384		0.00678403		0.0302205	0.00306222	0.00984625	0.0992283	0.0992283
A.131.PHE.H	7.34885	A.131.PHE.H	7.37623	-0.0273802	A.131.PHE.N	117.06	A.131.PHE.N	117.212	-0.151832		0.000749677		0.0230531	0.00233595	0.00308562	0.0555484	0.0555484
A.132.LEU.H	8.42663	A.132.LEU.H	8.41042	0.0162098	A.132.LEU.N	119.433	A.132.LEU.N	119.322	0.111306		0.000262756		0.0123891	0.00125538	0.00151813	0.0389632	0.0389632
A.133.LYS.H	7.70061	A.133.LYS.H	7.7288	-0.0281856	A.133.LYS.N	117.438	A.133.LYS.N	117.446	-0.0085766		0.00079443		7.3558e-05	7.45357e-06	0.000801884	0.0283175	0.0283175
A.134.SER.H	7.31901	A.134.SER.H	7.38211	-0.063099	A.134.SER.N	120.687	A.134.SER.N	121.197	-0.509829		0.00398149		0.259926	0.026338	0.0303195	0.174125	0.174125
													Mean is			0.116299
													SD is			0.1178
													Mean+1SD			0.234099
													Mean+2SD			0.351898

## Sheet: Figure 5e_2
Figure 5e
CSP for LytMCD bound to PG sacculus
H	Peak_final		Peak_ref		N	Peak_final		Peak_ref			CS ratio				Mean+1SD	Mean+2SD
NmrResidue	Shift		Shift	Difference	Residue number	Shift	Residue number	Shift	Difference	DH^2	15N-1H	DN^2	15N-1H*DN^2	sum	d	d
A.3.LYS.H	8.52386	A.3.LYS.H	8.50973	0.014135	A.3.LYS.N	120.417	A.3.LYS.N	120.402	0.0152157	0.000199798	0.101329	0.000231516	2.34594e-05	0.000223258	0.0149418	0.0149418
A.4.ASP.H	8.22237	A.4.ASP.H	8.12924	0.0931317	A.4.ASP.N	120.013	A.4.ASP.N	119.86	0.152847	0.00867352		0.0233621	0.00236726	0.0110408	0.105075	0.105075
A.5.ALA.H	7.97488	A.5.ALA.H	8.00708	-0.0321988	A.5.ALA.N	122.836	A.5.ALA.N	123.164	-0.32861	0.00103677		0.107984	0.010942	0.0119787	0.109447	0.109447
A.6.SER.H	8.06023	A.6.SER.H	8.1102	-0.049974	A.6.SER.N	115.72	A.6.SER.N	115.339	0.380807	0.0024974		0.145014	0.0146941	0.0171915	0.131116	0.131116
A.7.TRP.H	7.58767	A.7.TRP.H	7.53516	0.0525152	A.7.TRP.N	127.976	A.7.TRP.N	127.604	0.371644	0.00275784		0.138119	0.0139955	0.0167534	0.129435	0.129435
A.9.THR.H	7.4342	A.9.THR.H	7.49917	-0.0649662	A.9.THR.N	102.246	A.9.THR.N	102.118	0.12762	0.00422061		0.0162868	0.00165033	0.00587093	0.076622	0.076622
A.10.SER.H	7.72153	A.10.SER.H	7.7048	0.0167222	A.10.SER.N	114.693	A.10.SER.N	114.108	0.585181	0.000279632		0.342437	0.0346988	0.0349784	0.187025	0.187025
A.11.ARG.H	7.21143	A.11.ARG.H	7.24653	-0.0350967	A.11.ARG.N	121.623	A.11.ARG.N	121.492	0.130835	0.00123178		0.0171179	0.00173454	0.00296632	0.0544639	0.0544639
A.12.LYS.H	8.60895	A.12.LYS.H	8.57436	0.0345911	A.12.LYS.N	120.017	A.12.LYS.N	119.91	0.106845	0.00119654		0.0114158	0.00115676	0.0023533	0.0485108	0.0485108
A.13.GLN.H	8.86364	A.13.GLN.H	8.85637	0.00726422	A.13.GLN.N	126.591	A.13.GLN.N	126.415	0.176605	5.27689e-05		0.0311892	0.00316037	0.00321314	0.0566846	0.0566846
A.14.LEU.H	7.62002	A.14.LEU.H	7.60888	0.0111318	A.14.LEU.N	128.393	A.14.LEU.N	128.394	-0.00148735	0.000123917		2.2122e-06	2.2416e-07	0.000124141	0.0111419	0.0111419
A.18.GLY.H	8.59461	A.18.GLY.H	8.55085	0.0437561	A.18.GLY.N	110.34	A.18.GLY.N	110.1	0.240653	0.0019146		0.0579139	0.00586837	0.00778297	0.0882211	0.0882211
A.19.GLN.H	8.24219	A.19.GLN.H	8.26884	-0.0266444	A.19.GLN.N	119.937	A.19.GLN.N	119.734	0.202545	0.000709924		0.0410243	0.00415696	0.00486688	0.0697631	0.0697631
A.20.TYR.H	8.29562	A.20.TYR.H	8.29562	0	A.20.TYR.N	121.046	A.20.TYR.N	121.046	0	0		0	0	0	0	0
A.21.HIS.H	7.86846	A.21.HIS.H	7.89993	-0.0314721	A.21.HIS.N	122.045	A.21.HIS.N	122.227	-0.181842	0.000990493		0.0330666	0.00335061	0.0043411	0.0658871	0.0658871
A.22.GLY.H	7.90309	A.22.GLY.H	7.90309	0	A.22.GLY.N	110.939	A.22.GLY.N	110.939	0	0		0	0	0	0	0
A.23.GLY.H	7.88971	A.23.GLY.H	7.80755	0.082155	A.23.GLY.N	115.197	A.23.GLY.N	114.948	0.249271	0.00674944		0.062136	0.00629619	0.0130456	0.114217	0.114217
A.27.TYR.H	8.29466	A.27.TYR.H	8.29466	0	A.27.TYR.N	121.995	A.27.TYR.N	121.995	0	0		0	0	0	0	0
A.28.GLY.H	8.20944	A.28.GLY.H	8.29821	-0.0887778	A.28.GLY.N	111.562	A.28.GLY.N	111.928	-0.365742	0.0078815		0.133767	0.0135545	0.021436	0.14641	0.14641
A.29.VAL.H	7.8332	A.29.VAL.H	7.89869	-0.0654927	A.29.VAL.N	117.955	A.29.VAL.N	118.398	-0.442657	0.0042893		0.195945	0.019855	0.0241443	0.155384	0.155384
A.30.ASP.H	8.28855	A.30.ASP.H	8.30867	-0.0201248	A.30.ASP.N	122.565	A.30.ASP.N	122.38	0.185012	0.000405006		0.0342295	0.00346844	0.00387345	0.062237	0.062237
A.32.ALA.H	9.06483	A.32.ALA.H	9.10314	-0.0383082	A.32.ALA.N	127.391	A.32.ALA.N	126.907	0.484365	0.00146752		0.23461	0.0237728	0.0252403	0.158872	0.158872
A.33.MET.H	7.40185	A.33.MET.H	7.48154	-0.0796866	A.33.MET.N	119.449	A.33.MET.N	118.785	0.663976	0.00634995		0.440865	0.0446724	0.0510224	0.225881	0.225881
A.35.GLU.H	8.667	A.35.GLU.H	8.59493	0.0720782	A.35.GLU.N	120.77	A.35.GLU.N	120.528	0.241799	0.00519527		0.0584667	0.00592438	0.0111196	0.10545	0.10545
A.36.ASN.H	8.42561	A.36.ASN.H	8.40413	0.0214739	A.36.ASN.N	119.231	A.36.ASN.N	118.807	0.423654	0.00046113		0.179483	0.0181868	0.018648	0.136558	0.136558
A.37.SER.H	8.08143	A.37.SER.H	8.1269	-0.0454731	A.37.SER.N	117.096	A.37.SER.N	116.95	0.146326	0.00206781		0.0214114	0.0021696	0.00423741	0.0650954	0.0650954
A.41.SER.H	8.63716	A.41.SER.H	8.65073	-0.0135739	A.41.SER.N	108.496	A.41.SER.N	108.307	0.189906	0.000184252		0.0360645	0.00365438	0.00383863	0.0619567	0.0619567
A.42.LEU.H	9.00616	A.42.LEU.H	9.00616	0	A.42.LEU.N	129.887	A.42.LEU.N	129.887	0	0		0	0	0	0	0
A.43.THR.H	8.24474	A.43.THR.H	8.2601	-0.0153594	A.43.THR.N	110.762	A.43.THR.N	110.552	0.209709	0.000235911		0.043978	0.00445625	0.00469216	0.0684994	0.0684994
A.44.ASP.H	8.97119	A.44.ASP.H	8.93275	0.0384381	A.44.ASP.N	128.427	A.44.ASP.N	127.962	0.464755	0.00147749		0.215997	0.0218868	0.0233643	0.152854	0.152854
A.45.GLY.H	9.10441	A.45.GLY.H	9.06201	0.0424029	A.45.GLY.N	113.218	A.45.GLY.N	112.737	0.4811	0.001798		0.231457	0.0234534	0.0252514	0.158907	0.158907
A.46.THR.H	8.24496	A.46.THR.H	8.23946	0.00549603	A.46.THR.N	116.19	A.46.THR.N	115.655	0.534866	3.02064e-05		0.286082	0.0289884	0.0290186	0.170349	0.170349
A.47.VAL.H	9.58386	A.47.VAL.H	9.59667	-0.0128084	A.47.VAL.N	127.981	A.47.VAL.N	127.435	0.546272	0.000164055		0.298413	0.0302379	0.030402	0.174362	0.174362
A.48.VAL.H	8.80118	A.48.VAL.H	8.75664	0.0445421	A.48.VAL.N	125.894	A.48.VAL.N	125.535	0.359459	0.001984		0.129211	0.0130928	0.0150768	0.122788	0.122788
A.49.GLN.H	7.70153	A.49.GLN.H	7.78706	-0.0855337	A.49.GLN.N	120.685	A.49.GLN.N	120.648	0.0371042	0.00731601		0.00137672	0.000139502	0.00745551	0.0863453	0.0863453
A.50.ALA.H	9.02239	A.50.ALA.H	9.08551	-0.0631204	A.50.ALA.N	128.59	A.50.ALA.N	128.595	-0.00503329	0.00398418		2.5334e-05	2.56707e-06	0.00398675	0.0631407	0.0631407
A.51.GLY.H	8.51156	A.51.GLY.H	8.5626	-0.0510406	A.51.GLY.N	113.553	A.51.GLY.N	113.018	0.535006	0.00260514		0.286231	0.0290036	0.0316087	0.177788	0.177788
A.52.TRP.H	8.80903	A.52.TRP.H	8.83287	-0.0238388	A.52.TRP.N	122.358	A.52.TRP.N	122.266	0.0926164	0.000568289		0.00857779	0.00086918	0.00143747	0.037914	0.037914
A.53.SER.H	7.79967	A.53.SER.H	7.84581	-0.0461468	A.53.SER.N	122.517	A.53.SER.N	122.371	0.145839	0.00212953		0.0212692	0.00215518	0.00428471	0.0654577	0.0654577
A.54.ASN.H	8.72282	A.54.ASN.H	8.70963	0.0131901	A.54.ASN.N	123.13	A.54.ASN.N	123.398	-0.267493	0.000173979		0.0715527	0.00725037	0.00742435	0.0861646	0.0861646
A.55.TYR.H	7.68605	A.55.TYR.H	7.61667	0.0693779	A.55.TYR.N	115.847	A.55.TYR.N	116.534	-0.6877	0.00481329		0.472932	0.0479218	0.052735	0.229641	0.229641
A.56.GLY.H	7.4939	A.56.GLY.H	7.51092	-0.0170172	A.56.GLY.N	109.145	A.56.GLY.N	108.166	0.978767	0.000289586		0.957986	0.0970719	0.0973614	0.312028	0.312028
A.57.GLY.H	7.74205	A.57.GLY.H	7.55792	0.184127	A.57.GLY.N	105.384	A.57.GLY.N	104.65	0.734333	0.0339026		0.539244	0.0546412	0.0885438	0.297563	0.297563
A.58.GLY.H	8.20619	A.58.GLY.H	8.30409	-0.0978973	A.58.GLY.N	108.353	A.58.GLY.N	109.01	-0.656446	0.00958388		0.430922	0.0436649	0.0532488	0.230757	0.230757
A.59.ASN.H	8.39748	A.59.ASN.H	8.4315	-0.0340261	A.59.ASN.N	117.833	A.59.ASN.N	117.983	-0.149131	0.00115778		0.02224	0.00225356	0.00341133	0.0584066	0.0584066
A.60.GLN.H	8.31948	A.60.GLN.H	8.34035	-0.0208773	A.60.GLN.N	120.044	A.60.GLN.N	120.181	-0.136806	0.000435862		0.0187159	0.00189646	0.00233232	0.0482941	0.0482941
A.61.VAL.H	7.16688	A.61.VAL.H	7.19952	-0.032648	A.61.VAL.N	120.529	A.61.VAL.N	120.472	0.0566441	0.00106589		0.00320855	0.00032512	0.00139101	0.0372963	0.0372963
A.62.THR.H	9.1898	A.62.THR.H	9.23443	-0.0446279	A.62.THR.N	122.937	A.62.THR.N	122.361	0.575719	0.00199165		0.331453	0.0335858	0.0355775	0.18862	0.18862
A.63.ILE.H	9.70575	A.63.ILE.H	9.76118	-0.055426	A.63.ILE.N	128.307	A.63.ILE.N	128.173	0.133684	0.00307204		0.0178715	0.00181091	0.00488295	0.0698781	0.0698781
A.64.LYS.H	9.34793	A.64.LYS.H	9.36753	-0.0195944	A.64.LYS.N	129.504	A.64.LYS.N	129.263	0.241299	0.000383939		0.058225	0.00589989	0.00628383	0.0792706	0.0792706
A.65.GLU.H	8.45894	A.65.GLU.H	8.47447	-0.0155299	A.65.GLU.N	129.28	A.65.GLU.N	128.946	0.333719	0.000241176		0.111368	0.0112849	0.011526	0.107359	0.107359
A.66.ALA.H	8.16192	A.66.ALA.H	8.17483	-0.0129144	A.66.ALA.N	126.467	A.66.ALA.N	125.887	0.579951	0.000166782		0.336344	0.0340814	0.0342482	0.185063	0.185063
A.67.ASN.H	8.7605	A.67.ASN.H	8.78615	-0.0256507	A.67.ASN.N	115.103	A.67.ASN.N	114.826	0.277519	0.000657957		0.0770166	0.00780402	0.00846198	0.091989	0.091989
A.68.SER.H	7.56786	A.68.SER.H	7.59317	-0.0253095	A.68.SER.N	111.622	A.68.SER.N	111.577	0.0452412	0.000640571		0.00204677	0.000207397	0.000847968	0.0291199	0.0291199
A.69.ASN.H	8.39954	A.69.ASN.H	8.34009	0.0594528	A.69.ASN.N	118.81	A.69.ASN.N	118.546	0.264564	0.00353463		0.069994	0.00709243	0.0106271	0.103088	0.103088
A.70.ASN.H	7.72894	A.70.ASN.H	7.76356	-0.0346197	A.70.ASN.N	115.821	A.70.ASN.N	115.585	0.235573	0.00119852		0.0554947	0.00562323	0.00682175	0.0825939	0.0825939
A.71.TYR.H	9.18666	A.71.TYR.H	9.24414	-0.0574836	A.71.TYR.N	117.404	A.71.TYR.N	117.167	0.236471	0.00330436		0.0559186	0.00566618	0.00897054	0.0947129	0.0947129
A.72.GLN.H	9.52636	A.72.GLN.H	9.57316	-0.0468026	A.72.GLN.N	118.349	A.72.GLN.N	118.081	0.267653	0.00219048		0.0716382	0.00725903	0.00944952	0.0972086	0.0972086
A.82.VAL.H	8.07609	A.82.VAL.H	8.12783	-0.0517411	A.82.VAL.N	122.918	A.82.VAL.N	123.11	-0.191621	0.00267714		0.0367187	0.00372067	0.00639782	0.0799864	0.0799864
A.83.SER.H	8.42516	A.83.SER.H	8.4451	-0.0199333	A.83.SER.N	120.193	A.83.SER.N	120.121	0.0718096	0.000397335		0.00515662	0.000522516	0.000919851	0.030329	0.030329
A.84.ALA.H	8.36986	A.84.ALA.H	8.40397	-0.0341151	A.84.ALA.N	126.167	A.84.ALA.N	126.098	0.0682645	0.00116384		0.00466004	0.000472198	0.00163604	0.0404479	0.0404479
A.85.GLY.H	8.40168	A.85.GLY.H	8.29875	0.102936	A.85.GLY.N	107.481	A.85.GLY.N	107.387	0.0935552	0.0105959		0.00875257	0.00088689	0.0114828	0.107158	0.107158
A.86.ASP.H	8.09012	A.86.ASP.H	8.06287	0.0272431	A.86.ASP.N	120.31	A.86.ASP.N	120.327	-0.0166135	0.000742184		0.000276009	2.79677e-05	0.000770152	0.0277516	0.0277516
A.87.LYS.H	8.19696	A.87.LYS.H	8.16896	0.0280054	A.87.LYS.N	120.709	A.87.LYS.N	120.754	-0.0449943	0.000784304		0.00202449	0.00020514	0.000989443	0.0314554	0.0314554
A.88.VAL.H	8.06474	A.88.VAL.H	8.06908	-0.00433964	A.88.VAL.N	121.145	A.88.VAL.N	121.141	0.00430473	1.88325e-05		1.85307e-05	1.8777e-06	2.07102e-05	0.00455085	0.00455085
A.89.LYS.H	8.37639	A.89.LYS.H	8.38755	-0.0111543	A.89.LYS.N	124.858	A.89.LYS.N	124.865	-0.00614567	0.000124419		3.77692e-05	3.82712e-06	0.000128246	0.0113246	0.0113246
A.90.ALA.H	8.50734	A.90.ALA.H	8.4451	0.0622383	A.90.ALA.N	127.504	A.90.ALA.N	127.856	-0.352906	0.0038736		0.124543	0.0126198	0.0164934	0.128427	0.128427
A.91.GLY.H	7.913	A.91.GLY.H	7.88234	0.0306646	A.91.GLY.N	114.667	A.91.GLY.N	114.836	-0.168284	0.000940315		0.0283196	0.0028696	0.00380992	0.0617245	0.0617245
A.92.ASP.H	8.37619	A.92.ASP.H	8.41572	-0.0395306	A.92.ASP.N	121.581	A.92.ASP.N	121.316	0.26494	0.00156267		0.0701934	0.00711263	0.00867531	0.0931413	0.0931413
A.93.GLN.H	9.04845	A.93.GLN.H	9.03263	0.0158213	A.93.GLN.N	122.782	A.93.GLN.N	122.336	0.446069	0.000250313		0.198978	0.0201622	0.0204126	0.142873	0.142873
A.94.ILE.H	8.54996	A.94.ILE.H	8.5394	0.0105646	A.94.ILE.N	117.094	A.94.ILE.N	116.847	0.246835	0.00011161		0.0609275	0.00617373	0.00628534	0.0792802	0.0792802
A.95.ALA.H	7.38134	A.95.ALA.H	7.38166	-0.000317402	A.95.ALA.N	119.469	A.95.ALA.N	119.066	0.402886	1.00744e-07		0.162317	0.0164474	0.0164475	0.128248	0.128248
A.96.TYR.H	8.74265	A.96.TYR.H	8.81804	-0.0753989	A.96.TYR.N	119.57	A.96.TYR.N	119.443	0.126973	0.005685		0.0161222	0.00163365	0.00731864	0.0855491	0.0855491
A.97.SER.H	10.3546	A.97.SER.H	10.3546	0	A.97.SER.N	123.707	A.97.SER.N	123.707	0	0		0	0	0	0	0
A.98.GLY.H	9.16412	A.98.GLY.H	9.19714	-0.0330202	A.98.GLY.N	110.88	A.98.GLY.N	111.26	-0.380511	0.00109034		0.144789	0.0146713	0.0157616	0.125545	0.125545
A.101.GLY.H	8.21909	A.101.GLY.H	8.30582	-0.0867288	A.101.GLY.N	110.825	A.101.GLY.N	110.48	0.344736	0.00752188		0.118843	0.0120423	0.0195641	0.139872	0.139872
A.102.ASN.H	8.32781	A.102.ASN.H	8.30528	0.0225327	A.102.ASN.N	118.37	A.102.ASN.N	118.215	0.155197	0.000507721		0.0240861	0.00244062	0.00294834	0.0542986	0.0542986
A.103.SER.H	8.30119	A.103.SER.H	8.29892	0.00227418	A.103.SER.N	116.871	A.103.SER.N	116.488	0.382404	5.17191e-06		0.146233	0.0148176	0.0148228	0.121749	0.121749
A.104.THR.H	8.08404	A.104.THR.H	8.08404	0	A.104.THR.N	114.999	A.104.THR.N	114.999	0	0		0	0	0	0	0
A.105.ALA.H	8.15513	A.105.ALA.H	8.16308	-0.00795223	A.105.ALA.N	127.966	A.105.ALA.N	127.364	0.601382	6.3238e-05		0.36166	0.0366467	0.0367099	0.191598	0.191598
A.110.PHE.H	9.1411	A.110.PHE.H	9.07376	0.0673447	A.110.PHE.N	129.391	A.110.PHE.N	129.368	0.0222733	0.00453531		0.000496099	5.02693e-05	0.00458558	0.0677169	0.0677169
A.111.GLN.H	7.77884	A.111.GLN.H	7.86344	-0.0846009	A.111.GLN.N	128.771	A.111.GLN.N	128.419	0.352304	0.00715732		0.124118	0.0125767	0.0197341	0.140478	0.140478
A.112.ARG.H	9.71578	A.112.ARG.H	9.69655	0.0192321	A.112.ARG.N	129.544	A.112.ARG.N	129.193	0.351355	0.000369874		0.12345	0.0125091	0.012879	0.113486	0.113486
A.113.MET.H	9.28619	A.113.MET.H	9.39103	-0.104839	A.113.MET.N	125.173	A.113.MET.N	125.676	-0.503804	0.0109913		0.253818	0.0257192	0.0367105	0.1916	0.1916
A.114.SER.H	8.65854	A.114.SER.H	8.69104	-0.0325063	A.114.SER.N	116.62	A.114.SER.N	116.557	0.063237	0.00105666		0.00399892	0.000405207	0.00146187	0.0382344	0.0382344
A.115.GLY.H	8.29153	A.115.GLY.H	8.3021	-0.0105706	A.115.GLY.N	110.926	A.115.GLY.N	110.766	0.159864	0.000111738		0.0255564	0.00258961	0.00270135	0.0519745	0.0519745
A.116.GLY.H	6.75104	A.116.GLY.H	6.78238	-0.0313365	A.116.GLY.N	105.684	A.116.GLY.N	105.529	0.154845	0.000981976		0.023977	0.00242957	0.00341154	0.0584084	0.0584084
A.117.ILE.H	7.21443	A.117.ILE.H	7.28765	-0.0732275	A.117.ILE.N	114.706	A.117.ILE.N	114.39	0.316925	0.00536227		0.100441	0.0101776	0.0155399	0.124659	0.124659
A.118.GLY.H	7.21458	A.118.GLY.H	7.24065	-0.0260753	A.118.GLY.N	115.758	A.118.GLY.N	115.796	-0.0379893	0.000679919		0.00144319	0.000146237	0.000826156	0.0287429	0.0287429
A.119.ASN.H	9.08845	A.119.ASN.H	9.08272	0.00572178	A.119.ASN.N	121.846	A.119.ASN.N	121.564	0.281734	3.27387e-05		0.0793738	0.00804287	0.00807561	0.0898644	0.0898644
A.120.GLN.H	9.44537	A.120.GLN.H	9.43216	0.0132109	A.120.GLN.N	118.291	A.120.GLN.N	118.081	0.209966	0.000174527		0.0440859	0.00446719	0.00464171	0.0681301	0.0681301
A.121.TYR.H	6.96037	A.121.TYR.H	7.01739	-0.0570146	A.121.TYR.N	117.672	A.121.TYR.N	117.624	0.0473269	0.00325066		0.00223984	0.000226961	0.00347762	0.0589714	0.0589714
A.122.ALA.H	7.38332	A.122.ALA.H	7.36991	0.0134101	A.122.ALA.N	122.72	A.122.ALA.N	122.371	0.349021	0.000179831		0.121815	0.0123434	0.0125233	0.111907	0.111907
A.123.VAL.H	8.38544	A.123.VAL.H	8.39222	-0.00678095	A.123.VAL.N	114.257	A.123.VAL.N	114.073	0.184365	4.59813e-05		0.0339903	0.00344421	0.00349019	0.0590779	0.0590779
A.124.ASP.H	8.06805	A.124.ASP.H	8.11853	-0.0504829	A.124.ASP.N	121.7	A.124.ASP.N	121.759	-0.0597467	0.00254852		0.00356967	0.000361712	0.00291023	0.0539466	0.0539466
A.126.THR.H	8.65454	A.126.THR.H	8.66836	-0.0138193	A.126.THR.N	120.619	A.126.THR.N	120.578	0.0406519	0.000190972		0.00165258	0.000167455	0.000358427	0.0189322	0.0189322
A.127.SER.H	8.88519	A.127.SER.H	8.8975	-0.0123127	A.127.SER.N	116.799	A.127.SER.N	116.077	0.722226	0.000151603		0.52161	0.0528543	0.0530059	0.23023	0.23023
A.128.TYR.H	7.61812	A.128.TYR.H	7.64605	-0.0279353	A.128.TYR.N	124.487	A.128.TYR.N	124.235	0.251722	0.000780381		0.063364	0.00642062	0.007201	0.0848587	0.0848587
A.129.LEU.H	7.83384	A.129.LEU.H	7.86769	-0.0338511	A.129.LEU.N	131.156	A.129.LEU.N	130.653	0.50267	0.0011459		0.252677	0.0256036	0.0267495	0.163553	0.163553
A.130.GLN.H	8.20564	A.130.GLN.H	8.28685	-0.0812119	A.130.GLN.N	120.249	A.130.GLN.N	120.435	-0.186166	0.00659538		0.0346578	0.00351184	0.0101072	0.100535	0.100535
A.131.SER.H	8.43338	A.131.SER.H	8.42641	0.0069704	A.131.SER.N	118.726	A.131.SER.N	118.365	0.360603	4.85865e-05		0.130035	0.0131763	0.0132249	0.114999	0.114999
A.132.ARG.H	8.01411	A.132.ARG.H	7.93982	0.07429	A.132.ARG.N	128.347	A.132.ARG.N	127.681	0.666686	0.00551901		0.44447	0.0450378	0.0505568	0.224848	0.224848
												Mean is			0.0983722
												SD is			0.065893
												Mean+1SD			0.164265
												Mean+2SD			0.230158
